# Supplementary material for: Integrated Analysis of Transcriptome and Metabolome Provides Insight into Camellia oleifera Oil Alleviating Fat Accumulation in High-Fat Caenorhabditis elegans
Source: Int J Mol Sci. 2023 Jul 19;24(14):11615. doi: 10.3390/ijms241411615 (PMC10380387; doi:10.3390/ijms241411615)
Supplement: Supplementary file 1 [file ijms-24-11615-s001.zip › Table S2.xlsx]

## Sheet: NCD vs. HFD  DESeq2
Gene_id	Gene name	Gene description	FC(H/L)	Log2FC(H/L)	Pvalue	Padjust	Significant	Regulate	NCD_1	NCD_2	NCD_3	HFD_1	HFD_2	HFD_3	NCD	HFD	GO_id	GO_term	KO_id	KO_name	Pathway_id	Pathway_definition	COG_id	COG_Functional Categories
ENSMUSG00000020889	Nr1d1	nuclear receptor subfamily 1, group D, member 1 [Source:MGI Symbol;Acc:MGI:2444210]	10.548	3.39889	7.61465e-47	9.56704e-43	yes	up	6.64	3.35	5.47	54.59	61.95	49.67	5.15333	55.4033	GO:0032922;GO:0071222;GO:2000489;GO:0030154;GO:2000189;GO:2000188;GO:0043401;GO:0070859;GO:0007275;GO:0060086;GO:0010871;GO:0030522;GO:0007623;GO:0000122;GO:0033993;GO:0048511;GO:0044321;GO:0006367;GO:0009755;GO:0061469;GO:0019216;GO:0034144;GO:0045892;GO:0045893;GO:0042632;GO:0061178;GO:0045598;GO:0035947;GO:0005978;GO:0120163;GO:0010498;GO:0042752;GO:0006355;GO:0042753;GO:0045944;GO:0042995;GO:…	BP:circadian regulation of gene expression;BP:cellular response to lipopolysaccharide;BP:regulation of hepatic stellate cell activation;BP:cell differentiation;BP:positive regulation of cholesterol homeostasis;BP:regulation of cholesterol homeostasis;BP:steroid hormone mediated signaling pathway;BP:positive regulation of bile acid biosynthetic process;BP:multicellular organism development;BP:circ…	K03728	NR1D1	map04710	Circadian rhythm	ENOG410ZPPI	K:Transcription
ENSMUSG00000057722	Lepr	leptin receptor [Source:MGI Symbol;Acc:MGI:104993]	0.04	-4.64691	4.45469e-46	2.79843e-42	yes	down	7.96	15.98	11.94	0.62	0.85	0.91	11.96	0.793333	GO:0006909;GO:0019221;GO:0035774;GO:0019953;GO:0042593;GO:0007165;GO:0001525;GO:0044321;GO:0051346;GO:0098868;GO:0046850;GO:0097009;GO:0045721;GO:0033210;GO:0060259;GO:0030217;GO:0043410;GO:0014009;GO:0042755;GO:0019222;GO:0008203;GO:0005977;GO:1904060;GO:0010507;GO:1903999;GO:0009897;GO:0005615;GO:0016021;GO:0016020;GO:0016323;GO:0005887;GO:0005886;GO:0043235;GO:0120162;GO:0005576;GO:0017046;GO:…	BP:phagocytosis;BP:cytokine-mediated signaling pathway;BP:positive regulation of insulin secretion involved in cellular response to glucose stimulus;BP:sexual reproduction;BP:glucose homeostasis;BP:signal transduction;BP:angiogenesis;BP:response to leptin;BP:negative regulation of hydrolase activity;BP:bone growth;BP:regulation of bone remodeling;BP:energy homeostasis;BP:negative regulation of gl…	K05062	LEPR, CD295	map04060;map04080;map04152;map04630;map04920;map04932	Cytokine-cytokine receptor interaction;Neuroactive ligand-receptor interaction;AMPK signaling pathway;Jak-STAT signaling pathway;Adipocytokine signaling pathway;Non-alcoholic fatty liver disease (NAFLD)	ENOG4110JZP	U:Intracellular trafficking, secretion, and vesicular transport
ENSMUSG00000074794	Arrdc3	arrestin domain containing 3 [Source:MGI Symbol;Acc:MGI:2145242]	11.514	3.52537	9.10482e-41	3.8131e-37	yes	up	9.02	4.84	2.96	60.83	56.15	58.21	5.60667	58.3967	------	------	------	------	------	------	ENOG41102NY	S:Function unknown
ENSMUSG00000074521	Gm14327	predicted gene 14327 [Source:MGI Symbol;Acc:MGI:3652188]	0.193	-2.37226	2.19272e-35	6.88732e-32	yes	down	21.73	22.45	14.41	4.02	4.13	6.22	19.53	4.79	GO:0006355;GO:0008150;GO:0005634;GO:0005622;GO:0005575;GO:0003676;GO:000367	BP:regulation of transcription, DNA-templated;BP:biological_process;CC:nucleus;CC:intracellular;CC:cellular_component;MF:nucleic acid binding;MF:molecular_function;	------	------	------	------	COG5048	S:Function unknown
ENSMUSG00000025190	Got1	glutamic-oxaloacetic transaminase 1, soluble [Source:MGI Symbol;Acc:MGI:95791]	0.24	-2.05991	4.13509e-31	1.03907e-27	yes	down	213.25	322.47	222.81	62.13	57.62	63.77	252.843	61.1733	GO:0051384;GO:0071260;GO:0032966;GO:0032869;GO:0006536;GO:0007219;GO:0006520;GO:0019550;GO:0006114;GO:1990267;GO:0006531;GO:0006103;GO:0043648;GO:0051902;GO:0055089;GO:0009058;GO:0030511;GO:0008652;GO:0046686;GO:0009743;GO:0051481;GO:0060290;GO:0035902;GO:0006107;GO:0019551;GO:0006532;GO:0006533;GO:0005737;GO:0070062;GO:0005634;GO:0005739;GO:0005654;GO:0043679;GO:0005829;GO:0005764;GO:0008483;GO:…	BP:response to glucocorticoid;BP:cellular response to mechanical stimulus;BP:negative regulation of collagen biosynthetic process;BP:cellular response to insulin stimulus;BP:glutamate metabolic process;BP:Notch signaling pathway;BP:cellular amino acid metabolic process;BP:glutamate catabolic process to aspartate;BP:glycerol biosynthetic process;BP:response to transition metal nanoparticle;BP:aspa…	K14454	GOT1	map00220;map00250;map00270;map00330;map00350;map00360;map00400	Arginine biosynthesis;Alanine, aspartate and glutamate metabolism;Cysteine and methionine metabolism;Arginine and proline metabolism;Tyrosine metabolism;Phenylalanine metabolism;Phenylalanine, tyrosine and tryptophan biosynthesis	COG1448	E:Amino acid transport and metabolism
ENSMUSG00000056973	Ces1d	carboxylesterase 1D [Source:MGI Symbol;Acc:MGI:2148202]	0.282	-1.82433	6.40758e-31	1.34175e-27	yes	down	800.41	689.29	706.91	220.25	194.72	227.55	732.203	214.173	GO:0034379;GO:0006637;GO:0009636;GO:0016042;GO:0030855;GO:0046464;GO:0051791;GO:0019626;GO:0006629;GO:0006695;GO:0005783;GO:0005788;GO:0005737;GO:0005615;GO:0005811;GO:0005829;GO:0016787;GO:0052689;GO:0030339;GO:0004806;GO:0080030;GO:000477	BP:very-low-density lipoprotein particle assembly;BP:acyl-CoA metabolic process;BP:response to toxic substance;BP:lipid catabolic process;BP:epithelial cell differentiation;BP:acylglycerol catabolic process;BP:medium-chain fatty acid metabolic process;BP:short-chain fatty acid catabolic process;BP:lipid metabolic process;BP:cholesterol biosynthetic process;CC:endoplasmic reticulum;CC:endoplasmic …	K01044	CES1	map00983	Drug metabolism - other enzymes	COG2272	I:Lipid transport and metabolism
ENSMUSG00000027513	Pck1	phosphoenolpyruvate carboxykinase 1, cytosolic [Source:MGI Symbol;Acc:MGI:97501]	0.303	-1.7222	1.15992e-29	2.08189e-26	yes	down	1436.89	1435.45	1586.47	438.53	493.4	447.77	1486.27	459.9	GO:0017144;GO:0046327;GO:0061402;GO:0006475;GO:0051365;GO:0042593;GO:0006165;GO:0016310;GO:0032868;GO:0006094;GO:0070062;GO:0005829;GO:0016301;GO:0000287;GO:0031406;GO:0030145;GO:0004613;GO:0004550;GO:000552	BP:drug metabolic process;BP:glycerol biosynthetic process from pyruvate;BP:positive regulation of transcription from RNA polymerase II promoter in response to acidic pH;BP:internal protein amino acid acetylation;BP:cellular response to potassium ion starvation;BP:glucose homeostasis;BP:nucleoside diphosphate phosphorylation;BP:phosphorylation;BP:response to insulin;BP:gluconeogenesis;CC:extracel…	K01596	E4.1.1.32, pckA, PCK	map00010;map00020;map00620;map03320;map04068;map04151;map04152;map04910;map04920;map04922;map04931;map04964	Glycolysis / Gluconeogenesis;Citrate cycle (TCA cycle);Pyruvate metabolism;PPAR signaling pathway;FoxO signaling pathway;PI3K-Akt signaling pathway;AMPK signaling pathway;Insulin signaling pathway;Adipocytokine signaling pathway;Glucagon signaling pathway;Insulin resistance;Proximal tubule bicarbonate reclamation	COG1274	C:Energy production and conversion
ENSMUSG00000028680	Plk3	polo like kinase 3 [Source:MGI Symbol;Acc:MGI:109604]	0.152	-2.71616	2.62008e-29	4.11483e-26	yes	down	27.45	31.32	44.74	3.98	5.99	6.39	34.5033	5.45333	GO:0006468;GO:0000122;GO:0090166;GO:0000082;GO:0090316;GO:0031122;GO:0006974;GO:0043066;GO:0006970;GO:0009314;GO:0032465;GO:2000777;GO:0000302;GO:0005795;GO:0005813;GO:0005730;GO:0004674;GO:0002039;GO:000552	BP:protein phosphorylation;BP:negative regulation of transcription from RNA polymerase II promoter;BP:Golgi disassembly;BP:G1/S transition of mitotic cell cycle;BP:positive regulation of intracellular protein transport;BP:cytoplasmic microtubule organization;BP:cellular response to DNA damage stimulus;BP:negative regulation of apoptotic process;BP:response to osmotic stress;BP:response to radiati…	K08862	PLK3, CNK	map04068;map04625;map05152	FoxO signaling pathway;C-type lectin receptor signaling pathway;Tuberculosis	ENOG410XQBP	T:Signal transduction mechanisms
ENSMUSG00000028655	Mfsd2a	major facilitator superfamily domain containing 2A [Source:MGI Symbol;Acc:MGI:1923824]	0.161	-2.63432	2.6978e-27	3.76613e-24	yes	down	82.66	127.66	111.98	15.56	26.01	13.58	107.433	18.3833	GO:0006869;GO:0015914;GO:0021766;GO:0045056;GO:0008643;GO:0060856;GO:0071702;GO:0051977;GO:0015908;GO:1990379;GO:0055085;GO:0005783;GO:0005789;GO:0005737;GO:0016021;GO:0016020;GO:0005887;GO:0005886;GO:0051978;GO:0005548;GO:0015293;GO:0005215;GO:001524	BP:lipid transport;BP:phospholipid transport;BP:hippocampus development;BP:transcytosis;BP:carbohydrate transport;BP:establishment of blood-brain barrier;BP:organic substance transport;BP:lysophospholipid transport;BP:fatty acid transport;BP:lipid transport across blood brain barrier;BP:transmembrane transport;CC:endoplasmic reticulum;CC:endoplasmic reticulum membrane;CC:cytoplasm;CC:integral com…	------	------	------	------	COG2211	G:Carbohydrate transport and metabolism
ENSMUSG00000040170	Fmo2	flavin containing monooxygenase 2 [Source:MGI Symbol;Acc:MGI:1916776]	0.2	-2.32385	1.95315e-26	2.45394e-23	yes	down	13.4	9.21	6.79	1.24	1.82	2.72	9.8	1.92667	GO:0006082;GO:0017144;GO:0072592;GO:0006805;GO:0006739;GO:0009404;GO:0070995;GO:0055114;GO:0043231;GO:0016020;GO:0031090;GO:0016021;GO:0005789;GO:0005783;GO:0050661;GO:0050660;GO:0004499;GO:0004497;GO:001649	BP:organic acid metabolic process;BP:drug metabolic process;BP:oxygen metabolic process;BP:xenobiotic metabolic process;BP:NADP metabolic process;BP:toxin metabolic process;BP:NADPH oxidation;BP:oxidation-reduction process;CC:intracellular membrane-bounded organelle;CC:membrane;CC:organelle membrane;CC:integral component of membrane;CC:endoplasmic reticulum membrane;CC:endoplasmic reticulum;MF:NA…	K00485	FMO	map00982	Drug metabolism - cytochrome P450	COG2072	P:Inorganic ion transport and metabolism
ENSMUSG00000045973	Slc25a51	solute carrier family 25, member 51 [Source:MGI Symbol;Acc:MGI:2684984]	0.317	-1.65636	3.79972e-26	4.33997e-23	yes	down	34.76	31.69	21.2	6.89	9.8	12.66	29.2167	9.78333	GO:0006810;GO:0055085;GO:0016021;GO:0016020;GO:0005739;GO:0005743;GO:002285	BP:transport;BP:transmembrane transport;CC:integral component of membrane;CC:membrane;CC:mitochondrion;CC:mitochondrial inner membrane;MF:transmembrane transporter activity;	------	------	------	------	ENOG410XNWT	S:Function unknown
ENSMUSG00000078234	Klhdc7a	kelch domain containing 7A [Source:MGI Symbol;Acc:MGI:2444612]	6.858	2.77777	6.72249e-26	7.03845e-23	yes	up	1.11	0.55	0.85	3.95	6.93	6.93	0.836667	5.93667	GO:0016567;GO:0016021;GO:0016020;GO:0031463;GO:0005515;GO:000484	BP:protein ubiquitination;CC:integral component of membrane;CC:membrane;CC:Cul3-RING ubiquitin ligase complex;MF:protein binding;MF:ubiquitin-protein transferase activity;	------	------	------	------	ENOG4110X8D	S:Function unknown
ENSMUSG00000001670	Tat	tyrosine aminotransferase [Source:MGI Symbol;Acc:MGI:98487]	0.243	-2.04133	1.16067e-25	1.12175e-22	yes	down	1021.31	1236.32	863.35	301.79	212.6	244.14	1040.33	252.843	GO:0006572;GO:0051384;GO:0006559;GO:0006520;GO:0009058;GO:0006536;GO:0014070;GO:0006103;GO:0046689;GO:0009074;GO:0006979;GO:0009072;GO:0005739;GO:0008483;GO:0080130;GO:0016740;GO:0003824;GO:0004838;GO:0030170;GO:001659	BP:tyrosine catabolic process;BP:response to glucocorticoid;BP:L-phenylalanine catabolic process;BP:cellular amino acid metabolic process;BP:biosynthetic process;BP:glutamate metabolic process;BP:response to organic cyclic compound;BP:2-oxoglutarate metabolic process;BP:response to mercury ion;BP:aromatic amino acid family catabolic process;BP:response to oxidative stress;BP:aromatic amino acid f…	K00815	TAT	map00130;map00270;map00350;map00360;map00400	Ubiquinone and other terpenoid-quinone biosynthesis;Cysteine and methionine metabolism;Tyrosine metabolism;Phenylalanine metabolism;Phenylalanine, tyrosine and tryptophan biosynthesis	COG0436	E:Amino acid transport and metabolism
ENSMUSG00000021453	Gadd45g	growth arrest and DNA-damage-inducible 45 gamma [Source:MGI Symbol;Acc:MGI:1346325]	0.146	-2.77683	1.36562e-25	1.22554e-22	yes	down	48.5	74.51	70.28	12.67	7.4	8.39	64.43	9.48667	GO:0000185;GO:0051726;GO:0030154;GO:0006950;GO:0043065;GO:0046330;GO:1900745;GO:0007275;GO:0005737;GO:000563	BP:activation of MAPKKK activity;BP:regulation of cell cycle;BP:cell differentiation;BP:response to stress;BP:positive regulation of apoptotic process;BP:positive regulation of JNK cascade;BP:positive regulation of p38MAPK cascade;BP:multicellular organism development;CC:cytoplasm;CC:nucleus;	K04402	GADD45	map04010;map04068;map04110;map04115;map04210;map04218;map05169;map05200;map05202;map05210;map05212;map05213;map05214;map05216;map05217;map05218;map05220;map05222;map05223;map05224;map05225;map05226	MAPK signaling pathway;FoxO signaling pathway;Cell cycle;p53 signaling pathway;Apoptosis;Cellular senescence;Epstein-Barr virus infection;Pathways in cancer;Transcriptional misregulation in cancer;Colorectal cancer;Pancreatic cancer;Endometrial cancer;Glioma;Thyroid cancer;Basal cell carcinoma;Melanoma;Chronic myeloid leukemia;Small cell lung cancer;Non-small cell lung cancer;Breast cancer;Hepato…	ENOG4111FXB	O:Posttranslational modification, protein turnover, chaperones
ENSMUSG00000008153	Clstn3	calsyntenin 3 [Source:MGI Symbol;Acc:MGI:2178323]	3.774	1.91613	4.78892e-24	4.0112e-21	yes	up	4.54	5.47	4.49	19.07	18.01	19.72	4.83333	18.9333	GO:1905606;GO:0050806;GO:0035249;GO:0007416;GO:0051965;GO:1902474;GO:0001558;GO:0007155;GO:0007156;GO:0051932;GO:0005783;GO:0005789;GO:0099061;GO:0098982;GO:0070062;GO:0016021;GO:0016020;GO:0005794;GO:0009986;GO:0045211;GO:0014069;GO:0005886;GO:0043234;GO:0032991;GO:0000139;GO:0098978;GO:0005509;GO:000551	BP:regulation of presynapse assembly;BP:positive regulation of synaptic transmission;BP:synaptic transmission, glutamatergic;BP:synapse assembly;BP:positive regulation of synapse assembly;BP:positive regulation of protein localization to synapse;BP:regulation of cell growth;BP:cell adhesion;BP:homophilic cell adhesion via plasma membrane adhesion molecules;BP:synaptic transmission, GABAergic;CC:e…	------	------	------	------	ENOG410XT2J	U:Intracellular trafficking, secretion, and vesicular transport
ENSMUSG00000079507	H2-Q1	histocompatibility 2, Q region locus 1 [Source:MGI Symbol;Acc:MGI:95928]	0.197	-2.34151	5.97932e-24	4.69526e-21	yes	down	9.43	7.52	7.15	1.2	1.91	1.61	8.03333	1.57333	------	------	K06751	MHC1	map04144;map04145;map04218;map04514;map04612;map04940;map05163;map05165;map05166;map05167;map05168;map05169;map05203;map05320;map05330;map05332;map05416	Endocytosis;Phagosome;Cellular senescence;Cell adhesion molecules (CAMs);Antigen processing and presentation;Type I diabetes mellitus;Human cytomegalovirus infection;Human papillomavirus infection;Human T-cell leukemia virus 1 infection;Kaposi sarcoma-associated herpesvirus infection;Herpes simplex infection;Epstein-Barr virus infection;Viral carcinogenesis;Autoimmune thyroid disease;Allograft re…	ENOG4111K8F	U:Intracellular trafficking, secretion, and vesicular transport
ENSMUSG00000022010	Tsc22d1	TSC22 domain family, member 1 [Source:MGI Symbol;Acc:MGI:109127]	4.515	2.17475	1.7749e-23	1.31176e-20	yes	up	26.57	21.43	18.05	77.83	129.36	78.48	22.0167	95.2233	GO:0006355;GO:000370	BP:regulation of transcription, DNA-templated;MF:transcription factor activity, sequence-specific DNA binding;	------	------	------	------	ENOG411251N;ENOG4111MFI	S:Function unknown;K:Transcription
ENSMUSG00000029597	Sds	serine dehydratase [Source:MGI Symbol;Acc:MGI:98270]	0.25	-1.9993	1.05284e-22	7.34881e-20	yes	down	409.01	312.36	312.45	95.31	63.66	99.51	344.607	86.16	GO:0006567;GO:0006565;GO:0006520;GO:0042866;GO:0006094;GO:0005737;GO:0005829;GO:0005739;GO:0046983;GO:0042803;GO:0030170;GO:0004794;GO:0003941;GO:001682	BP:threonine catabolic process;BP:L-serine catabolic process;BP:cellular amino acid metabolic process;BP:pyruvate biosynthetic process;BP:gluconeogenesis;CC:cytoplasm;CC:cytosol;CC:mitochondrion;MF:protein dimerization activity;MF:protein homodimerization activity;MF:pyridoxal phosphate binding;MF:L-threonine ammonia-lyase activity;MF:L-serine ammonia-lyase activity;MF:lyase activity;	K17989	SDS, SDH, CHA1	map00260;map00270;map00290	Glycine, serine and threonine metabolism;Cysteine and methionine metabolism;Valine, leucine and isoleucine biosynthesis	COG1171	E:Amino acid transport and metabolism
ENSMUSG00000020108	Ddit4	DNA-damage-inducible transcript 4 [Source:MGI Symbol;Acc:MGI:1921997]	0.186	-2.42856	7.34052e-22	4.85402e-19	yes	down	15.74	9.85	13.53	2.26	2.12	3.06	13.04	2.48	GO:0033137;GO:0010801;GO:1901216;GO:0001764;GO:0001666;GO:0032984;GO:0009968;GO:0042771;GO:0048011;GO:0030182;GO:0008283;GO:0006915;GO:0072593;GO:1902532;GO:0007420;GO:0071549;GO:0051607;GO:0045820;GO:0032007;GO:0005737;GO:0005739;GO:0005829;GO:007188	BP:negative regulation of peptidyl-serine phosphorylation;BP:negative regulation of peptidyl-threonine phosphorylation;BP:positive regulation of neuron death;BP:neuron migration;BP:response to hypoxia;BP:macromolecular complex disassembly;BP:negative regulation of signal transduction;BP:intrinsic apoptotic signaling pathway in response to DNA damage by p53 class mediator;BP:neurotrophin TRK recep…	K08270	DDIT4, REDD1	map04140;map04150;map04151;map05206	Autophagy - animal;mTOR signaling pathway;PI3K-Akt signaling pathway;MicroRNAs in cancer	ENOG4111N0W	O:Posttranslational modification, protein turnover, chaperones
ENSMUSG00000023087	Noct	nocturnin [Source:MGI Symbol;Acc:MGI:109382]	0.294	-1.76654	2.97193e-21	1.86697e-18	yes	down	10.55	7.88	9.33	1.12	2.54	2.34	9.25333	2	GO:0032922;GO:0045995;GO:0009991;GO:0090305;GO:0010629;GO:0032496;GO:0048511;GO:0045600;GO:0045668;GO:0007623;GO:0033962;GO:0042752;GO:0048255;GO:0090503;GO:0000290;GO:0006397;GO:0005737;GO:0005634;GO:0048471;GO:0000932;GO:0046872;GO:0016787;GO:0004518;GO:0004535;GO:0003723;GO:0005515;GO:0004527;GO:000372	BP:circadian regulation of gene expression;BP:regulation of embryonic development;BP:response to extracellular stimulus;BP:nucleic acid phosphodiester bond hydrolysis;BP:negative regulation of gene expression;BP:response to lipopolysaccharide;BP:rhythmic process;BP:positive regulation of fat cell differentiation;BP:negative regulation of osteoblast differentiation;BP:circadian rhythm;BP:cytoplasm…	K18764	CCRN4L	------	------	COG5239	A:RNA processing and modification
ENSMUSG00000022508	Bcl6	B cell leukemia/lymphoma 6 [Source:MGI Symbol;Acc:MGI:107187]	6.967	2.80057	2.11635e-20	1.26618e-17	yes	up	1.65	1.27	1.58	9.07	16.98	6.73	1.5	10.9267	GO:0030308;GO:0032764;GO:0030036;GO:0043380;GO:0002903;GO:0043087;GO:0043065;GO:0000902;GO:0000122;GO:0045629;GO:0000060;GO:0050727;GO:0045666;GO:0048821;GO:0035024;GO:0008285;GO:0030890;GO:0030183;GO:0006974;GO:0048294;GO:0007283;GO:0002634;GO:0051272;GO:0031065;GO:0001953;GO:0045746;GO:2000773;GO:0005657;GO:0005654;GO:0031490;GO:0003676;GO:0046872;GO:0001161;GO:0001227;GO:0000977;GO:000551	BP:negative regulation of cell growth;BP:negative regulation of mast cell cytokine production;BP:actin cytoskeleton organization;BP:regulation of memory T cell differentiation;BP:negative regulation of B cell apoptotic process;BP:regulation of GTPase activity;BP:positive regulation of apoptotic process;BP:cell morphogenesis;BP:negative regulation of transcription from RNA polymerase II promoter;B…	K15618	BCL6	map04068;map05202	FoxO signaling pathway;Transcriptional misregulation in cancer	COG5048	S:Function unknown
ENSMUSG00000005514	Por	P450 (cytochrome) oxidoreductase [Source:MGI Symbol;Acc:MGI:97744]	0.303	-1.72439	4.80901e-20	2.74638e-17	yes	down	533.2	475.69	493.08	110.46	150.43	207.11	500.657	156	GO:0060192;GO:0032770;GO:0090346;GO:0042493;GO:0009437;GO:0045880;GO:0032332;GO:0043066;GO:0071375;GO:0045542;GO:0018393;GO:0071371;GO:0007584;GO:0071372;GO:0046210;GO:0019395;GO:0090181;GO:0055114;GO:0070988;GO:0022900;GO:0090031;GO:0009725;GO:0043602;GO:0009812;GO:0043154;GO:0003420;GO:0005783;GO:0005789;GO:0005737;GO:0016021;GO:0016020;GO:0005739;GO:0043231;GO:0005829;GO:0008941;GO:0004128;GO:…	BP:negative regulation of lipase activity;BP:positive regulation of monooxygenase activity;BP:cellular organofluorine metabolic process;BP:response to drug;BP:carnitine metabolic process;BP:positive regulation of smoothened signaling pathway;BP:positive regulation of chondrocyte differentiation;BP:negative regulation of apoptotic process;BP:cellular response to peptide hormone stimulus;BP:positiv…	K00327	POR	------	------	COG0369	P:Inorganic ion transport and metabolism
ENSMUSG00000032575	Manf	mesencephalic astrocyte-derived neurotrophic factor [Source:MGI Symbol;Acc:MGI:1922090]	2.521	1.33405	5.22125e-20	2.85216e-17	yes	up	60.77	56.56	53.63	132.66	153.1	152.76	56.9867	146.173	GO:0048471;GO:0005615;GO:000578	CC:perinuclear region of cytoplasm;CC:extracellular space;CC:endoplasmic reticulum;	------	------	------	------	ENOG4111QMZ	S:Function unknown
ENSMUSG00000078866	Zfp970	zinc finger protein 970 [Source:MGI Symbol;Acc:MGI:3652255]	0.258	-1.95688	3.07368e-19	1.60907e-16	yes	down	18.37	12.81	9.83	3.49	5.93	4.47	13.67	4.63	GO:0006355;GO:0005575;GO:0005622;GO:0046872;GO:000367	BP:regulation of transcription, DNA-templated;CC:cellular_component;CC:intracellular;MF:metal ion binding;MF:nucleic acid binding;	K09228	KRAB	------	------	COG5048	S:Function unknown
ENSMUSG00000042289	Hsd3b7	hydroxy-delta-5-steroid dehydrogenase, 3 beta- and steroid delta-isomerase 7 [Source:MGI Symbol;Acc:MGI:2141879]	2.718	1.44263	6.73355e-19	3.38401e-16	yes	up	138.65	140.26	134.15	415.48	346.31	377.56	137.687	379.783	GO:0035754;GO:0006694;GO:0055114;GO:0016021;GO:0005789;GO:0016853;GO:0047016;GO:000385	BP:B cell chemotaxis;BP:steroid biosynthetic process;BP:oxidation-reduction process;CC:integral component of membrane;CC:endoplasmic reticulum membrane;MF:isomerase activity;MF:cholest-5-ene-3-beta,7-alpha-diol 3-beta-dehydrogenase activity;MF:3-beta-hydroxy-delta5-steroid dehydrogenase activity;	K12408	HSD3B7	map00120	Primary bile acid biosynthesis	COG0451	M:Cell wall/membrane/envelope biogenesis
ENSMUSG00000020572	Nampt	nicotinamide phosphoribosyltransferase [Source:MGI Symbol;Acc:MGI:1929865]	0.278	-1.84438	2.48427e-18	1.20047e-15	yes	down	31.59	39.48	31.83	5.82	12.27	12.36	34.3	10.15	GO:0032922;GO:0009435;GO:0014070;GO:1905377;GO:0071479;GO:0070997;GO:0048511;GO:0051770;GO:1904646;GO:0010469;GO:0010507;GO:0007623;GO:0048661;GO:0001774;GO:0007568;GO:0014916;GO:0090650;GO:0007565;GO:0045944;GO:2000773;GO:0019363;GO:0030054;GO:0005737;GO:0070062;GO:0005634;GO:0005654;GO:0016607;GO:0005886;GO:0005615;GO:0005829;GO:0005576;GO:0005125;GO:0008144;GO:0047280;GO:0016740;GO:0042802;GO:…	BP:circadian regulation of gene expression;BP:NAD biosynthetic process;BP:response to organic cyclic compound;BP:response to D-galactose;BP:cellular response to ionizing radiation;BP:neuron death;BP:rhythmic process;BP:positive regulation of nitric-oxide synthase biosynthetic process;BP:cellular response to beta-amyloid;BP:regulation of receptor activity;BP:negative regulation of autophagy;BP:cir…	K03462	NAMPT	map00760;map04621	Nicotinate and nicotinamide metabolism;NOD-like receptor signaling pathway	COG1488	H:Coenzyme transport and metabolism
ENSMUSG00000027820	Mme	membrane metallo endopeptidase [Source:MGI Symbol;Acc:MGI:97004]	0.36	-1.47389	7.18593e-18	3.34385e-15	yes	down	12.88	13.48	8.25	3.91	5.32	4.44	11.5367	4.55667	GO:0030324;GO:0050435;GO:0001822;GO:0050769;GO:0097242;GO:0019233;GO:0046449;GO:0007568;GO:0071493;GO:0071492;GO:0150094;GO:0007611;GO:0006508;GO:0001890;GO:1900273;GO:0071345;GO:0090399;GO:0006518;GO:0008021;GO:0030425;GO:0030424;GO:0005903;GO:0005925;GO:0005737;GO:0044306;GO:0070062;GO:0031410;GO:0016021;GO:0016020;GO:0043025;GO:0005886;GO:0045121;GO:0005802;GO:0098793;GO:0005769;GO:0045202;GO:…	BP:lung development;BP:beta-amyloid metabolic process;BP:kidney development;BP:positive regulation of neurogenesis;BP:beta-amyloid clearance;BP:sensory perception of pain;BP:creatinine metabolic process;BP:aging;BP:cellular response to UV-B;BP:cellular response to UV-A;BP:old GO;BP:learning or memory;BP:proteolysis;BP:placenta development;BP:positive regulation of long-term synaptic potentiation;…	K01389	MME, CD10	map04614;map04640;map04974;map05010	Renin-angiotensin system;Hematopoietic cell lineage;Protein digestion and absorption;Alzheimer disease	COG3590	O:Posttranslational modification, protein turnover, chaperones
ENSMUSG00000037071	Scd1	stearoyl-Coenzyme A desaturase 1 [Source:MGI Symbol;Acc:MGI:98239]	0.248	-2.00986	8.15519e-18	3.65935e-15	yes	down	2970.01	1695.53	1876.91	398.3	738.99	525.55	2180.82	554.28	GO:0006633;GO:0006631;GO:0009617;GO:1903699;GO:0010873;GO:1903966;GO:0044130;GO:0006636;GO:0055114;GO:0034434;GO:0034435;GO:0006629;GO:0006641;GO:0050872;GO:0050873;GO:0050830;GO:0042759;GO:0070542;GO:0008610;GO:0048733;GO:0033561;GO:0005783;GO:0005789;GO:0030176;GO:0031090;GO:0005730;GO:0016021;GO:0016020;GO:0043231;GO:0120162;GO:0016491;GO:0005506;GO:0046872;GO:0032896;GO:0016717;GO:000476	BP:fatty acid biosynthetic process;BP:fatty acid metabolic process;BP:response to bacterium;BP:tarsal gland development;BP:positive regulation of cholesterol esterification;BP:monounsaturated fatty acid biosynthetic process;BP:negative regulation of growth of symbiont in host;BP:unsaturated fatty acid biosynthetic process;BP:oxidation-reduction process;BP:sterol esterification;BP:cholesterol este…	K00507	SCD, desC	map01040;map03320;map04152;map04212	Biosynthesis of unsaturated fatty acids;PPAR signaling pathway;AMPK signaling pathway;Longevity regulating pathway - worm	COG1398	I:Lipid transport and metabolism
ENSMUSG00000020038	Cry1	cryptochrome 1 (photolyase-like) [Source:MGI Symbol;Acc:MGI:1270841]	0.28	-1.83547	1.47839e-17	6.40499e-15	yes	down	7.86	10.81	7.56	2.73	2.12	2.56	8.74333	2.47	GO:0032922;GO:0007623;GO:2000323;GO:0031398;GO:2000850;GO:0042593;GO:0009416;GO:0019915;GO:0032868;GO:0006094;GO:0000122;GO:0048511;GO:0045744;GO:0031397;GO:0045721;GO:0033762;GO:0018298;GO:0006975;GO:0042752;GO:0042754;GO:0014823;GO:0050896;GO:2000001;GO:0043153;GO:0045892;GO:0005737;GO:0005634;GO:0005739;GO:0005654;GO:0005829;GO:0070888;GO:0000166;GO:0000989;GO:0003690;GO:0042826;GO:0009881;GO:…	BP:circadian regulation of gene expression;BP:circadian rhythm;BP:negative regulation of glucocorticoid receptor signaling pathway;BP:positive regulation of protein ubiquitination;BP:negative regulation of glucocorticoid secretion;BP:glucose homeostasis;BP:response to light stimulus;BP:lipid storage;BP:response to insulin;BP:gluconeogenesis;BP:negative regulation of transcription from RNA polymer…	K02295	CRY	map04710	Circadian rhythm	COG0415	L:Replication, recombination and repair
ENSMUSG00000019768	Esr1	estrogen receptor 1 (alpha) [Source:MGI Symbol;Acc:MGI:1352467]	0.18	-2.47426	1.55614e-17	6.51711e-15	yes	down	8.45	5.29	3.47	0.87	1.35	0.81	5.73667	1.01	GO:0008584;GO:0043523;GO:0048863;GO:0050727;GO:0060527;GO:0060523;GO:0043124;GO:0045839;GO:0002064;GO:0060011;GO:0030518;GO:0043433;GO:0007200;GO:0007204;GO:1903799;GO:0010629;GO:0060068;GO:0042981;GO:0006366;GO:1901215;GO:0006355;GO:0090209;GO:0048146;GO:0071168;GO:0045429;GO:0051000;GO:0043401;GO:0060750;GO:0001547;GO:0000122;GO:0045742;GO:0060687;GO:0071391;GO:0034121;GO:0008209;GO:0060745;GO:…	BP:male gonad development;BP:regulation of neuron apoptotic process;BP:stem cell differentiation;BP:regulation of inflammatory response;BP:prostate epithelial cord arborization involved in prostate glandular acinus morphogenesis;BP:prostate epithelial cord elongation;BP:negative regulation of I-kappaB kinase/NF-kappaB signaling;BP:negative regulation of mitotic nuclear division;BP:epithelial cell…	K08550	ESR1, NR3A1	map01522;map04915;map04917;map04919;map04961;map05200;map05205;map05224	Endocrine resistance;Estrogen signaling pathway;Prolactin signaling pathway;Thyroid hormone signaling pathway;Endocrine and other factor-regulated calcium reabsorption;Pathways in cancer;Proteoglycans in cancer;Breast cancer	ENOG410XRZC	K:Transcription
ENSMUSG00000023963	Cyp39a1	cytochrome P450, family 39, subfamily a, polypeptide 1 [Source:MGI Symbol;Acc:MGI:1927096]	0.272	-1.8757	2.28876e-17	9.27613e-15	yes	down	32.87	27.65	26.41	6.6	6.09	11.54	28.9767	8.07667	GO:0016042;GO:0055114;GO:0006707;GO:0006629;GO:0007586;GO:0006699;GO:0042632;GO:0008202;GO:0030573;GO:0005783;GO:0005789;GO:0031090;GO:0016020;GO:0043231;GO:0004497;GO:0016705;GO:0016491;GO:0008387;GO:0046872;GO:0020037;GO:0005506;GO:000839	BP:lipid catabolic process;BP:oxidation-reduction process;BP:cholesterol catabolic process;BP:lipid metabolic process;BP:digestion;BP:bile acid biosynthetic process;BP:cholesterol homeostasis;BP:steroid metabolic process;BP:bile acid catabolic process;CC:endoplasmic reticulum;CC:endoplasmic reticulum membrane;CC:organelle membrane;CC:membrane;CC:intracellular membrane-bounded organelle;MF:monooxy…	K07439	CYP39A1	map00120	Primary bile acid biosynthesis	COG2124	Q:Secondary metabolites biosynthesis, transport and catabolism
ENSMUSG00000032607	Amt	aminomethyltransferase [Source:MGI Symbol;Acc:MGI:3646700]	2.421	1.27574	5.89943e-17	2.31626e-14	yes	up	11.65	12.88	9.87	26.48	27.68	33.41	11.4667	29.19	GO:0019464;GO:0006546;GO:0032259;GO:0005739;GO:0005654;GO:0004047;GO:0008483;GO:0016740;GO:0005515;GO:000816	BP:glycine decarboxylation via glycine cleavage system;BP:glycine catabolic process;BP:methylation;CC:mitochondrion;CC:nucleoplasm;MF:aminomethyltransferase activity;MF:transaminase activity;MF:transferase activity;MF:protein binding;MF:methyltransferase activity;	K00605	gcvT, AMT	map00260;map00630;map00670	Glycine, serine and threonine metabolism;Glyoxylate and dicarboxylate metabolism;One carbon pool by folate	COG0404	E:Amino acid transport and metabolism
ENSMUSG00000028150	Rorc	RAR-related orphan receptor gamma [Source:MGI Symbol;Acc:MGI:104856]	0.352	-1.50434	1.13242e-16	4.31144e-14	yes	down	51.21	45.28	54.65	18.21	18.46	25.47	50.38	20.7133	------	------	K08534	NR1F3, RORC	map04659;map04710;map05321	Th17 cell differentiation;Circadian rhythm;Inflammatory bowel disease (IBD)	ENOG410XUGR	S:Function unknown
ENSMUSG00000090175	Ugt1a9	UDP glucuronosyltransferase 1 family, polypeptide A9 [Source:MGI Symbol;Acc:MGI:3576092]	0.372	-1.42736	2.33451e-16	8.62672e-14	yes	down	36.41	40.92	45.14	15.03	16.25	15.31	40.8233	15.53	GO:0052696;GO:0052697;GO:0043086;GO:0009813;GO:0005783;GO:0005789;GO:0016021;GO:0016020;GO:0043231;GO:0005080;GO:0019899;GO:0004857;GO:0016740;GO:0005504;GO:0015020;GO:0042803;GO:0005496;GO:0008144;GO:0008194;GO:0016757;GO:0016758;GO:004698	BP:flavonoid glucuronidation;BP:xenobiotic glucuronidation;BP:negative regulation of catalytic activity;BP:flavonoid biosynthetic process;CC:endoplasmic reticulum;CC:endoplasmic reticulum membrane;CC:integral component of membrane;CC:membrane;CC:intracellular membrane-bounded organelle;MF:protein kinase C binding;MF:enzyme binding;MF:enzyme inhibitor activity;MF:transferase activity;MF:fatty acid…	K00699	UGT	map00040;map00053;map00140;map00830;map00860;map00980;map00982;map00983;map05204	Pentose and glucuronate interconversions;Ascorbate and aldarate metabolism;Steroid hormone biosynthesis;Retinol metabolism;Porphyrin and chlorophyll metabolism;Metabolism of xenobiotics by cytochrome P450;Drug metabolism - cytochrome P450;Drug metabolism - other enzymes;Chemical carcinogenesis	COG1819	S:Function unknown
ENSMUSG00000087579	Hectd2os	Hectd2, opposite strand [Source:MGI Symbol;Acc:MGI:1919243]	4.009	2.00331	1.92322e-15	6.90381e-13	yes	up	4.55	36.58	2.53	14.15	12.79	13.07	14.5533	13.3367	------	------	------	------	------	------	------	------
ENSMUSG00000078650	G6pc	glucose-6-phosphatase, catalytic [Source:MGI Symbol;Acc:MGI:95607]	0.248	-2.01069	2.45061e-15	8.55262e-13	yes	down	196.72	292.65	243.75	60.47	84.56	39.23	244.373	61.42	GO:0015760;GO:0016311;GO:0042593;GO:0035264;GO:0032094;GO:0005980;GO:0006094;GO:0010468;GO:0006641;GO:0055088;GO:0051156;GO:0042632;GO:0008202;GO:0005977;GO:0046838;GO:0006796;GO:0046415;GO:0005789;GO:0030176;GO:0005783;GO:0016021;GO:0016020;GO:0043231;GO:0008537;GO:0004346;GO:0042301;GO:0016787;GO:001677	BP:glucose-6-phosphate transport;BP:dephosphorylation;BP:glucose homeostasis;BP:multicellular organism growth;BP:response to food;BP:glycogen catabolic process;BP:gluconeogenesis;BP:regulation of gene expression;BP:triglyceride metabolic process;BP:lipid homeostasis;BP:glucose 6-phosphate metabolic process;BP:cholesterol homeostasis;BP:steroid metabolic process;BP:glycogen metabolic process;BP:ph…	K01084	G6PC	map00010;map00052;map00500;map04068;map04151;map04152;map04910;map04920;map04922;map04931;map04973	Glycolysis / Gluconeogenesis;Galactose metabolism;Starch and sucrose metabolism;FoxO signaling pathway;PI3K-Akt signaling pathway;AMPK signaling pathway;Insulin signaling pathway;Adipocytokine signaling pathway;Glucagon signaling pathway;Insulin resistance;Carbohydrate digestion and absorption	ENOG4110AJ7	I:Lipid transport and metabolism
ENSMUSG00000049580	Tsku	tsukushi, small leucine rich proteoglycan [Source:MGI Symbol;Acc:MGI:2443855]	0.481	-1.0568	8.66976e-15	2.94397e-12	yes	down	72.85	75.27	56.61	29.29	34.47	33.84	68.2433	32.5333	GO:0043010;GO:0030178;GO:0021960;GO:0021540;GO:0061073;GO:0021670;GO:0010468;GO:0005615;GO:0005576;GO:0031012;GO:000551	BP:camera-type eye development;BP:negative regulation of Wnt signaling pathway;BP:anterior commissure morphogenesis;BP:corpus callosum morphogenesis;BP:ciliary body morphogenesis;BP:lateral ventricle development;BP:regulation of gene expression;CC:extracellular space;CC:extracellular region;CC:extracellular matrix;MF:protein binding;	K08130	TSK, LRRC54	------	------	COG4886	S:Function unknown
ENSMUSG00000027962	Vcam1	vascular cell adhesion molecule 1 [Source:MGI Symbol;Acc:MGI:98926]	0.377	-1.40591	9.43381e-15	3.11911e-12	yes	down	8.59	9.9	8.41	2.78	3.29	4.47	8.96667	3.51333	GO:0009308;GO:0042102;GO:0007160;GO:0035584;GO:0050901;GO:0016032;GO:0007157;GO:0055114;GO:0022614;GO:0030175;GO:0045177;GO:0002102;GO:0070062;GO:0005794;GO:0009897;GO:0016021;GO:0005902;GO:0071065;GO:0005783;GO:0005769;GO:000813	BP:amine metabolic process;BP:positive regulation of T cell proliferation;BP:cell-matrix adhesion;BP:calcium-mediated signaling using intracellular calcium source;BP:leukocyte tethering or rolling;BP:viral process;BP:heterophilic cell-cell adhesion via plasma membrane cell adhesion molecules;BP:oxidation-reduction process;BP:membrane to membrane docking;CC:filopodium;CC:apical part of cell;CC:pod…	K06527	VCAM1, CD106	map04064;map04514;map04668;map04670;map04933;map05143;map05144;map05418	NF-kappa B signaling pathway;Cell adhesion molecules (CAMs);TNF signaling pathway;Leukocyte transendothelial migration;AGE-RAGE signaling pathway in diabetic complications;African trypanosomiasis;Malaria;Fluid shear stress and atherosclerosis	ENOG4111F4V	U:Intracellular trafficking, secretion, and vesicular transport
ENSMUSG00000115867	Gm17753	predicted gene, 17753 [Source:MGI Symbol;Acc:MGI:5009838]	2.843	1.50756	2.24105e-14	7.21962e-12	yes	up	4.81	3.69	4.46	12.78	13.4	10.23	4.32	12.1367	------	------	------	------	------	------	ENOG410Z673	S:Function unknown
ENSMUSG00000050423	Ppp1r3g	protein phosphatase 1, regulatory subunit 3G [Source:MGI Symbol;Acc:MGI:1923737]	0.056	-4.15243	4.3469e-14	1.36536e-11	yes	down	1.06	2.39	2.6	0.18	0.05	0.11	2.01667	0.113333	GO:2000467;GO:0042593;GO:0045725;GO:0005737;GO:0019903;GO:0005515;GO:200106	BP:positive regulation of glycoge;BP:glucose homeostasis;BP:positive regulation of glycogen biosynthetic process;CC:cytoplasm;MF:protein phosphatase binding;MF:protein binding;MF:glycogen binding;	------	------	------	------	ENOG4111FT1	T:Signal transduction mechanisms
ENSMUSG00000052133	Sema5b	sema domain, seven thrombospondin repeats (type 1 and type 1-like), transmembrane domain (TM) and short cytoplasmic domain, (semaphorin) 5B [Source:MGI Symbol;Acc:MGI:107555]	4.421	2.14428	6.48173e-14	1.98625e-11	yes	up	0.8	0.59	0.97	2.82	5.29	3.28	0.786667	3.79667	GO:0048675;GO:0030335;GO:0007399;GO:0030154;GO:0048843;GO:0001755;GO:0071526;GO:0050919;GO:0050908;GO:0097485;GO:0007275;GO:1990138;GO:0016020;GO:0016021;GO:0030215;GO:0045499;GO:000551	BP:axon extension;BP:positive regulation of cell migration;BP:nervous system development;BP:cell differentiation;BP:negative regulation of axon extension involved in axon guidance;BP:neural crest cell migration;BP:semaphorin-plexin signaling pathway;BP:negative chemotaxis;BP:detection of light stimulus involved in visual perception;BP:neuron projection guidance;BP:multicellular organism developme…	K06841	SEMA5	map04360	Axon guidance	ENOG410XQZC	S:Function unknown
ENSMUSG00000094786	Gm14403	predicted gene 14403 [Source:MGI Symbol;Acc:MGI:3649813]	0.23	-2.11781	1.05271e-13	3.14912e-11	yes	down	8.05	10.01	7.46	1.7	3.44	1.73	8.50667	2.29	GO:0006355;GO:0005575;GO:0005622;GO:0046872;GO:000367	BP:regulation of transcription, DNA-templated;CC:cellular_component;CC:intracellular;MF:metal ion binding;MF:nucleic acid binding;	K09228	KRAB	------	------	COG5048	S:Function unknown
ENSMUSG00000032115	Hyou1	hypoxia up-regulated 1 [Source:MGI Symbol;Acc:MGI:108030]	2.389	1.25623	1.395e-13	4.07598e-11	yes	up	17.97	18.66	12.05	34.69	45.19	37.85	16.2267	39.2433	GO:1903298;GO:0006888;GO:1903382;GO:0002931;GO:0070062;GO:0016020;GO:0005788;GO:0034663;GO:0005925;GO:0005790;GO:000552	BP:negative regulation of hypoxia-induced intrinsic apoptotic signaling pathway;BP:ER to Golgi vesicle-mediated transport;BP:negative regulation of endoplasmic reticulum stress-induced neuron intrinsic apoptotic signaling pathway;BP:response to ischemia;CC:extracellular exosome;CC:membrane;CC:endoplasmic reticulum lumen;CC:endoplasmic reticulum chaperone complex;CC:focal adhesion;CC:smooth endopl…	K09486	HYOU1	map04141	Protein processing in endoplasmic reticulum	COG0443	O:Posttranslational modification, protein turnover, chaperones
ENSMUSG00000089943	Ugt1a5	UDP glucuronosyltransferase 1 family, polypeptide A5 [Source:MGI Symbol;Acc:MGI:3032634]	0.388	-1.36625	1.50806e-13	4.3062e-11	yes	down	69.68	46.49	47.84	17.98	22.77	24.19	54.67	21.6467	GO:0052695;GO:0052696;GO:0052697;GO:0009813;GO:0043231;GO:0016021;GO:0016020;GO:0005783;GO:0008194;GO:0019899;GO:0016740;GO:0016757;GO:0016758;GO:0015020;GO:0046982;GO:004280	BP:cellular glucuronidation;BP:flavonoid glucuronidation;BP:xenobiotic glucuronidation;BP:flavonoid biosynthetic process;CC:intracellular membrane-bounded organelle;CC:integral component of membrane;CC:membrane;CC:endoplasmic reticulum;MF:UDP-glycosyltransferase activity;MF:enzyme binding;MF:transferase activity;MF:transferase activity, transferring glycosyl groups;MF:transferase activity, transf…	K00699	UGT	map00040;map00053;map00140;map00830;map00860;map00980;map00982;map00983;map05204	Pentose and glucuronate interconversions;Ascorbate and aldarate metabolism;Steroid hormone biosynthesis;Retinol metabolism;Porphyrin and chlorophyll metabolism;Metabolism of xenobiotics by cytochrome P450;Drug metabolism - cytochrome P450;Drug metabolism - other enzymes;Chemical carcinogenesis	COG1819	S:Function unknown
ENSMUSG00000034158	Lrrc58	leucine rich repeat containing 58 [Source:MGI Symbol;Acc:MGI:2443542]	0.459	-1.1236	1.64262e-13	4.5862e-11	yes	down	11.38	10.27	8.12	4.03	4.91	4.93	9.92333	4.62333	GO:0008150;GO:0005575;GO:0003674;GO:000551	BP:biological_process;CC:cellular_component;MF:molecular_function;MF:protein binding;	------	------	------	------	COG4886	S:Function unknown
ENSMUSG00000027983	Cyp2u1	cytochrome P450, family 2, subfamily u, polypeptide 1 [Source:MGI Symbol;Acc:MGI:1918769]	3.385	1.75913	1.91646e-13	5.23445e-11	yes	up	2.17	3.34	3.08	9.08	11.79	8.05	2.86333	9.64	GO:0006805;GO:0097267;GO:0055114;GO:0006082;GO:0042738;GO:0005783;GO:0005789;GO:0005737;GO:0031090;GO:0016021;GO:0016020;GO:0043231;GO:0004497;GO:0070330;GO:0016491;GO:0005506;GO:0046872;GO:0020037;GO:0019825;GO:0016705;GO:0016712;GO:000839	BP:xenobiotic metabolic process;BP:omega-hydroxylase P450 pathway;BP:oxidation-reduction process;BP:organic acid metabolic process;BP:exogenous drug catabolic process;CC:endoplasmic reticulum;CC:endoplasmic reticulum membrane;CC:cytoplasm;CC:organelle membrane;CC:integral component of membrane;CC:membrane;CC:intracellular membrane-bounded organelle;MF:monooxygenase activity;MF:aromatase activity;…	K07422	CYP2U1	map00590	Arachidonic acid metabolism	COG2124	Q:Secondary metabolites biosynthesis, transport and catabolism
ENSMUSG00000038217	Tlcd2	TLC domain containing 2 [Source:MGI Symbol;Acc:MGI:1917141]	2.298	1.20021	2.0942e-13	5.50133e-11	yes	up	51.25	40.14	44.38	107.64	104.46	100.56	45.2567	104.22	GO:0097035;GO:0007009;GO:0008150;GO:0071709;GO:0055091;GO:0016021;GO:0016020;GO:0005575;GO:0005886;GO:000367	BP:regulation of membrane lipid distribution;BP:plasma membrane organization;BP:biological_process;BP:membrane assembly;BP:phospholipid homeostasis;CC:integral component of membrane;CC:membrane;CC:cellular_component;CC:plasma membrane;MF:molecular_function;	------	------	------	------	ENOG410Z5I9	U:Intracellular trafficking, secretion, and vesicular transport
ENSMUSG00000071719	Tmem28	transmembrane protein 28 [Source:MGI Symbol;Acc:MGI:3648377]	5.226	2.38584	2.10175e-13	5.50133e-11	yes	up	0.26	0.35	0.27	1.71	1.55	1.39	0.293333	1.55	GO:0098703;GO:0016020;GO:0016021;GO:0005886;GO:001527	BP:calcium ion import across plasma membrane;CC:membrane;CC:integral component of membrane;CC:plasma membrane;MF:stretch-activated, cation-selective, calcium channel activity;	------	------	------	------	ENOG410ZYWZ	S:Function unknown
ENSMUSG00000072849	Serpina1e	serine (or cysteine) peptidase inhibitor, clade A, member 1E [Source:MGI Symbol;Acc:MGI:891967]	3.563	1.8331	2.96957e-13	7.61423e-11	yes	up	1568.2	3822.21	2201.36	9315.48	9211.89	8788.58	2530.59	9105.32	GO:0034097;GO:0010951;GO:0043434;GO:0010466;GO:0005794;GO:0043231;GO:0005576;GO:0005783;GO:0005615;GO:0004866;GO:0002020;GO:0030414;GO:0004867;GO:004280	BP:response to cytokine;BP:negative regulation of endopeptidase activity;BP:response to peptide hormone;BP:negative regulation of peptidase activity;CC:Golgi apparatus;CC:intracellular membrane-bounded organelle;CC:extracellular region;CC:endoplasmic reticulum;CC:extracellular space;MF:endopeptidase inhibitor activity;MF:protease binding;MF:peptidase inhibitor activity;MF:serine-type endopeptidas…	K03984	SERPINA1, AAT	map04610	Complement and coagulation cascades	COG4826	O:Posttranslational modification, protein turnover, chaperones
ENSMUSG00000025511	Tspan4	tetraspanin 4 [Source:MGI Symbol;Acc:MGI:1928097]	0.411	-1.28127	3.08623e-13	7.63794e-11	yes	down	64.04	73.68	83.6	26.82	35.56	34.09	73.7733	32.1567	GO:0065003;GO:0007166;GO:0005887;GO:0016021;GO:0016020;GO:0005886;GO:0031982;GO:0005178;GO:0005515;GO:000382	BP:macromolecular complex assembly;BP:cell surface receptor signaling pathway;CC:integral component of plasma membrane;CC:integral component of membrane;CC:membrane;CC:plasma membrane;CC:vesicle;MF:integrin binding;MF:protein binding;MF:antigen binding;	K17294	TSPAN4	------	------	ENOG4111IRY	S:Function unknown
ENSMUSG00000032080	Apoa4	apolipoprotein A-IV [Source:MGI Symbol;Acc:MGI:88051]	0.238	-2.06945	3.10041e-13	7.63794e-11	yes	down	657.72	967.66	548.24	150.82	267.13	103.24	724.54	173.73	GO:0034445;GO:0035634;GO:0006869;GO:0033700;GO:0030300;GO:0043691;GO:0051006;GO:0042744;GO:0042157;GO:0010873;GO:0044240;GO:0070328;GO:0034372;GO:0008203;GO:0006982;GO:0032374;GO:0016042;GO:0033344;GO:0065005;GO:0010898;GO:0045723;GO:0055088;GO:0007159;GO:0042632;GO:0002227;GO:0034380;GO:0019430;GO:0019433;GO:0006695;GO:0046470;GO:0046889;GO:0005829;GO:0042627;GO:0070062;GO:0072562;GO:0034361;GO:…	BP:negative regulation of plasma lipoprotein particle oxidation;BP:response to stilbenoid;BP:lipid transport;BP:phospholipid efflux;BP:regulation of intestinal cholesterol absorption;BP:reverse cholesterol transport;BP:positive regulation of lipoprotein lipase activity;BP:hydrogen peroxide catabolic process;BP:lipoprotein metabolic process;BP:positive regulation of cholesterol esterification;BP:m…	K08760	APOA4	map04975;map04977;map04979	Fat digestion and absorption;Vitamin digestion and absorption;Cholesterol metabolism	ENOG41119VI	S:Function unknown
ENSMUSG00000032311	Nrg4	neuregulin 4 [Source:MGI Symbol;Acc:MGI:1933833]	0.262	-1.93201	4.83219e-13	1.1455e-10	yes	down	11.11	6.52	8.83	1.55	1.96	2.77	8.82	2.09333	------	------	K05458	NRG4	map04012	ErbB signaling pathway	ENOG410ZDBT	U:Intracellular trafficking, secretion, and vesicular transport
ENSMUSG00000049555	Tmie	transmembrane inner ear [Source:MGI Symbol;Acc:MGI:2159400]	2.677	1.42075	4.75347e-13	1.1455e-10	yes	up	6.08	4.35	3.64	12.58	9.03	12.18	4.69	11.2633	GO:0032501;GO:0007605;GO:0042472;GO:0016021;GO:0016020;GO:000551	BP:multicellular organismal process;BP:sensory perception of sound;BP:inner ear morphogenesis;CC:integral component of membrane;CC:membrane;MF:protein binding;	------	------	------	------	ENOG4111RFP	S:Function unknown
ENSMUSG00000022462	Slc38a2	solute carrier family 38, member 2 [Source:MGI Symbol;Acc:MGI:1915010]	0.422	-1.24485	5.02437e-13	1.169e-10	yes	down	39.87	31.52	36.09	16.06	15.78	14.25	35.8267	15.3633	GO:0003333;GO:0016020;GO:0005887;GO:001517	BP:amino acid transmembrane transport;CC:membrane;CC:integral component of plasma membrane;MF:amino acid transmembrane transporter activity;	K14207	SLC38A2, SNAT2	map04724;map04727;map04974	Glutamatergic synapse;GABAergic synapse;Protein digestion and absorption	COG0814	E:Amino acid transport and metabolism
ENSMUSG00000064294	Aox3	aldehyde oxidase 3 [Source:MGI Symbol;Acc:MGI:1918974]	2.734	1.45127	5.42888e-13	1.24015e-10	yes	up	52.43	75.99	42.35	139.62	199.21	144.09	56.9233	160.973	GO:0022900;GO:0009115;GO:0055114;GO:0017144;GO:0005737;GO:0005829;GO:0004031;GO:0051287;GO:0030151;GO:0004854;GO:0050250;GO:0016491;GO:0050660;GO:0043546;GO:0071949;GO:0005506;GO:0046872;GO:0042803;GO:0102798;GO:0102797;GO:0009055;GO:0016614;GO:0051537;GO:005153	BP:electron transport chain;BP:xanthine catabolic process;BP:oxidation-reduction process;BP:drug metabolic process;CC:cytoplasm;CC:cytosol;MF:aldehyde oxidase activity;MF:NAD binding;MF:molybdenum ion binding;MF:xanthine dehydrogenase activity;MF:retinal oxidase activity;MF:oxidoreductase activity;MF:flavin adenine dinucleotide binding;MF:molybdopterin cofactor binding;MF:FAD binding;MF:iron ion …	K00157	AOX	map00280;map00350;map00380;map00750;map00760;map00830;map00982;map04630	Valine, leucine and isoleucine degradation;Tyrosine metabolism;Tryptophan metabolism;Vitamin B6 metabolism;Nicotinate and nicotinamide metabolism;Retinol metabolism;Drug metabolism - cytochrome P450;Jak-STAT signaling pathway	COG4631	F:Nucleotide transport and metabolism
ENSMUSG00000024222	Fkbp5	FK506 binding protein 5 [Source:MGI Symbol;Acc:MGI:104670]	0.301	-1.73207	7.83788e-13	1.75848e-10	yes	down	89.3	73.25	45.35	18.11	15.33	28.52	69.3	20.6533	GO:0000413;GO:0006457;GO:0009617;GO:0061077;GO:0005737;GO:0070062;GO:0005829;GO:0005634;GO:0005789;GO:0005654;GO:0031072;GO:0005528;GO:0005515;GO:0003755;GO:001685	BP:protein peptidyl-prolyl isomerization;BP:protein folding;BP:response to bacterium;BP:chaperone-mediated protein folding;CC:cytoplasm;CC:extracellular exosome;CC:cytosol;CC:nucleus;CC:endoplasmic reticulum membrane;CC:nucleoplasm;MF:heat shock protein binding;MF:FK506 binding;MF:protein binding;MF:peptidyl-prolyl cis-trans isomerase activity;MF:isomerase activity;	K09571	FKBP4_5	map04915	Estrogen signaling pathway	COG0545	O:Posttranslational modification, protein turnover, chaperones
ENSMUSG00000040127	Sdr9c7	4short chain dehydrogenase/reductase family 9C, member 7 [Source:MGI Symbol;Acc:MGI:1917311]	2.953	1.56228	1.06247e-12	2.34191e-10	yes	up	12.89	16.32	10.05	48.95	31.69	44.6	13.0867	41.7467	GO:0055114;GO:0005737;GO:0005730;GO:0005829;GO:0004745;GO:001649	BP:oxidation-reduction process;CC:cytoplasm;CC:nucleolus;CC:cytosol;MF:retinol dehydrogenase activity;MF:oxidoreductase activity;	------	------	------	------	ENOG410Y7FK	S:Function unknown
ENSMUSG00000006777	Krt23	keratin 23 [Source:MGI Symbol;Acc:MGI:2148866]	3.939	1.97777	1.27546e-12	2.76292e-10	yes	up	1.61	3.09	1.86	9.5	7.92	8.57	2.18667	8.66333	GO:0008150;GO:0005882;GO:000519	BP:biological_process;CC:intermediate filament;MF:structural molecule activity;	K07604	KRT1	map04915	Estrogen signaling pathway	ENOG4111DWD	B:Chromatin structure and dynamics
ENSMUSG00000033917	Gde1	glycerophosphodiester phosphodiesterase 1 [Source:MGI Symbol;Acc:MGI:1891827]	0.458	-1.1277	1.99162e-12	4.12747e-10	yes	down	68.75	85.45	75.69	33.08	34.02	38.74	76.63	35.28	GO:0006644;GO:0006629;GO:0070291;GO:0007186;GO:0016020;GO:0031410;GO:0016021;GO:0030659;GO:0005886;GO:0005887;GO:0016787;GO:0008889;GO:0008081;GO:0047395;GO:0004622;GO:004687	BP:phospholipid metabolic process;BP:lipid metabolic process;BP:N-acylethanolamine metabolic process;BP:G-protein coupled receptor signaling pathway;CC:membrane;CC:cytoplasmic vesicle;CC:integral component of membrane;CC:cytoplasmic vesicle membrane;CC:plasma membrane;CC:integral component of plasma membrane;MF:hydrolase activity;MF:glycerophosphodiester phosphodiesterase activity;MF:phosphoric d…	K19179	GDE1	------	------	COG0584	C:Energy production and conversion
ENSMUSG00000041220	Elovl6	ELOVL family member 6, elongation of long chain fatty acids (yeast) [Source:MGI Symbol;Acc:MGI:2156528]	0.322	-1.63505	1.93921e-12	4.12747e-10	yes	down	17.57	16.77	11.21	2.91	6.16	6.2	15.1833	5.09	GO:0006633;GO:0006631;GO:0006636;GO:0034625;GO:0035338;GO:0042761;GO:0030148;GO:0006629;GO:0042759;GO:0120162;GO:0030497;GO:0034626;GO:0019367;GO:0005789;GO:0030176;GO:0005783;GO:0016021;GO:0016020;GO:0009922;GO:0016740;GO:0016746;GO:0016747;GO:0102756;GO:0102337;GO:0102336;GO:010233	BP:fatty acid biosynthetic process;BP:fatty acid metabolic process;BP:unsaturated fatty acid biosynthetic process;BP:fatty acid elongation, monounsaturated fatty acid;BP:long-chain fatty-acyl-CoA biosynthetic process;BP:very long-chain fatty acid biosynthetic process;BP:sphingolipid biosynthetic process;BP:lipid metabolic process;BP:long-chain fatty acid biosynthetic process;BP:old GO;BP:fatty ac…	K10203	ELOVL6	map00062;map01040	Fatty acid elongation;Biosynthesis of unsaturated fatty acids	ENOG410Z3FZ	I:Lipid transport and metabolism
ENSMUSG00000111013	Gm32468	predicted gene, 32468 [Source:MGI Symbol;Acc:MGI:5591627]	0.103	-3.27852	2.00394e-12	4.12747e-10	yes	down	12.63	8.71	8.04	1.31	1.57	0.29	9.79333	1.05667	------	------	------	------	------	------	------	------
ENSMUSG00000025375	Aatk	apoptosis-associated tyrosine kinase [Source:MGI Symbol;Acc:MGI:1197518]	2.902	1.53724	2.07876e-12	4.2125e-10	yes	up	1.77	1.43	1.04	3.92	3.74	4.85	1.41333	4.17	------	------	K17480	AATK, LMTK1	------	------	ENOG410XQFM	T:Signal transduction mechanisms
ENSMUSG00000056091	St3gal5	ST3 beta-galactoside alpha-2,3-sialyltransferase 5 [Source:MGI Symbol;Acc:MGI:1339963]	0.313	-1.67756	2.17234e-12	4.33227e-10	yes	down	284.38	436.57	223.45	104.45	70.41	121.24	314.8	98.7	GO:0001574;GO:0006486;GO:0097503;GO:0009311;GO:0018279;GO:0005794;GO:0016021;GO:0016020;GO:0030173;GO:0003836;GO:0016740;GO:0047291;GO:0016757;GO:000837	BP:ganglioside biosynthetic process;BP:protein glycosylation;BP:sialylation;BP:oligosaccharide metabolic process;BP:protein N-linked glycosylation via asparagine;CC:Golgi apparatus;CC:integral component of membrane;CC:membrane;CC:integral component of Golgi membrane;MF:beta-galactosid;MF:transferase activity;MF:lactosylceramide alpha-2,3-sialyltransferase activity;MF:transferase activity, transfe…	K03370	SIAT9	map00604	Glycosphingolipid biosynthesis - ganglio series	ENOG410XT8P	S:Function unknown
ENSMUSG00000084839	Gm14097	predicted gene 14097 [Source:MGI Symbol;Acc:MGI:3651729]	0.28	-1.83689	2.4256e-12	4.76176e-10	yes	down	72.99	88.3	71.16	7.06	31.55	26.77	77.4833	21.7933	------	------	------	------	------	------	------	------
ENSMUSG00000020044	Timp3	tissue inhibitor of metalloproteinase 3 [Source:MGI Symbol;Acc:MGI:98754]	0.419	-1.25623	2.7039e-12	5.22643e-10	yes	down	13.5	11.78	8.51	4.33	4.55	5.43	11.2633	4.77	GO:0051045;GO:0071310;GO:0010466;GO:1903984;GO:0034097;GO:0010951;GO:0010033;GO:1904684;GO:0009725;GO:0045861;GO:0070373;GO:0031012;GO:0005737;GO:0070062;GO:0005634;GO:0005615;GO:0005604;GO:0005576;GO:0008270;GO:0004857;GO:0002020;GO:0046872;GO:0030414;GO:0008191;GO:000551	BP:negative regulation of membrane protein ectodomain proteolysis;BP:cellular response to organic substance;BP:negative regulation of peptidase activity;BP:positive regulation of TRAIL-activated apoptotic signaling pathway;BP:response to cytokine;BP:negative regulation of endopeptidase activity;BP:response to organic substance;BP:negative regulation of metalloendopeptidase activity;BP:response to…	K16866	TIMP3	map05205;map05206	Proteoglycans in cancer;MicroRNAs in cancer	ENOG41103NU	O:Posttranslational modification, protein turnover, chaperones
ENSMUSG00000024665	Fads2	fatty acid desaturase 2 [Source:MGI Symbol;Acc:MGI:1930079]	0.425	-1.23499	6.042e-12	1.15018e-09	yes	down	523.29	402.34	410.33	164.61	240.75	176.72	445.32	194.027	GO:0006633;GO:0006629;GO:0036109;GO:0006636;GO:0006631;GO:0055114;GO:0016021;GO:0016020;GO:0005789;GO:0005783;GO:0016213;GO:0004768;GO:0045485;GO:001649	BP:fatty acid biosynthetic process;BP:lipid metabolic process;BP:alpha-linolenic acid metabolic process;BP:unsaturated fatty acid biosynthetic process;BP:fatty acid metabolic process;BP:oxidation-reduction process;CC:integral component of membrane;CC:membrane;CC:endoplasmic reticulum membrane;CC:endoplasmic reticulum;MF:linoleoyl-CoA desaturase activity;MF:stearoyl-CoA 9-desaturase activity;MF:om…	K10226	FADS2	map00592;map01040;map03320	alpha-Linolenic acid metabolism;Biosynthesis of unsaturated fatty acids;PPAR signaling pathway	ENOG410XVSZ	I:Lipid transport and metabolism
ENSMUSG00000047822	Angptl8	angiopoietin-like 8 [Source:MGI Symbol;Acc:MGI:3643534]	3.1	1.63247	6.20707e-12	1.16396e-09	yes	up	11.27	9.71	10.83	39.71	26.48	33.57	10.6033	33.2533	GO:0070328;GO:0006629;GO:0019216;GO:0044342;GO:0048469;GO:0051005;GO:0045444;GO:0044255;GO:0010469;GO:0010954;GO:0050746;GO:0005576;GO:000517	BP:triglyceride homeostasis;BP:lipid metabolic process;BP:regulation of lipid metabolic process;BP:type B pancreatic cell proliferation;BP:cell maturation;BP:negative regulation of lipoprotein lipase activity;BP:fat cell differentiation;BP:cellular lipid metabolic process;BP:regulation of receptor activity;BP:positive regulation of protein processing;BP:regulation of lipoprotein metabolic process…	------	------	------	------	ENOG410ZCIU	S:Function unknown
ENSMUSG00000038092	Hsd3b5	hydroxy-delta-5-steroid dehydrogenase, 3 beta- and steroid delta-isomerase 5 [Source:MGI Symbol;Acc:MGI:104645]	2.637	1.399	6.50147e-12	1.20124e-09	yes	up	73.47	73.63	102.48	194.24	269.24	215.41	83.1933	226.297	GO:0035634;GO:0021766;GO:0051412;GO:0055114;GO:0006629;GO:0008207;GO:0008202;GO:0006694;GO:0005789;GO:0005783;GO:0016021;GO:0016020;GO:0005739;GO:0031966;GO:0043231;GO:0005743;GO:0047024;GO:0003854;GO:0016491;GO:0000253;GO:0005496;GO:0016853;GO:001661	BP:response to stilbenoid;BP:hippocampus development;BP:response to corticosterone;BP:oxidation-reduction process;BP:lipid metabolic process;BP:C21-steroid hormone metabolic process;BP:steroid metabolic process;BP:steroid biosynthetic process;CC:endoplasmic reticulum membrane;CC:endoplasmic reticulum;CC:integral component of membrane;CC:membrane;CC:mitochondrion;CC:mitochondrial membrane;CC:intra…	K00070	HSD3B	map00140;map04913;map04925;map04927;map04934	Steroid hormone biosynthesis;Ovarian steroidogenesis;Aldosterone synthesis and secretion;Cortisol synthesis and secretion;Cushing syndrome	COG0451	M:Cell wall/membrane/envelope biogenesis
ENSMUSG00000025823	Pdia4	protein disulfide isomerase associated 4 [Source:MGI Symbol;Acc:MGI:104864]	1.983	0.987895	8.6177e-12	1.56917e-09	yes	up	39	34.47	34.5	68.66	78.92	70.34	35.99	72.64	GO:0045454;GO:0061077;GO:0055114;GO:0034976;GO:0042470;GO:0005790;GO:0009986;GO:0005788;GO:0005783;GO:0016853;GO:0044822;GO:0003756;GO:000551	BP:cell redox homeostasis;BP:chaperone-mediated protein folding;BP:oxidation-reduction process;BP:response to endoplasmic reticulum stress;CC:melanosome;CC:smooth endoplasmic reticulum;CC:cell surface;CC:endoplasmic reticulum lumen;CC:endoplasmic reticulum;MF:isomerase activity;MF:pol;MF:protein disulfide isomerase activity;MF:protein binding;	K09582	PDIA4, ERP72	map04141;map04918;map05110	Protein processing in endoplasmic reticulum;Thyroid hormone synthesis;Vibrio cholerae infection	COG0526	O:Posttranslational modification, protein turnover, chaperones
ENSMUSG00000029167	Ppargc1a	peroxisome proliferative activated receptor, gamma, coactivator 1 alpha [Source:MGI Symbol;Acc:MGI:1342774]	0.259	-1.94979	1.1678e-11	2.09603e-09	yes	down	3.1	2.88	1.39	0.62	0.49	0.89	2.45667	0.666667	GO:0032922;GO:0043524;GO:0007005;GO:0043201;GO:0009750;GO:0097066;GO:0097067;GO:0048511;GO:0071332;GO:0022904;GO:0014823;GO:0042752;GO:0014878;GO:0051552;GO:0002931;GO:0031667;GO:0045820;GO:1901860;GO:0000302;GO:0046321;GO:0010628;GO:0071356;GO:0071354;GO:0071313;GO:0071456;GO:2000310;GO:0097009;GO:2000272;GO:1901863;GO:0071873;GO:0071871;GO:0019395;GO:0021549;GO:1901558;GO:0051602;GO:0035865;GO:…	BP:circadian regulation of gene expression;BP:negative regulation of neuron apoptotic process;BP:mitochondrion organization;BP:response to leucine;BP:response to fructose;BP:response to thyroid hormone;BP:cellular response to thyroid hormone stimulus;BP:rhythmic process;BP:cellular response to fructose stimulus;BP:respiratory electron transport chain;BP:response to activity;BP:regulation of circa…	K07202	PPARGC1A, PGC1A	map04152;map04211;map04714;map04910;map04920;map04922;map04931;map05016	AMPK signaling pathway;Longevity regulating pathway;Thermogenesis;Insulin signaling pathway;Adipocytokine signaling pathway;Glucagon signaling pathway;Insulin resistance;Huntington disease	ENOG410YQI0	K:Transcription
ENSMUSG00000047866	Lonp2	lon peptidase 2, peroxisomal [Source:MGI Symbol;Acc:MGI:1914137]	1.925	0.944876	1.23964e-11	2.19364e-09	yes	up	101.97	99.91	97.32	188.4	209.44	179.99	99.7333	192.61	GO:0016558;GO:0006508;GO:0006625;GO:0030163;GO:0016485;GO:0031998;GO:0006515;GO:0005782;GO:0005737;GO:0005634;GO:0016020;GO:0005777;GO:0004176;GO:0004252;GO:0019899;GO:0016887;GO:0008233;GO:0008236;GO:0000166;GO:0002020;GO:0005524;GO:0016787;GO:0005515;GO:000510	BP:protein import into peroxisome matrix;BP:proteolysis;BP:protein targeting to peroxisome;BP:protein catabolic process;BP:protein processing;BP:regulation of fatty acid beta-oxidation;BP:misfolded or incompletely synthesized protein catabolic process;CC:peroxisomal matrix;CC:cytoplasm;CC:nucleus;CC:membrane;CC:peroxisome;MF:ATP-dependent peptidase activity;MF:serine-type endopeptidase activity;M…	K01338	lon	------	------	COG0466	O:Posttranslational modification, protein turnover, chaperones
ENSMUSG00000027360	Hdc	histidine decarboxylase [Source:MGI Symbol;Acc:MGI:96062]	0.304	-1.71968	1.28285e-11	2.20806e-09	yes	down	5.15	8.01	7.53	2.15	2.04	1.77	6.89667	1.98667	------	------	K01590	hdc, HDC	map00340	Histidine metabolism	COG0076	E:Amino acid transport and metabolism
ENSMUSG00000031545	Gpat4	glycerol-3-phosphate acyltransferase 4 [Source:MGI Symbol;Acc:MGI:2142716]	0.492	-1.02237	1.28294e-11	2.20806e-09	yes	down	76.76	101.47	68.79	39.46	42.83	45.47	82.34	42.5867	GO:0102420;GO:0006631;GO:0006656;GO:0006637;GO:0007595;GO:0016024;GO:0030879;GO:0006629;GO:0006641;GO:0008152;GO:0046339;GO:0008610;GO:0040014;GO:0008654;GO:0019432;GO:0002071;GO:0005783;GO:0005789;GO:0030176;GO:0016021;GO:0016020;GO:0004366;GO:0016740;GO:001674	old GO;BP:fatty acid metabolic process;BP:phosphatidylcholine biosynthetic process;BP:acyl-CoA metabolic process;BP:lactation;BP:CDP-diacylglycerol biosynthetic process;BP:mammary gland development;BP:lipid metabolic process;BP:triglyceride metabolic process;BP:metabolic process;BP:diacylglycerol metabolic process;BP:lipid biosynthetic process;BP:regulation of multicellular organism growth;BP:pho…	K13506	GPAT3_4, AGPAT9, AGPAT6	map00561;map00564	Glycerolipid metabolism;Glycerophospholipid metabolism	COG0204	I:Lipid transport and metabolism
ENSMUSG00000019997	Ccn2	cellular communication network factor 1 [Source:MGI Symbol;Acc:MGI:95537]	0.237	-2.0754	1.77508e-11	3.01379e-09	yes	down	6.86	11.1	4.31	1.8	1.33	2.16	7.42333	1.76333	GO:0030324;GO:0007160;GO:0001502;GO:0001503;GO:0001525;GO:0008543;GO:0051496;GO:0032330;GO:0016477;GO:0072593;GO:0045597;GO:0046330;GO:0001558;GO:0007267;GO:0001894;GO:0007229;GO:0010629;GO:0035988;GO:0070374;GO:0071897;GO:0005794;GO:0005576;GO:0005578;GO:0008022;GO:0005520;GO:0005178;GO:0008201;GO:000551	BP:lung development;BP:cell-matrix adhesion;BP:cartilage condensation;BP:ossification;BP:angiogenesis;BP:fibroblast growth factor receptor signaling pathway;BP:positive regulation of stress fiber assembly;BP:regulation of chondrocyte differentiation;BP:cell migration;BP:reactive oxygen species metabolic process;BP:positive regulation of cell differentiation;BP:positive regulation of JNK cascade;B…	K06827	CTGF	map04390	Hippo signaling pathway	ENOG4111F77	S:Function unknown
ENSMUSG00000001123	Lgals9	lectin, galactose binding, soluble 9 [Source:MGI Symbol;Acc:MGI:109496]	2.017	1.01233	3.70573e-11	6.19231e-09	yes	up	185.33	189.85	190.53	399.62	369.16	390.33	188.57	386.37	GO:0034138;GO:0006811;GO:0005737;GO:0005634;GO:0005576;GO:003024	BP:toll-like receptor 3 signaling pathway;BP:ion transport;CC:cytoplasm;CC:nucleus;CC:extracellular region;MF:carbohydrate binding;	K10093	LGALS9	------	------	ENOG4111EA0	S:Function unknown
ENSMUSG00000028445	Enho	energy homeostasis associated [Source:MGI Symbol;Acc:MGI:1916888]	4.769	2.25376	3.74574e-11	6.19231e-09	yes	up	2.13	5.39	4.51	20.76	12.12	25.72	4.01	19.5333	GO:0008286;GO:0045747;GO:0051353;GO:0042593;GO:0046889;GO:0008610;GO:0010469;GO:1905636;GO:0030073;GO:0005576;GO:0005886;GO:0005179;GO:000551	BP:insulin receptor signaling pathway;BP:positive regulation of Notch signaling pathway;BP:positive regulation of oxidoreductase activity;BP:glucose homeostasis;BP:positive regulation of lipid biosynthetic process;BP:lipid biosynthetic process;BP:regulation of receptor activity;BP:positive regulation of RNA polymerase II regulatory region sequence-specific DNA binding;BP:insulin secretion;CC:extr…	------	------	------	------	ENOG4111BUX	S:Function unknown
ENSMUSG00000022769	Sdf2l1	stromal cell-derived factor 2-like 1 [Source:MGI Symbol;Acc:MGI:2149842]	3.162	1.66068	4.0661e-11	6.63461e-09	yes	up	6.59	5.91	7.91	25.57	21.96	18.08	6.80333	21.87	GO:0071218;GO:0071712;GO:0035269;GO:0042981;GO:0034976;GO:0016020;GO:0005783;GO:0005788;GO:0005789;GO:0034663;GO:0051117;GO:0051087;GO:0004169;GO:005178	BP:cellular response to misfolded protein;BP:ER-associated misfolded protein catabolic process;BP:protein O-linked mannosylation;BP:regulation of apoptotic process;BP:response to endoplasmic reticulum stress;CC:membrane;CC:endoplasmic reticulum;CC:endoplasmic reticulum lumen;CC:endoplasmic reticulum membrane;CC:endoplasmic reticulum chaperone complex;MF:ATPase binding;MF:chaperone binding;MF:doli…	------	------	------	------	ENOG410ZBU3	O:Posttranslational modification, protein turnover, chaperones
ENSMUSG00000024190	Dusp1	dual specificity phosphatase 1 [Source:MGI Symbol;Acc:MGI:105120]	0.285	-1.80995	4.97697e-11	8.01675e-09	yes	down	15.64	12.7	23.67	5.1	4.77	4.67	17.3367	4.84667	GO:0051447;GO:0001706;GO:0090266;GO:0000188;GO:0035970;GO:0035335;GO:0071850;GO:0005737;GO:0004725;GO:001701	BP:negative regulation of meiotic cell cycle;BP:endoderm formation;BP:regulation of mitotic cell cycle spindle assembly checkpoint;BP:inactivation of MAPK activity;BP:peptidyl-threonine dephosphorylation;BP:peptidyl-tyrosine dephosphorylation;BP:mitotic cell cycle arrest;CC:cytoplasm;MF:protein tyrosine phosphatase activity;MF:MAP kinase tyrosine/serine/threonine phosphatase activity;	K21278	DUSP1	map04010;map04726;map05418	MAPK signaling pathway;Serotonergic synapse;Fluid shear stress and atherosclerosis	COG2453	T:Signal transduction mechanisms
ENSMUSG00000059811	Atl2	atlastin GTPase 2 [Source:MGI Symbol;Acc:MGI:1929492]	0.421	-1.2473	5.85752e-11	9.31569e-09	yes	down	57.64	77.81	41.78	21.32	25.78	28.4	59.0767	25.1667	------	------	K17339	ATL	------	------	ENOG410XR6Z	S:Function unknown
ENSMUSG00000102758	Naaladl2	N-acetylated alpha-linked acidic dipeptidase-like 2 [Source:MGI Symbol;Acc:MGI:2685867]	0.286	-1.80487	7.23559e-11	1.13635e-08	yes	down	2.05	1.12	1.02	0.39	0.4	0.43	1.39667	0.406667	GO:0009617;GO:0005654;GO:0016021;GO:0016020;GO:000367	BP:response to bacterium;CC:nucleoplasm;CC:integral component of membrane;CC:membrane;MF:molecular_function;	K01301	NAALAD	------	------	COG2234	S:Function unknown
ENSMUSG00000038582	Pptc7	PTC7 protein phosphatase homolog [Source:MGI Symbol;Acc:MGI:2444593]	0.411	-1.2819	7.63959e-11	1.18498e-08	yes	down	10.6	9.87	6.18	3.04	4.01	4.01	8.88333	3.68667	GO:0006470;GO:0005739;GO:0016787;GO:0004722;GO:0004721;GO:0003824;GO:004687	BP:protein dephosphorylation;CC:mitochondrion;MF:hydrolase activity;MF:protein serine/threonine phosphatase activity;MF:phosphoprotein phosphatase activity;MF:catalytic activity;MF:metal ion binding;	K17508	PTC7, PPTC7	------	------	COG0631	T:Signal transduction mechanisms
ENSMUSG00000038526	Car14	carbonic anhydrase 14 [Source:MGI Symbol;Acc:MGI:1344341]	2.243	1.16544	8.31479e-11	1.27399e-08	yes	up	17	13.53	15.54	35.45	32.05	36.82	15.3567	34.7733	GO:0006885;GO:0015670;GO:0016021;GO:0016020;GO:0046872;GO:0008270;GO:0004089;GO:001682	BP:regulation of pH;BP:carbon dioxide transport;CC:integral component of membrane;CC:membrane;MF:metal ion binding;MF:zinc ion binding;MF:carbonate dehydratase activity;MF:lyase activity;	K01672	CA	map00910	Nitrogen metabolism	COG3338	P:Inorganic ion transport and metabolism
ENSMUSG00000032010	Usp2	ubiquitin specific peptidase 2 [Source:MGI Symbol;Acc:MGI:1858178]	0.288	-1.79347	8.82712e-11	1.33619e-08	yes	down	34.7	17.34	20.88	4.94	8.61	9.65	24.3067	7.73333	GO:0032922;GO:0050821;GO:0007049;GO:0007517;GO:0000122;GO:0048511;GO:0048512;GO:0048643;GO:0006508;GO:0048642;GO:0016579;GO:0045931;GO:0006511;GO:0043153;GO:0045475;GO:0005737;GO:0005813;GO:0005634;GO:0016020;GO:0048471;GO:0005938;GO:0008233;GO:0008234;GO:0004843;GO:0046872;GO:0042802;GO:0016787;GO:0030332;GO:0036459;GO:003162	BP:circadian regulation of gene expression;BP:protein stabilization;BP:cell cycle;BP:muscle organ development;BP:negative regulation of transcription from RNA polymerase II promoter;BP:rhythmic process;BP:circadian behavior;BP:positive regulation of skeletal muscle tissue development;BP:proteolysis;BP:negative regulation of skeletal muscle tissue development;BP:protein deubiquitination;BP:positiv…	K11833	USP2	------	------	ENOG410XP8T	O:Posttranslational modification, protein turnover, chaperones
ENSMUSG00000051359	Ncald	neurocalcin delta [Source:MGI Symbol;Acc:MGI:1196326]	2.35	1.23289	8.96939e-11	1.34157e-08	yes	up	2.44	2.22	2.02	5.25	5.34	5.33	2.22667	5.30667	GO:0003073;GO:0019722;GO:0034220;GO:0016192;GO:0070062;GO:0005829;GO:0005622;GO:0030130;GO:0015631;GO:0015276;GO:0003779;GO:0030276;GO:0005509;GO:0043014;GO:004687	BP:regulation of systemic arterial blood pressure;BP:calcium-mediated signaling;BP:ion transmembrane transport;BP:vesicle-mediated transport;CC:extracellular exosome;CC:cytosol;CC:intracellular;CC:clathrin coat of trans-Golgi network vesicle;MF:tubulin binding;MF:ligand-gated ion channel activity;MF:actin binding;MF:clathrin binding;MF:calcium ion binding;MF:alpha-tubulin binding;MF:metal ion bin…	K19695	NCALD	map04740	Olfactory transduction	COG5126;COG5126;COG5126	D:Cell cycle control, cell division, chromosome partitioning;T:Signal transduction mechanisms;Z:Cytoskeleton
ENSMUSG00000029273	Sult1d1	sulfotransferase family 1D, member 1 [Source:MGI Symbol;Acc:MGI:1926341]	0.392	-1.34972	1.15635e-10	1.70923e-08	yes	down	152.22	89.45	104.8	42.58	40.12	55.94	115.49	46.2133	GO:0006629;GO:0051923;GO:0006584;GO:0000103;GO:0005737;GO:0008146;GO:0016740;GO:000406	BP:lipid metabolic process;BP:sulfation;BP:catecholamine metabolic process;BP:sulfate assimilation;CC:cytoplasm;MF:sulfotransferase activity;MF:transferase activity;MF:aryl sulfotransferase activity;	------	------	------	------	ENOG4111H56	S:Function unknown
ENSMUSG00000028194	Ddah1	dimethylarginine dimethylaminohydrolase 1 [Source:MGI Symbol;Acc:MGI:1916469]	2.178	1.12322	1.22853e-10	1.7948e-08	yes	up	30.92	21.35	21.41	49.12	55.93	55.97	24.56	53.6733	GO:0003073;GO:0006525;GO:0000052;GO:0006527;GO:0043116;GO:0017014;GO:0045429;GO:0045766;GO:1900038;GO:0006809;GO:0008285;GO:0070062;GO:0005739;GO:0016787;GO:0008270;GO:0016403;GO:0046872;GO:001659	BP:regulation of systemic arterial blood pressure;BP:arginine metabolic process;BP:citrulline metabolic process;BP:arginine catabolic process;BP:negative regulation of vascular permeability;BP:protein nitrosylation;BP:positive regulation of nitric oxide biosynthetic process;BP:positive regulation of angiogenesis;BP:negative regulation of cellular response to hypoxia;BP:nitric oxide biosynthetic p…	K01482	DDAH, ddaH	------	------	COG1834	E:Amino acid transport and metabolism
ENSMUSG00000019232	Etnppl	ethanolamine phosphate phospholyase [Source:MGI Symbol;Acc:MGI:1919010]	0.367	-1.445	1.48567e-10	2.10094e-08	yes	down	61.78	46.56	56.18	25.84	14.48	21.69	54.84	20.67	GO:0008150;GO:0005739;GO:0003824;GO:0016829;GO:0050459;GO:0008483;GO:0030170;GO:004280	BP:biological_process;CC:mitochondrion;MF:catalytic activity;MF:lyase activity;MF:ethanolamine-phosphate phospho-lyase activity;MF:transaminase activity;MF:pyridoxal phosphate binding;MF:identical protein binding;	K14286	AGXT2L1, ETNPPL	map00564	Glycerophospholipid metabolism	COG0160	E:Amino acid transport and metabolism
ENSMUSG00000027890	Gstm4	glutathione S-transferase, mu 4 [Source:MGI Symbol;Acc:MGI:95862]	2.381	1.25147	1.48825e-10	2.10094e-08	yes	up	12.39	8.94	10.34	26.07	23.92	26.47	10.5567	25.4867	GO:0008152;GO:0018916;GO:0006749;GO:0042178;GO:0005737;GO:0045171;GO:0005829;GO:0004364;GO:0019899;GO:0016740;GO:0005515;GO:0043295;GO:004280	BP:metabolic process;BP:nitrobenzene metabolic process;BP:glutathione metabolic process;BP:xenobiotic catabolic process;CC:cytoplasm;CC:intercellular bridge;CC:cytosol;MF:glutathione transferase activity;MF:enzyme binding;MF:transferase activity;MF:protein binding;MF:glutathione binding;MF:protein homodimerization activity;	K00799	GST, gst	map00480;map00980;map00982;map00983;map01524;map05200;map05204;map05225;map05418	Glutathione metabolism;Metabolism of xenobiotics by cytochrome P450;Drug metabolism - cytochrome P450;Drug metabolism - other enzymes;Platinum drug resistance;Pathways in cancer;Chemical carcinogenesis;Hepatocellular carcinoma;Fluid shear stress and atherosclerosis	ENOG4110YU0	O:Posttranslational modification, protein turnover, chaperones
ENSMUSG00000035828	Pim3	proviral integration site 3 [Source:MGI Symbol;Acc:MGI:1355297]	0.386	-1.37229	1.48798e-10	2.10094e-08	yes	down	50.62	62.66	78.76	27.48	30.69	29.19	64.0133	29.12	GO:0006468;GO:0006915;GO:0016310;GO:0007346;GO:0043066;GO:0007049;GO:0061179;GO:0016572;GO:0046777;GO:0005737;GO:0005829;GO:0016301;GO:0000166;GO:0004674;GO:0016740;GO:0005515;GO:0004672;GO:000552	BP:protein phosphorylation;BP:apoptotic process;BP:phosphorylation;BP:regulation of mitotic cell cycle;BP:negative regulation of apoptotic process;BP:cell cycle;BP:negative regulation of insulin secretion involved in cellular response to glucose stimulus;BP:histone phosphorylation;BP:protein autophosphorylation;CC:cytoplasm;CC:cytosol;MF:kinase activity;MF:nucleotide binding;MF:protein serine/thr…	K08807	PIM3	------	------	COG0515	T:Signal transduction mechanisms
ENSMUSG00000022299	Slc25a32	solute carrier family 25, member 32 [Source:MGI Symbol;Acc:MGI:1917156]	0.454	-1.13774	2.38649e-10	3.33155e-08	yes	down	8.95	9.05	5.97	3.44	3.6	3.61	7.99	3.55	GO:0015884;GO:0006544;GO:0006810;GO:0035350;GO:0055085;GO:1904947;GO:0016020;GO:0016021;GO:0005739;GO:0005743;GO:0008517;GO:0015230;GO:002285	BP:folic acid transport;BP:glycine metabolic process;BP:transport;BP:FAD transmembrane transport;BP:transmembrane transport;BP:folic acid import into mitochondrion;CC:membrane;CC:integral component of membrane;CC:mitochondrion;CC:mitochondrial inner membrane;MF:folic acid transporter activity;MF:FAD transmembrane transporter activity;MF:transmembrane transporter activity;	K15115	SLC25A32, MFT	------	------	ENOG410XPAJ	S:Function unknown
ENSMUSG00000044026	Slc35g1	solute carrier family 35, member G1 [Source:MGI Symbol;Acc:MGI:2444789]	0.438	-1.19257	2.54777e-10	3.5176e-08	yes	down	12.22	14.99	10.07	5.97	5.28	5.13	12.4267	5.46	GO:0051480;GO:1990034;GO:0005783;GO:0016021;GO:0016020;GO:0005789;GO:0005886;GO:0005829;GO:000367	BP:regulation of cytosolic calcium ion concentration;BP:calcium ion export from cell;CC:endoplasmic reticulum;CC:integral component of membrane;CC:membrane;CC:endoplasmic reticulum membrane;CC:plasma membrane;CC:cytosol;MF:molecular_function;	------	------	------	------	COG0697;COG0697	E:Amino acid transport and metabolism;G:Carbohydrate transport and metabolism
ENSMUSG00000023272	Creld2	cysteine-rich with EGF-like domains 2 [Source:MGI Symbol;Acc:MGI:1923987]	2.196	1.13487	3.41796e-10	4.66774e-08	yes	up	12.3	14.71	12.8	25.97	35.19	27.97	13.27	29.71	GO:0008150;GO:0005794;GO:0005615;GO:0005576;GO:0005783;GO:0005201;GO:000550	BP:biological_process;CC:Golgi apparatus;CC:extracellular space;CC:extracellular region;CC:endoplasmic reticulum;MF:extracellular matrix structural constituent;MF:calcium ion binding;	------	------	------	------	ENOG41107X2	O:Posttranslational modification, protein turnover, chaperones
ENSMUSG00000022388	Ttll8	tubulin tyrosine ligase-like family, member 8 [Source:MGI Symbol;Acc:MGI:1922902]	0.205	-2.28324	4.05441e-10	5.47738e-08	yes	down	2.91	4.86	0.83	1.45	2.31	2.32	2.86667	2.02667	GO:0018094;GO:0060271;GO:0006464;GO:0005737;GO:0005856;GO:0015630;GO:0005929;GO:0042995;GO:0005874;GO:0005930;GO:0070735;GO:0070736;GO:0016874;GO:0000166;GO:000552	BP:protein polyglycylation;BP:cilium assembly;BP:cellular protein modification process;CC:cytoplasm;CC:cytoskeleton;CC:microtubule cytoskeleton;CC:cilium;CC:cell projection;CC:microtubule;CC:axoneme;MF:protein-glycine ligase activity;MF:protein-glycine ligase activity, initiating;MF:ligase activity;MF:nucleotide binding;MF:ATP binding;	K16608	TTLL3_8	------	------	ENOG410XQDM	S:Function unknown
ENSMUSG00000094793	Mup12	major urinary protein 12 [Source:MGI Symbol;Acc:MGI:3780193]	3.224	1.68874	4.8924e-10	6.53915e-08	yes	up	297.58	670.45	369.18	1577.07	1694.83	1040.52	445.737	1437.47	GO:0035634;GO:0071240;GO:0051055;GO:0042593;GO:0009060;GO:0010628;GO:0051897;GO:0006112;GO:0045834;GO:0045721;GO:0008286;GO:0071396;GO:0071394;GO:0045892;GO:0045475;GO:0009267;GO:0061179;GO:0070584;GO:0031649;GO:0010907;GO:0010888;GO:0005615;GO:0005634;GO:0005829;GO:0005576;GO:0036094;GO:0005186;GO:0005550;GO:000500	BP:response to stilbenoid;BP:cellular response to food;BP:negative regulation of lipid biosynthetic process;BP:glucose homeostasis;BP:aerobic respiration;BP:positive regulation of gene expression;BP:positive regulation of protein kinase B signaling;BP:energy reserve metabolic process;BP:positive regulation of lipid metabolic process;BP:negative regulation of gluconeogenesis;BP:insulin receptor si…	------	------	------	------	ENOG411154J	O:Posttranslational modification, protein turnover, chaperones
ENSMUSG00000031596	Slc7a2	solute carrier family 7 (cationic amino acid transporter, y+ system), member 2 [Source:MGI Symbol;Acc:MGI:99828]	0.417	-1.26185	9.15909e-10	1.21131e-07	yes	down	143.19	97.58	75.83	41.39	39.94	50.53	105.533	43.9533	GO:1903352;GO:0042116;GO:0006865;GO:0006809;GO:0002537;GO:0097639;GO:0097638;GO:0050727;GO:0015809;GO:1903401;GO:0097640;GO:0055085;GO:1902023;GO:0043030;GO:0030054;GO:0016021;GO:0016020;GO:0005887;GO:0005886;GO:0061459;GO:0015189;GO:0015181;GO:0005292;GO:0015297;GO:0005289;GO:0097626;GO:0097627;GO:0000064;GO:002285	BP:L-ornithine transmembrane transport;BP:macrophage activation;BP:amino acid transport;BP:nitric oxide biosynthetic process;BP:nitric oxide production involved in inflammatory response;BP:L-lysine import across plasma membrane;BP:L-arginine import across plasma membrane;BP:regulation of inflammatory response;BP:arginine transport;BP:L-lysine transmembrane transport;BP:L-ornithine import across p…	K13864	SLC7A2, ATRC2	------	------	COG0531	E:Amino acid transport and metabolism
ENSMUSG00000032079	Apoa5	apolipoprotein A-V [Source:MGI Symbol;Acc:MGI:1913363]	0.54	-0.888761	1.03622e-09	1.35615e-07	yes	down	2225.51	2640.38	1713.64	1172.22	1305.57	1295.83	2193.18	1257.87	GO:0006869;GO:0030300;GO:0043691;GO:0051006;GO:0010902;GO:0042157;GO:0042632;GO:0070328;GO:0034372;GO:0032374;GO:0010898;GO:0055090;GO:0045723;GO:0031102;GO:0006641;GO:0010873;GO:0034380;GO:0042246;GO:0050996;GO:0019433;GO:0033344;GO:0006695;GO:0033700;GO:0034370;GO:0046470;GO:0046889;GO:0005829;GO:0042627;GO:0005615;GO:0016021;GO:0072562;GO:0005576;GO:0034361;GO:0034364;GO:0019899;GO:0035473;GO:…	BP:lipid transport;BP:regulation of intestinal cholesterol absorption;BP:reverse cholesterol transport;BP:positive regulation of lipoprotein lipase activity;BP:positive regulation of very-low-density lipoprotein particle remodeling;BP:lipoprotein metabolic process;BP:cholesterol homeostasis;BP:triglyceride homeostasis;BP:very-low-density lipoprotein particle remodeling;BP:regulation of cholestero…	K09025	APOA5	map03320	PPAR signaling pathway	ENOG410YHUG	O:Posttranslational modification, protein turnover, chaperones
ENSMUSG00000021867	Tmem254b	transmembrane protein 254b [Source:MGI Symbol;Acc:MGI:3710397]	1.989	0.9922	1.06724e-09	1.36825e-07	yes	up	55.7	66.62	53.96	127.39	110.05	117.67	58.76	118.37	GO:0008150;GO:0005575;GO:0016021;GO:0016020;GO:000367	BP:biological_process;CC:cellular_component;CC:integral component of membrane;CC:membrane;MF:molecular_function;	------	------	------	------	ENOG4111TUV	S:Function unknown
ENSMUSG00000034371	Tkfc	triokinase, FMN cyclase [Source:MGI Symbol;Acc:MGI:2385084]	2.093	1.06526	1.0659e-09	1.36825e-07	yes	up	95.66	73.39	94.07	171.69	180.79	214.17	87.7067	188.883	GO:0039534;GO:0016310;GO:0046835;GO:0006071;GO:0070062;GO:0005634;GO:0004371;GO:0050354;GO:0034012;GO:0046872;GO:0016829;GO:000552	BP:negative regulation of MDA-5 signaling pathway;BP:phosphorylation;BP:carbohydrate phosphorylation;BP:glycerol metabolic process;CC:extracellular exosome;CC:nucleus;MF:glycerone kinase activity;MF:triokinase activity;MF:FAD-AMP lyas;MF:metal ion binding;MF:lyase activity;MF:ATP binding;	K00863	DAK, TKFC	map00051;map00561;map04622	Fructose and mannose metabolism;Glycerolipid metabolism;RIG-I-like receptor signaling pathway	COG2376	G:Carbohydrate transport and metabolism
ENSMUSG00000032485	Scap	SREBF chaperone [Source:MGI Symbol;Acc:MGI:2135958]	1.713	0.776238	1.16655e-09	1.48046e-07	yes	up	26.48	26.13	23.18	41.19	47.48	47.34	25.2633	45.3367	GO:0006955;GO:0072600;GO:0035105;GO:0032868;GO:0001666;GO:0008203;GO:0045540;GO:0032933;GO:0006629;GO:0019217;GO:0007568;GO:0044255;GO:0042304;GO:0008202;GO:0090110;GO:0043231;GO:0005783;GO:0005789;GO:0031410;GO:0016021;GO:0016020;GO:0005794;GO:0012507;GO:0030127;GO:0032991;GO:0000139;GO:0008022;GO:0044877;GO:0032934;GO:0015485;GO:000551	BP:immune response;BP:establishment of protein localization to Golgi;BP:sterol regulatory element binding protein import into nucleus;BP:response to insulin;BP:response to hypoxia;BP:cholesterol metabolic process;BP:regulation of cholesterol biosynthetic process;BP:SREBP signaling pathway;BP:lipid metabolic process;BP:regulation of fatty acid metabolic process;BP:aging;BP:cellular lipid metabolic…	------	------	------	------	ENOG410XR54	U:Intracellular trafficking, secretion, and vesicular transport
ENSMUSG00000026576	Atp1b1	ATPase, Na+/K+ transporting, beta 1 polypeptide [Source:MGI Symbol;Acc:MGI:88108]	0.475	-1.0734	1.2325e-09	1.54852e-07	yes	down	33.64	28.81	21.79	13.26	12.16	14.8	28.08	13.4067	GO:1903169;GO:1903779;GO:1903278;GO:0098779;GO:0086013;GO:0086064;GO:0001666;GO:0060048;GO:0090662;GO:0006874;GO:0046034;GO:0086009;GO:0006814;GO:0006883;GO:0006813;GO:0010468;GO:0098792;GO:0010248;GO:1903288;GO:0032781;GO:0006811;GO:0036376;GO:1903281;GO:0030007;GO:0055119;GO:0030001;GO:0007155;GO:0072659;GO:0044861;GO:1901018;GO:0050821;GO:0050900;GO:0002230;GO:0010882;GO:1990573;GO:0005901;GO:…	BP:regulation of calcium ion transmembrane transport;BP:regulation of cardiac conduction;BP:positive regulation of sodium ion export from cell;BP:mitophagy in response to mitochondrial depolarization;BP:membrane repolarization during cardiac muscle cell action potential;BP:cell communication by electrical coupling involved in cardiac conduction;BP:response to hypoxia;BP:cardiac muscle contraction…	K01540	ATP1B, CD298	map04022;map04024;map04260;map04261;map04911;map04918;map04919;map04925;map04960;map04961;map04964;map04970;map04971;map04972;map04973;map04974;map04976;map04978	cGMP-PKG signaling pathway;cAMP signaling pathway;Cardiac muscle contraction;Adrenergic signaling in cardiomyocytes;Insulin secretion;Thyroid hormone synthesis;Thyroid hormone signaling pathway;Aldosterone synthesis and secretion;Aldosterone-regulated sodium reabsorption;Endocrine and other factor-regulated calcium reabsorption;Proximal tubule bicarbonate reclamation;Salivary secretion;Gastric ac…	ENOG411150A	U:Intracellular trafficking, secretion, and vesicular transport
ENSMUSG00000027048	Abcb11	ATP-binding cassette, sub-family B (MDR/TAP), member 11 [Source:MGI Symbol;Acc:MGI:1351619]	2.282	1.19023	1.27387e-09	1.58464e-07	yes	up	52.32	71.18	46.51	140.75	128.76	127.19	56.67	132.233	GO:0015721;GO:0015722;GO:0046618;GO:0006855;GO:0055085;GO:0042493;GO:0045177;GO:0070062;GO:0016021;GO:0016020;GO:0005794;GO:0016324;GO:0046581;GO:0005886;GO:0000139;GO:0016887;GO:0015238;GO:0015126;GO:0000166;GO:0005524;GO:0042626;GO:000551	BP:bile acid and bile salt transport;BP:canalicular bile acid transport;BP:drug export;BP:drug transmembrane transport;BP:transmembrane transport;BP:response to drug;CC:apical part of cell;CC:extracellular exosome;CC:integral component of membrane;CC:membrane;CC:Golgi apparatus;CC:apical plasma membrane;CC:intercellular canaliculus;CC:plasma membrane;CC:Golgi membrane;MF:ATPase activity;MF:drug t…	K05664	ABCB11	map01522;map02010;map04976;map04979	Endocrine resistance;ABC transporters;Bile secretion;Cholesterol metabolism	COG1132	V:Defense mechanisms
ENSMUSG00000029260	Ugt2b34	UDP glucuronosyltransferase 2 family, polypeptide B34 [Source:MGI Symbol;Acc:MGI:2140962]	0.585	-0.772584	1.48501e-09	1.82918e-07	yes	down	207.79	190.44	172.29	100.04	118.92	121.06	190.173	113.34	GO:0008152;GO:0016021;GO:0016020;GO:0043231;GO:0016757;GO:0016740;GO:0016758;GO:0015020;GO:000819	BP:metabolic process;CC:integral component of membrane;CC:membrane;CC:intracellular membrane-bounded organelle;MF:transferase activity, transferring glycosyl groups;MF:transferase activity;MF:transferase activity, transferring hexosyl groups;MF:glucuronosyltransferase activity;MF:UDP-glycosyltransferase activity;	K00699	UGT	map00040;map00053;map00140;map00830;map00860;map00980;map00982;map00983;map05204	Pentose and glucuronate interconversions;Ascorbate and aldarate metabolism;Steroid hormone biosynthesis;Retinol metabolism;Porphyrin and chlorophyll metabolism;Metabolism of xenobiotics by cytochrome P450;Drug metabolism - cytochrome P450;Drug metabolism - other enzymes;Chemical carcinogenesis	COG1819	S:Function unknown
ENSMUSG00000059248	Sept9	septin 9 [Source:MGI Symbol;Acc:MGI:1858222]	1.9	0.925829	1.6216e-09	1.97803e-07	yes	up	12.04	15.42	13.71	22.4	29.78	25.35	13.7233	25.8433	GO:0098609;GO:0051291;GO:1902857;GO:0051301;GO:0001725;GO:0031105;GO:0005874;GO:0005913;GO:0048471;GO:0005930;GO:0098641;GO:000552	BP:cell-cell adhesion;BP:protein heterooligomerization;BP:positive regulation of non-motile cilium assembly;BP:cell division;CC:stress fiber;CC:septin complex;CC:microtubule;CC:cell-cell adherens junction;CC:perinuclear region of cytoplasm;CC:axoneme;MF:cadherin binding involved in cell-cell adhesion;MF:GTP binding;	K16938	SEPT3_9_12	map05100	Bacterial invasion of epithelial cells	COG5019;COG5019	D:Cell cycle control, cell division, chromosome partitioning;Z:Cytoskeleton
ENSMUSG00000039958	Etfbkmt	electron transfer flavoprotein beta subunit lysine methyltransferase [Source:MGI Symbol;Acc:MGI:2443575]	0.357	-1.48583	1.69168e-09	2.04368e-07	yes	down	36.72	64.05	45.08	13.79	23.92	14.35	48.6167	17.3533	GO:1904733;GO:1904736;GO:0018023;GO:0018022;GO:0032259;GO:0005737;GO:0005739;GO:0005759;GO:0032991;GO:0031072;GO:0016279;GO:0016740;GO:000816	BP:negative regulation of electron carrier activity;BP:negative regulation of fatty acid beta-oxidation using acyl-CoA dehydrogenase;BP:peptidyl-lysine trimethylation;BP:peptidyl-lysine methylation;BP:methylation;CC:cytoplasm;CC:mitochondrion;CC:mitochondrial matrix;CC:macromolecular complex;MF:heat shock protein binding;MF:protein-lysine N-methyltransferase activity;MF:transferase activity;MF:me…	------	------	------	------	COG3897	S:Function unknown
ENSMUSG00000074622	Mafb	v-maf musculoaponeurotic fibrosarcoma oncogene family, protein B (avian) [Source:MGI Symbol;Acc:MGI:104555]	0.353	-1.50172	2.2143e-09	2.64957e-07	yes	down	34.77	23.93	43.27	9.44	11.62	16.51	33.99	12.5233	GO:0021572;GO:0021571;GO:0035282;GO:0035284;GO:0045647;GO:0021599;GO:0048538;GO:0033077;GO:0007585;GO:0021546;GO:0007379;GO:0002521;GO:0042472;GO:0006355;GO:0045638;GO:0006357;GO:0045944;GO:0006351;GO:0045671;GO:0005634;GO:0005654;GO:0005667;GO:0044424;GO:0003677;GO:0043565;GO:1990837;GO:0000981;GO:0042803;GO:0008134;GO:0003700;GO:0001228;GO:0005515;GO:0000978;GO:004698	BP:rhombomere 6 development;BP:rhombomere 5 development;BP:segmentation;BP:brain segmentation;BP:negative regulation of erythrocyte differentiation;BP:abducens nerve formation;BP:thymus development;BP:T cell differentiation in thymus;BP:respiratory gaseous exchange;BP:rhombomere development;BP:segment specification;BP:leukocyte differentiation;BP:inner ear morphogenesis;BP:regulation of transcrip…	K09036	MAFB	map04928	Parathyroid hormone synthesis, secretion and action	ENOG41102C7	K:Transcription
ENSMUSG00000108815	Gm49388	predicted gene, 49388 [Source:MGI Symbol;Acc:MGI:6121614]	2.892	1.53189	2.48894e-09	2.95009e-07	yes	up	9.88	12.26	8.98	34.05	32.09	36.49	10.3733	34.21	GO:0034968;GO:0006694;GO:0051568;GO:0032259;GO:0055114;GO:0016021;GO:0048188;GO:0018024;GO:0047016;GO:0016740;GO:0003854;GO:0008168;GO:004280	BP:histone lysine methylation;BP:steroid biosynthetic process;BP:histone H3-K4 methylation;BP:methylation;BP:oxidation-reduction process;CC:integral component of membrane;CC:Set1C/COMPASS complex;MF:histone-lysine N-methyltransferase activity;MF:cholest-5-ene-3-beta,7-alpha-diol 3-beta-dehydrogenase activity;MF:transferase activity;MF:3-beta-hydroxy-delta5-steroid dehydrogenase activity;MF:methyl…	K11422;K12408	SETD1, SET1;HSD3B7	map00310;map00120	Lysine degradation;Primary bile acid biosynthesis	COG0451;COG2940	M:Cell wall/membrane/envelope biogenesis;S:Function unknown
ENSMUSG00000017677	Wsb1	WD repeat and SOCS box-containing 1 [Source:MGI Symbol;Acc:MGI:1926139]	0.375	-1.41358	2.99162e-09	3.51277e-07	yes	down	7.86	8.89	9.68	2.68	3.1	5.16	8.81	3.64667	GO:0016567;GO:0008150;GO:0035556;GO:0000209;GO:0005829;GO:0005622;GO:0005575;GO:0005515;GO:0003674;GO:000484	BP:protein ubiquitination;BP:biological_process;BP:intracellular signal transduction;BP:protein polyubiquitination;CC:cytosol;CC:intracellular;CC:cellular_component;MF:protein binding;MF:molecular_function;MF:ubiquitin-protein transferase activity;	K10341	WSB1	------	------	ENOG410XP3K;ENOG411010D	S:Function unknown;
ENSMUSG00000032715	Trib3	tribbles pseudokinase 3 [Source:MGI Symbol;Acc:MGI:1345675]	3.102	1.6333	3.05231e-09	3.55086e-07	yes	up	1.8	1.51	2.31	5.18	7.46	5.5	1.87333	6.04667	GO:0032436;GO:0010827;GO:0032869;GO:0000122;GO:0032092;GO:0010506;GO:0006468;GO:0006469;GO:1903507;GO:0045892;GO:0045599;GO:0051443;GO:0070059;GO:0043405;GO:0045732;GO:0006915;GO:0045717;GO:0034976;GO:0005634;GO:0005730;GO:0031965;GO:0019899;GO:0055106;GO:0031434;GO:0003714;GO:0004672;GO:0005524;GO:0016301;GO:0004860;GO:0019901;GO:0031625;GO:000551	BP:positive regulation of proteasomal ubiquitin-dependent protein catabolic process;BP:regulation of glucose transport;BP:cellular response to insulin stimulus;BP:negative regulation of transcription from RNA polymerase II promoter;BP:positive regulation of protein binding;BP:regulation of autophagy;BP:protein phosphorylation;BP:negative regulation of protein kinase activity;BP:negative regulatio…	K19518	TRIB3	map04931	Insulin resistance	COG0515	T:Signal transduction mechanisms
ENSMUSG00000024085	Man2a1	mannosidase 2, alpha 1 [Source:MGI Symbol;Acc:MGI:104669]	0.541	-0.885484	3.54246e-09	4.08326e-07	yes	down	57.2	51.5	39.42	23.92	28.63	28.4	49.3733	26.9833	GO:0001889;GO:0060042;GO:0007005;GO:0001701;GO:0006486;GO:0050769;GO:0006013;GO:0007585;GO:0008152;GO:0007033;GO:0005975;GO:0006491;GO:0006517;GO:0048286;GO:0005615;GO:0016021;GO:0016020;GO:0005794;GO:0005797;GO:0070062;GO:0005801;GO:0000139;GO:0016787;GO:0016799;GO:0030246;GO:0008270;GO:0046872;GO:0015923;GO:0016798;GO:0003824;GO:0004572;GO:000455	BP:liver development;BP:retina morphogenesis in camera-type eye;BP:mitochondrion organization;BP:in utero embryonic development;BP:protein glycosylation;BP:positive regulation of neurogenesis;BP:mannose metabolic process;BP:respiratory gaseous exchange;BP:metabolic process;BP:vacuole organization;BP:carbohydrate metabolic process;BP:N-glycan processing;BP:protein deglycosylation;BP:lung alveolus …	K01231	MAN2	map00510	N-Glycan biosynthesis	ENOG410XQMZ	G:Carbohydrate transport and metabolism
ENSMUSG00000063406	Tmed5	transmembrane p24 trafficking protein 5 [Source:MGI Symbol;Acc:MGI:1921586]	0.36	-1.47379	3.81093e-09	4.35278e-07	yes	down	41.6	100.77	33.77	23.57	29.61	26.35	58.7133	26.51	GO:0007030;GO:0006888;GO:0006810;GO:0090161;GO:0015031;GO:0006886;GO:0070971;GO:0005794;GO:0016020;GO:0005783;GO:0005793;GO:0005801;GO:0016021;GO:0033116;GO:0005789;GO:0030134;GO:000367	BP:Golgi organization;BP:ER to Golgi vesicle-mediated transport;BP:transport;BP:Golgi ribbon formation;BP:protein transport;BP:intracellular protein transport;CC:endoplasmic reticulum exit site;CC:Golgi apparatus;CC:membrane;CC:endoplasmic reticulum;CC:endoplasmic reticulum-Golgi intermediate compartment;CC:cis-Golgi network;CC:integral component of membrane;CC:endoplasmic reticulum-Golgi interme…	K14825	TMED5, ERP2, ERP4	------	------	ENOG410Z18S	U:Intracellular trafficking, secretion, and vesicular transport
ENSMUSG00000020381	Mrnip	MRN complex interacting protein [Source:MGI Symbol;Acc:MGI:1915317]	3.93	1.97435	3.93064e-09	4.41477e-07	yes	up	1.22	1.27	2.73	7.37	4.47	6.35	1.74	6.06333	GO:1905168;GO:0006974;GO:0045860;GO:0010212;GO:0006281;GO:0071168;GO:0007095;GO:2001032;GO:0008150;GO:0005575;GO:0005634;GO:0005654;GO:0030870;GO:0003674;GO:000368	BP:positive regulation of double-strand break repair via homologous recombination;BP:cellular response to DNA damage stimulus;BP:positive regulation of protein kinase activity;BP:response to ionizing radiation;BP:DNA repair;BP:protein localization to chromatin;BP:mitotic G2 DNA damage checkpoint;BP:regulation of double-strand break repair via nonhomologous end joining;BP:biological_process;CC:cel…	------	------	------	------	ENOG411227Z	S:Function unknown
ENSMUSG00000042246	Tmc7	transmembrane channel-like gene family 7 [Source:MGI Symbol;Acc:MGI:2443317]	0.288	-1.79443	3.93549e-09	4.41477e-07	yes	down	2.69	3.61	2.49	1.1	0.5	0.91	2.93	0.836667	GO:0055085;GO:0034220;GO:0006811;GO:0016021;GO:0016020;GO:0005575;GO:0005887;GO:0005216;GO:000838	BP:transmembrane transport;BP:ion transmembrane transport;BP:ion transport;CC:integral component of membrane;CC:membrane;CC:cellular_component;CC:integral component of plasma membrane;MF:ion channel activity;MF:mechanically-gated ion channel activity;	------	------	------	------	ENOG410Y7QP	S:Function unknown
ENSMUSG00000090264	Eif4ebp3	eukaryotic translation initiation factor 4E binding protein 3 [Source:MGI Symbol;Acc:MGI:1270847]	0.376	-1.41246	4.49073e-09	4.99306e-07	yes	down	278.43	472.09	442.63	106.57	156.81	200.95	397.717	154.777	GO:0017148;GO:0006417;GO:0045947;GO:0005737;GO:000819	BP:negative regulation of translation;BP:regulation of translation;BP:negative regulation of translational initiation;CC:cytoplasm;MF:eukaryotic initiation factor 4E binding;	K18645	EIF4EBP3	map03013	RNA transport	ENOG4112779	J:Translation, ribosomal structure and biogenesis
ENSMUSG00000074063	Osgin1	oxidative stress induced growth inhibitor 1 [Source:MGI Symbol;Acc:MGI:1919089]	2.895	1.5338	4.72599e-09	5.1785e-07	yes	up	33.95	50.09	40.67	163.07	113.46	81.21	41.57	119.247	GO:0043065;GO:0055114;GO:0030308;GO:0008083;GO:001649	BP:positive regulation of apoptotic process;BP:oxidation-reduction process;BP:negative regulation of cell growth;MF:growth factor activity;MF:oxidoreductase activity;	------	------	------	------	ENOG410ZAI8	O:Posttranslational modification, protein turnover, chaperones
ENSMUSG00000027796	Smad9	SMAD family member 9 [Source:MGI Symbol;Acc:MGI:1859993]	0.382	-1.38713	4.79334e-09	5.19168e-07	yes	down	8.62	7.11	4.75	2.42	3.33	2.08	6.82667	2.61	GO:0060348;GO:0030509;GO:0001880;GO:0006351;GO:0006468;GO:0030902;GO:0045597;GO:0045893;GO:0001657;GO:0007179;GO:0051216;GO:0071407;GO:0006355;GO:0030901;GO:0060395;GO:0005737;GO:0005634;GO:0005654;GO:0005667;GO:0005829;GO:0005622;GO:0003677;GO:0046872;GO:0003700;GO:000551	BP:bone development;BP:BMP signaling pathway;BP:Mullerian duct regression;BP:transcription, DNA-templated;BP:protein phosphorylation;BP:hindbrain development;BP:positive regulation of cell differentiation;BP:positive regulation of transcription, DNA-templated;BP:ureteric bud development;BP:transforming growth factor beta receptor signaling pathway;BP:cartilage development;BP:cellular response to …	K16791	SMAD9, SMAD8	map04350;map04550	TGF-beta signaling pathway;Signaling pathways regulating pluripotency of stem cells	ENOG410XQKU	K:Transcription
ENSMUSG00000022346	Myc	myelocytomatosis oncogene [Source:MGI Symbol;Acc:MGI:97250]	0.354	-1.49736	5.21755e-09	5.60285e-07	yes	down	6.98	6.03	8.36	2.03	2.47	3.2	7.12333	2.56667	GO:1903862;GO:0007007;GO:0045787;GO:0000165;GO:0009611;GO:0021854;GO:0043280;GO:1904620;GO:0060548;GO:1904628;GO:0060252;GO:0046722;GO:2001022;GO:0045023;GO:0071322;GO:0045656;GO:0051782;GO:0045821;GO:1904586;GO:0019087;GO:0010629;GO:0046325;GO:0043388;GO:0007346;GO:0044344;GO:0006366;GO:0060070;GO:0010918;GO:0097421;GO:0071347;GO:0009812;GO:0071464;GO:0006355;GO:0006351;GO:0006352;GO:1901857;GO:…	BP:positive regulation of oxidative phosphorylation;BP:inner mitochondrial membrane organization;BP:positive regulation of cell cycle;BP:MAPK cascade;BP:response to wounding;BP:hypothalamus development;BP:positive regulation of cysteine-type endopeptidase activity involved in apoptotic process;BP:cellular response to dimethyl sulfoxide;BP:negative regulation of cell death;BP:cellular response to …	K04377	MYC	map04010;map04012;map04110;map04151;map04218;map04310;map04350;map04390;map04391;map04550;map04630;map04919;map05161;map05163;map05166;map05167;map05169;map05200;map05202;map05205;map05206;map05210;map05213;map05216;map05219;map05220;map05221;map05222;map05224;map05225;map05226;map05230	MAPK signaling pathway;ErbB signaling pathway;Cell cycle;PI3K-Akt signaling pathway;Cellular senescence;Wnt signaling pathway;TGF-beta signaling pathway;Hippo signaling pathway;Hippo signaling pathway - fly;Signaling pathways regulating pluripotency of stem cells;Jak-STAT signaling pathway;Thyroid hormone signaling pathway;Hepatitis B;Human cytomegalovirus infection;Human T-cell leukemia virus 1 …	ENOG41124Q3	K:Transcription
ENSMUSG00000027765	P2ry1	purinergic receptor P2Y, G-protein coupled 1 [Source:MGI Symbol;Acc:MGI:105049]	0.371	-1.43011	5.53571e-09	5.89412e-07	yes	down	12.21	9.98	9.53	2.64	3.35	6.19	10.5733	4.06	GO:0051100;GO:0023019;GO:0007165;GO:0032962;GO:0009612;GO:0060406;GO:0007186;GO:0010700;GO:0070848;GO:0008347;GO:0019233;GO:0010469;GO:0035589;GO:0046887;GO:0099509;GO:0042060;GO:0043270;GO:0008360;GO:0042755;GO:0072659;GO:0030168;GO:0070374;GO:0007568;GO:0097746;GO:0071407;GO:0051482;GO:0007204;GO:0090075;GO:0071415;GO:0045944;GO:0001973;GO:0007200;GO:0007193;GO:0001934;GO:2000300;GO:0005886;GO:…	BP:negative regulation of binding;BP:signal transduction involved in regulation of gene expression;BP:signal transduction;BP:positive regulation of inositol trisphosphate biosynthetic process;BP:response to mechanical stimulus;BP:positive regulation of penile erection;BP:G-protein coupled receptor signaling pathway;BP:negative regulation of norepinephrine secretion;BP:response to growth factor;BP…	K04270	P2RY1	map04015;map04080;map04611;map04742	Rap1 signaling pathway;Neuroactive ligand-receptor interaction;Platelet activation;Taste transduction	ENOG410Z2ZK	U:Intracellular trafficking, secretion, and vesicular transport
ENSMUSG00000037573	Tob1	transducer of ErbB-2.1 [Source:MGI Symbol;Acc:MGI:1349721]	0.512	-0.964701	5.61173e-09	5.92486e-07	yes	down	52.03	53.09	57.29	24.61	33.17	27.31	54.1367	28.3633	GO:0008285;GO:0045668;GO:0030514;GO:0009966;GO:0060390;GO:0060213;GO:1903506;GO:0060212;GO:1900153;GO:0017148;GO:1903507;GO:0010468;GO:0007178;GO:0005634;GO:0005737;GO:0030014;GO:0005070;GO:0003714;GO:0030971;GO:0046332;GO:000551	BP:negative regulation of cell proliferation;BP:negative regulation of osteoblast differentiation;BP:negative regulation of BMP signaling pathway;BP:regulation of signal transduction;BP:regulation of SMAD protein import into nucleus;BP:positive regulation of nuclear-transcribed mRNA pol;BP:regulation of nucleic acid-templated transcription;BP:negative regulation of nuclear-transcribed mRNA pol;BP…	K14443	TOB	map03018	RNA degradation	ENOG410ZZC0	S:Function unknown
ENSMUSG00000026434	Nucks1	nuclear casein kinase and cyclin-dependent kinase substrate 1 [Source:MGI Symbol;Acc:MGI:1934811]	0.574	-0.802094	5.71652e-09	5.96398e-07	yes	down	20.51	20.77	15.45	9.9	11.29	11.77	18.91	10.9867	GO:0019046;GO:0071481;GO:0036297;GO:0042593;GO:0060382;GO:0006325;GO:1990969;GO:0031297;GO:0046628;GO:0044829;GO:0046626;GO:0001678;GO:0043923;GO:0000724;GO:0006275;GO:1990968;GO:0006357;GO:0045944;GO:0000785;GO:0005737;GO:0005730;GO:0005634;GO:0000790;GO:0003690;GO:0003697;GO:0008134;GO:0001228;GO:000368	BP:release from viral latency;BP:cellular response to X-ray;BP:interstrand cross-link repair;BP:glucose homeostasis;BP:regulation of DNA strand elongation;BP:chromatin organization;BP:modulation by host of viral RNA-binding transcription factor activity;BP:replication fork processing;BP:positive regulation of insulin receptor signaling pathway;BP:positive regulation by host of viral genome replic…	------	------	------	------	ENOG410XQNM	S:Function unknown
ENSMUSG00000028464	Tpm2	tropomyosin 2, beta [Source:MGI Symbol;Acc:MGI:98810]	3.073	1.61957	5.74372e-09	5.96398e-07	yes	up	4.83	2.83	4.01	14.71	10.99	11.49	3.89	12.3967	------	------	K10374	TPM2	map04260;map04261;map05410;map05414	Cardiac muscle contraction;Adrenergic signaling in cardiomyocytes;Hypertrophic cardiomyopathy (HCM);Dilated cardiomyopathy (DCM)	ENOG410XR5K	Z:Cytoskeleton
ENSMUSG00000042510	AA986860	expressed sequence AA986860 [Source:MGI Symbol;Acc:MGI:2138143]	0.178	-2.49254	6.77067e-09	6.97268e-07	yes	down	2.17	2.27	0.85	0.35	0.18	0.44	1.76333	0.323333	GO:0005737;GO:007006	CC:cytoplasm;CC:extracellular exosome;	------	------	------	------	ENOG410YNWD	O:Posttranslational modification, protein turnover, chaperones
ENSMUSG00000034177	Rnf43	ring finger protein 43 [Source:MGI Symbol;Acc:MGI:2442609]	2.833	1.50219	6.98291e-09	7.13279e-07	yes	up	4.26	2.25	2.04	6.53	8.65	9.3	2.85	8.16	GO:0007275;GO:0030178;GO:0042787;GO:0038018;GO:0016055;GO:0016567;GO:0006511;GO:0072089;GO:0005635;GO:0005783;GO:0005789;GO:0016021;GO:0016020;GO:0005887;GO:0005886;GO:0005634;GO:0008270;GO:0005109;GO:0004842;GO:0016740;GO:0046872;GO:006163	BP:multicellular organism development;BP:negative regulation of Wnt signaling pathway;BP:protein ubiquitination involved in ubiquitin-dependent protein catabolic process;BP:Wnt receptor catabolic process;BP:Wnt signaling pathway;BP:protein ubiquitination;BP:ubiquitin-dependent protein catabolic process;BP:stem cell proliferation;CC:nuclear envelope;CC:endoplasmic reticulum;CC:endoplasmic reticulu…	K15694	RNF43	------	------	ENOG41121N2	O:Posttranslational modification, protein turnover, chaperones
ENSMUSG00000091119	Ccdc152	coiled-coil domain containing 152 [Source:MGI Symbol;Acc:MGI:3641617]	0.493	-1.01888	8.14214e-09	8.24982e-07	yes	down	11.23	13.27	14.26	8.07	7.33	8.96	12.92	8.12	GO:0008150;GO:0005575;GO:000367	BP:biological_process;CC:cellular_component;MF:molecular_function;	------	------	------	------	ENOG41129KZ	S:Function unknown
ENSMUSG00000031278	Acsl4	acyl-CoA synthetase long-chain family member 4 [Source:MGI Symbol;Acc:MGI:1354713]	0.347	-1.52525	8.34342e-09	8.38614e-07	yes	down	14.12	19.51	10.9	3.53	7.89	4.32	14.8433	5.24667	GO:0006631;GO:0030307;GO:0019432;GO:0035338;GO:0060136;GO:0015908;GO:0006629;GO:0030182;GO:0019217;GO:0007584;GO:0001676;GO:0008610;GO:0060996;GO:0070672;GO:0032307;GO:0005741;GO:0005811;GO:0005783;GO:0005789;GO:0005737;GO:0005778;GO:0070062;GO:0016021;GO:0016020;GO:0005777;GO:0005739;GO:0043025;GO:0031966;GO:0043231;GO:0044233;GO:0031090;GO:0031957;GO:0102391;GO:0000166;GO:0004467;GO:0005524;GO:…	BP:fatty acid metabolic process;BP:positive regulation of cell growth;BP:triglyceride biosynthetic process;BP:long-chain fatty-acyl-CoA biosynthetic process;BP:embryonic process involved in female pregnancy;BP:fatty acid transport;BP:lipid metabolic process;BP:neuron differentiation;BP:regulation of fatty acid metabolic process;BP:response to nutrient;BP:long-chain fatty acid metabolic process;BP…	K01897	ACSL, fadD	map00061;map00071;map03320;map04146;map04714;map04920	Fatty acid biosynthesis;Fatty acid degradation;PPAR signaling pathway;Peroxisome;Thermogenesis;Adipocytokine signaling pathway	COG1022	I:Lipid transport and metabolism
ENSMUSG00000064254	Ethe1	ethylmalonic encephalopathy 1 [Source:MGI Symbol;Acc:MGI:1913321]	2.361	1.23931	8.75612e-09	8.7311e-07	yes	up	9.29	12.57	11.9	30.78	23.61	26.37	11.2533	26.92	GO:0070813;GO:0006749;GO:0055114;GO:0005737;GO:0005634;GO:0005739;GO:0005654;GO:0005759;GO:0051213;GO:0050313;GO:0016788;GO:0005506;GO:0046872;GO:001649	BP:hydrogen sulfide metabolic process;BP:glutathione metabolic process;BP:oxidation-reduction process;CC:cytoplasm;CC:nucleus;CC:mitochondrion;CC:nucleoplasm;CC:mitochondrial matrix;MF:dioxygenase activity;MF:sulfur dioxygenase activity;MF:hydrolase activity, acting on ester bonds;MF:iron ion binding;MF:metal ion binding;MF:oxidoreductase activity;	K17725	ETHE1	map00920	Sulfur metabolism	COG0491	S:Function unknown
ENSMUSG00000051177	Plcb1	phospholipase C, beta 1 [Source:MGI Symbol;Acc:MGI:97613]	0.414	-1.27233	9.26798e-09	9.16873e-07	yes	down	3.06	3.1	2.01	1.11	1.34	0.96	2.72333	1.13667	GO:0048639;GO:0032417;GO:2000344;GO:0000086;GO:0007613;GO:0007155;GO:0008277;GO:0048009;GO:0007165;GO:0070498;GO:0045444;GO:0035556;GO:0007215;GO:0021987;GO:0006629;GO:0043547;GO:0007213;GO:0016042;GO:0099170;GO:0030225;GO:0006397;GO:0035723;GO:0035722;GO:0045663;GO:0060466;GO:1905631;GO:1900087;GO:0008286;GO:1902618;GO:0030218;GO:0031161;GO:0099178;GO:0045892;GO:0045893;GO:0032957;GO:0032959;GO:…	BP:positive regulation of developmental growth;BP:positive regulation of sodiu;BP:positive regulation of acrosome reaction;BP:G2/M transition of mitotic cell cycle;BP:memory;BP:cell adhesion;BP:regulation of G-protein coupled receptor protein signaling pathway;BP:insulin-like growth factor receptor signaling pathway;BP:signal transduction;BP:interleukin-1-mediated signaling pathway;BP:fat cell di…	K05858	PLCB	map00562;map04015;map04020;map04022;map04062;map04070;map04071;map04072;map04261;map04270;map04310;map04540;map04611;map04621;map04713;map04720;map04723;map04724;map04725;map04726;map04728;map04730;map04745;map04750;map04911;map04912;map04915;map04916;map04918;map04919;map04921;map04922;map04924;map04925;map04926;map04927;map04928;map04933;map04934;map04961;map04970;map04971;map04972;map05010;map…	Inositol phosphate metabolism;Rap1 signaling pathway;Calcium signaling pathway;cGMP-PKG signaling pathway;Chemokine signaling pathway;Phosphatidylinositol signaling system;Sphingolipid signaling pathway;Phospholipase D signaling pathway;Adrenergic signaling in cardiomyocytes;Vascular smooth muscle contraction;Wnt signaling pathway;Gap junction;Platelet activation;NOD-like receptor signaling pathw…	ENOG410XPSW	S:Function unknown
ENSMUSG00000049971	Glt1d1	glycosyltransferase 1 domain containing 1 [Source:MGI Symbol;Acc:MGI:2442755]	0.426	-1.23249	1.10114e-08	1.08084e-06	yes	down	21.77	22.61	12.86	8.18	8.19	9.85	19.08	8.74	GO:0008150;GO:0005737;GO:0005829;GO:0005576;GO:0016740;GO:0016757;GO:000367	BP:biological_process;CC:cytoplasm;CC:cytosol;CC:extracellular region;MF:transferase activity;MF:transferase activity, transferring glycosyl groups;MF:molecular_function;	------	------	------	------	ENOG410YAR9	S:Function unknown
ENSMUSG00000003477	Inmt	indolethylamine N-methyltransferase [Source:MGI Symbol;Acc:MGI:102963]	0.352	-1.50819	1.11435e-08	1.08532e-06	yes	down	1375.91	829.15	1394.3	414.87	307.85	600.78	1199.79	441.167	GO:0009308;GO:0009636;GO:0032259;GO:0005737;GO:0005829;GO:0098615;GO:0030748;GO:0016740;GO:0102707;GO:0008168;GO:000479	BP:amine metabolic process;BP:response to toxic substance;BP:methylation;CC:cytoplasm;CC:cytosol;MF:dimethyl selenide methyltransferase activity;MF:amine N-methyltransferase activity;MF:transferase activity;MF:old GO;MF:methyltransferase activity;MF:thioether S-methyltransferase activity;	K00562	INMT, TEMT	map00380;map00450	Tryptophan metabolism;Selenocompound metabolism	ENOG41128ZR	S:Function unknown
ENSMUSG00000046404	Yod1	YOD1 deubiquitinase [Source:MGI Symbol;Acc:MGI:2442596]	0.443	-1.17471	1.15581e-08	1.11704e-06	yes	down	2.43	2.38	1.77	0.84	1.02	1.1	2.19333	0.986667	GO:0071108;GO:0016236;GO:1990167;GO:0006986;GO:0035871;GO:1904153;GO:0006508;GO:1990168;GO:0016579;GO:0070536;GO:0035523;GO:0030433;GO:0030968;GO:0005737;GO:0005634;GO:0005829;GO:1904265;GO:0003676;GO:0008233;GO:0008234;GO:0036459;GO:0046872;GO:0016787;GO:0004843;GO:0031625;GO:199038	BP:protein K48-linked deubiquitination;BP:macroautophagy;BP:protein K27-linked deubiquitination;BP:response to unfolded protein;BP:protein K11-linked deubiquitination;BP:negative regulation of retrograde protein transport, ER to cytosol;BP:proteolysis;BP:protein K33-linked deubiquitination;BP:protein deubiquitination;BP:protein K63-linked deubiquitination;BP:protein K29-linked deubiquitination;BP…	K13719	OTU1, YOD1	map04141	Protein processing in endoplasmic reticulum	COG5539	O:Posttranslational modification, protein turnover, chaperones
ENSMUSG00000026986	Hnmt	histamine N-methyltransferase [Source:MGI Symbol;Acc:MGI:2153181]	0.405	-1.30276	1.41669e-08	1.35872e-06	yes	down	29.13	17.1	23.15	9.06	8.25	10.7	23.1267	9.33667	GO:0051384;GO:0001505;GO:0001887;GO:0014075;GO:0002347;GO:0070555;GO:0032259;GO:0006972;GO:0001695;GO:0042220;GO:0007420;GO:1903955;GO:0035902;GO:0005737;GO:0070062;GO:0005654;GO:0043005;GO:0005829;GO:0008168;GO:0016740;GO:0098603;GO:0008170;GO:004653	BP:response to glucocorticoid;BP:regulation of neurotransmitter levels;BP:selenium compound metabolic process;BP:response to amine;BP:response to tumor cell;BP:response to interleukin-1;BP:methylation;BP:hyperosmotic response;BP:histamine catabolic process;BP:response to cocaine;BP:brain development;BP:positive regulation of protein targeting to mitochondrion;BP:response to immobilization stress;…	K00546	HNMT	map00340	Histidine metabolism	ENOG410ZU1D	S:Function unknown
ENSMUSG00000025451	Paip1	polyadenylate binding protein-interacting protein 1 [Source:MGI Symbol;Acc:MGI:2384993]	0.549	-0.86577	1.47089e-08	1.40002e-06	yes	down	38.14	43.07	30.53	15.18	20.89	26.22	37.2467	20.7633	GO:0006446;GO:0006417;GO:0045727;GO:0005737;GO:0005575;GO:0003723;GO:0005515;GO:000849	BP:regulation of translational initiation;BP:regulation of translation;BP:positive regulation of translation;CC:cytoplasm;CC:cellular_component;MF:RNA binding;MF:protein binding;MF:translation activator activity;	K14322	PAIP1	map03013	RNA transport	ENOG41109D3	S:Function unknown
ENSMUSG00000020429	Igfbp1	insulin-like growth factor binding protein 1 [Source:MGI Symbol;Acc:MGI:96436]	0.08	-3.6511	1.55597e-08	1.4589e-06	yes	down	82.36	263.87	207.36	20.52	15.81	7.75	184.53	14.6933	GO:0008286;GO:0043567;GO:0030307;GO:0001558;GO:0042246;GO:0007568;GO:0005794;GO:0005622;GO:0005576;GO:0005615;GO:0031994;GO:0031995;GO:0019838;GO:000552	BP:insulin receptor signaling pathway;BP:regulation of insulin-like growth factor receptor signaling pathway;BP:positive regulation of cell growth;BP:regulation of cell growth;BP:tissue regeneration;BP:aging;CC:Golgi apparatus;CC:intracellular;CC:extracellular region;CC:extracellular space;MF:insulin-like growth factor I binding;MF:insulin-like growth factor II binding;MF:growth factor binding;MF…	------	------	------	------	ENOG4111H9A	A:RNA processing and modification
ENSMUSG00000028838	Extl1	exostoses (multiple)-like 1 [Source:MGI Symbol;Acc:MGI:1888742]	2.219	1.15017	1.55215e-08	1.4589e-06	yes	up	1.67	1.37	1.44	3.16	3.42	3.52	1.49333	3.36667	GO:0006486;GO:0015012;GO:0006024;GO:0005783;GO:0016021;GO:0016020;GO:0005789;GO:0050508;GO:0016740;GO:001675	BP:protein glycosylation;BP:heparan sulfate proteoglycan biosynthetic process;BP:glycosaminoglycan biosynthetic process;CC:endoplasmic reticulum;CC:integral component of membrane;CC:membrane;CC:endoplasmic reticulum membrane;MF:glucuronosyl-N-acetylglucosaminyl-proteoglycan 4-alpha-N-acetylglucosaminyltransferase activity;MF:transferase activity;MF:transferase activity, transferring glycosyl grou…	K02368	EXTL1	map00534	Glycosaminoglycan biosynthesis - heparan sulfate / heparin	ENOG410XTFH	S:Function unknown
ENSMUSG00000034528	Hsd17b13	hydroxysteroid (17-beta) dehydrogenase 13 [Source:MGI Symbol;Acc:MGI:2140804]	0.557	-0.844589	1.64359e-08	1.51839e-06	yes	down	414.96	484.01	469.49	248.58	247.12	282.08	456.153	259.26	GO:0046889;GO:0055114;GO:0016021;GO:0005811;GO:0005576;GO:0016229;GO:001649	BP:positive regulation of lipid biosynthetic process;BP:oxidation-reduction process;CC:integral component of membrane;CC:lipid particle;CC:extracellular region;MF:steroid dehydrogenase activity;MF:oxidoreductase activity;	------	------	------	------	COG1028	S:Function unknown
ENSMUSG00000034917	Tjp3	tight junction protein 3 [Source:MGI Symbol;Acc:MGI:1351650]	2.199	1.13705	1.64108e-08	1.51839e-06	yes	up	4.83	5.92	4.36	11.08	9.82	10.28	5.03667	10.3933	GO:0005634;GO:0005923;GO:000551	CC:nucleus;CC:bicellular tight junction;MF:protein binding;	K06097	TJP3, ZO3	map04530	Tight junction	ENOG410XQP3;ENOG410XS08	O:Posttranslational modification, protein turnover, chaperones;U:Intracellular trafficking, secretion, and vesicular transport
ENSMUSG00000026773	Pfkfb3	6-phosphofructo-2-kinase/fructose-2,6-biphosphatase 3 [Source:MGI Symbol;Acc:MGI:2181202]	0.375	-1.41507	1.97949e-08	1.81535e-06	yes	down	6.85	4.12	6.31	1.93	2.67	2.17	5.76	2.25667	GO:0016311;GO:0046835;GO:0006000;GO:0006003;GO:0005654;GO:0005829;GO:0003824;GO:0004331;GO:0003873;GO:000552	BP:dephosphorylation;BP:carbohydrate phosphorylation;BP:fructose metabolic process;BP:fructose 2,6-bisphosphate metabolic process;CC:nucleoplasm;CC:cytosol;MF:catalytic activity;MF:fructose-2,6-bisphosphate 2-phosphatase activity;MF:6-phosphofructo-2-kinase activity;MF:ATP binding;	K01103	PFKFB3	map00051;map04066;map04152	Fructose and mannose metabolism;HIF-1 signaling pathway;AMPK signaling pathway	COG0406	G:Carbohydrate transport and metabolism
ENSMUSG00000038422	Hdhd3	haloacid dehalogenase-like hydrolase domain containing 3 [Source:MGI Symbol;Acc:MGI:1919998]	2.006	1.00445	2.04455e-08	1.86143e-06	yes	up	10	9.83	8.81	18.3	18.45	22.71	9.54667	19.82	GO:0008152;GO:0005739;GO:001678	BP:metabolic process;CC:mitochondrion;MF:hydrolase activity;	------	------	------	------	COG1011	S:Function unknown
ENSMUSG00000017754	Pltp	phospholipid transfer protein [Source:MGI Symbol;Acc:MGI:103151]	0.486	-1.0403	2.07687e-08	1.87725e-06	yes	down	66.68	43.19	43.4	23.49	26.14	26.45	51.09	25.36	GO:0034375;GO:0006869;GO:0015914;GO:0035627;GO:0010875;GO:0010189;GO:0006629;GO:0030317;GO:0005615;GO:0034364;GO:0005576;GO:1990050;GO:0005548;GO:0019992;GO:0008525;GO:0097001;GO:0070300;GO:0005319;GO:0035620;GO:0008289;GO:0031210;GO:0008429;GO:1904121;GO:190161	BP:high-density lipoprotein particle remodeling;BP:lipid transport;BP:phospholipid transport;BP:ceramide transport;BP:positive regulation of cholesterol efflux;BP:vitamin E biosynthetic process;BP:lipid metabolic process;BP:flagellated sperm motility;CC:extracellular space;CC:high-density lipoprotein particle;CC:extracellular region;MF:phosphatidic acid transporter activity;MF:phospholipid transp…	K08761	PLTP	map03320;map04979	PPAR signaling pathway;Cholesterol metabolism	ENOG410Z88E	S:Function unknown
ENSMUSG00000053559	Smagp	small cell adhesion glycoprotein [Source:MGI Symbol;Acc:MGI:2448476]	2.074	1.0527	2.10839e-08	1.89213e-06	yes	up	11.34	13.01	11.95	25.79	26.06	26.15	12.1	26	GO:0005654;GO:0031410;GO:0016021;GO:0016020;GO:0044446;GO:0030659;GO:0005886;GO:0043227;GO:003005	CC:nucleoplasm;CC:cytoplasmic vesicle;CC:integral component of membrane;CC:membrane;CC:intracellular organelle part;CC:cytoplasmic vesicle membrane;CC:plasma membrane;CC:membrane-bounded organelle;CC:cell junction;	------	------	------	------	ENOG410ZCM8	U:Intracellular trafficking, secretion, and vesicular transport
ENSMUSG00000039917	Rhbdd2	rhomboid domain containing 2 [Source:MGI Symbol;Acc:MGI:1915612]	0.528	-0.920251	2.36844e-08	2.11043e-06	yes	down	13.15	12.76	10.76	6.03	7.85	7.97	12.2233	7.28333	GO:0016020;GO:0044444;GO:004313	CC:membrane;CC:cytoplasmic part;MF:ubiquitin binding;	K09652	RHBDD2, RHBDL7	------	------	ENOG41100KJ	S:Function unknown
ENSMUSG00000027346	Gpcpd1	glycerophosphocholine phosphodiesterase 1 [Source:MGI Symbol;Acc:MGI:104898]	0.32	-1.64231	2.48244e-08	2.19643e-06	yes	down	87.8	97.8	85	13.07	46.76	30.22	90.2	30.0167	GO:0007519;GO:0046475;GO:0030643;GO:0005829;GO:0008889;GO:0047389;GO:200107	BP:skeletal muscle tissue development;BP:glycerophospholipid catabolic process;BP:cellular phosphate ion homeostasis;CC:cytosol;MF:glycerophosphodiester phosphodiesterase activity;MF:glycerophosphocholine phosphodiesterase activity;MF:starch binding;	K18695	GPCPD1	map00564;map05231	Glycerophospholipid metabolism;Choline metabolism in cancer	COG0584	C:Energy production and conversion
ENSMUSG00000026179	Pnkd	paroxysmal nonkinesiogenic dyskinesia [Source:MGI Symbol;Acc:MGI:1930773]	2.043	1.03077	2.6036e-08	2.27821e-06	yes	up	50.99	53.57	50.17	88.53	68.61	79.41	51.5767	78.85	GO:0019243;GO:0016021;GO:000441	BP:methylglyoxal catabolic process to D-lactate via S-lactoyl-glutathione;CC:integral component of membrane;MF:hydroxyacylglutathione hydrolase activity;	------	------	------	------	COG0491	S:Function unknown
ENSMUSG00000089712	Gm15889	predicted gene 15889 [Source:MGI Symbol;Acc:MGI:3802159]	0.325	-1.62014	2.61112e-08	2.27821e-06	yes	down	12.82	10.72	7.29	3.64	2.4	4.58	10.2767	3.54	------	------	------	------	------	------	------	------
ENSMUSG00000003814	Calr	calreticulin [Source:MGI Symbol;Acc:MGI:88252]	1.811	0.857024	3.02542e-08	2.62147e-06	yes	up	186.1	169.18	189.69	330.83	354.65	319.02	181.657	334.833	GO:0034504;GO:0006457;GO:0033144;GO:0006611;GO:0042493;GO:0050821;GO:1901224;GO:0048387;GO:0050766;GO:0032355;GO:0040020;GO:0000122;GO:1900026;GO:0010033;GO:0045665;GO:0071310;GO:0045740;GO:1901164;GO:0008284;GO:0055007;GO:2000510;GO:0010595;GO:0007050;GO:0007283;GO:0062023;GO:0045892;GO:0071285;GO:0045787;GO:0002502;GO:0090398;GO:0030866;GO:0033574;GO:0010628;GO:0017148;GO:0071157;GO:0009897;GO:…	BP:protein localization to nucleus;BP:protein folding;BP:negative regulation of intracellular steroid hormone receptor signaling pathway;BP:protein export from nucleus;BP:response to drug;BP:protein stabilization;BP:positive regulation of NIK/NF-kappaB signaling;BP:negative regulation of retinoic acid receptor signaling pathway;BP:positive regulation of phagocytosis;BP:response to estradiol;BP:re…	K08057	CALR	map04141;map04145;map04612;map05142;map05163;map05166;map05169	Protein processing in endoplasmic reticulum;Phagosome;Antigen processing and presentation;Chagas disease (American trypanosomiasis);Human cytomegalovirus infection;Human T-cell leukemia virus 1 infection;Epstein-Barr virus infection	ENOG410XRR7	O:Posttranslational modification, protein turnover, chaperones
ENSMUSG00000038301	Snx10	sorting nexin 10 [Source:MGI Symbol;Acc:MGI:1919232]	0.487	-1.03768	3.05785e-08	2.63143e-06	yes	down	15.78	15.39	12.58	6.3	9.34	6.1	14.5833	7.24667	------	------	K17924	SNX10_11	------	------	COG5021;ENOG410XRNW;ENOG410XQ10	O:Posttranslational modification, protein turnover, chaperones;U:Intracellular trafficking, secretion, and vesicular transport;U:Intracellular trafficking, secretion, and vesicular transport
ENSMUSG00000046312	AI464131	expressed sequence AI464131 [Source:MGI Symbol;Acc:MGI:2140300]	2.051	1.03617	3.42658e-08	2.92868e-06	yes	up	9.15	6.07	5.91	14.02	14.93	15.53	7.04333	14.8267	GO:0005975;GO:0048741;GO:0043568;GO:0008152;GO:0016139;GO:0051897;GO:0016021;GO:0016020;GO:0031965;GO:0005789;GO:0005634;GO:0005783;GO:0016787;GO:0005515;GO:0016798;GO:000455	BP:carbohydrate metabolic process;BP:skeletal muscle fiber development;BP:positive regulation of insulin-like growth factor receptor signaling pathway;BP:metabolic process;BP:glycoside catabolic process;BP:positive regulation of protein kinase B signaling;CC:integral component of membrane;CC:membrane;CC:nuclear membrane;CC:endoplasmic reticulum membrane;CC:nucleus;CC:endoplasmic reticulum;MF:hydr…	------	------	------	------	COG1501	G:Carbohydrate transport and metabolism
ENSMUSG00000027660	Skil	SKI-like [Source:MGI Symbol;Acc:MGI:106203]	0.403	-1.31133	3.59433e-08	3.03082e-06	yes	down	3.67	4.99	2.69	1.11	1.74	1.78	3.78333	1.54333	GO:1902043;GO:1902231;GO:0000122;GO:0002260;GO:0001825;GO:0007519;GO:0070848;GO:0048666;GO:0034097;GO:0070207;GO:0070208;GO:0070306;GO:0045596;GO:0007283;GO:0030514;GO:0030512;GO:0007179;GO:0007050;GO:0050772;GO:0005737;GO:0016605;GO:0005667;GO:0017053;GO:0032991;GO:0001669;GO:0005634;GO:0044877;GO:0001078;GO:0070491;GO:0003714;GO:0046332;GO:0019904;GO:0001227;GO:0005515;GO:0000978;GO:000368	BP:positive regulation of extrinsic apoptotic signaling pathway via death domain receptors;BP:positive regulation of intrinsic apoptotic signaling pathway in response to DNA damage;BP:negative regulation of transcription from RNA polymerase II promoter;BP:lymphocyte homeostasis;BP:blastocyst formation;BP:skeletal muscle tissue development;BP:response to growth factor;BP:neuron development;BP:resp…	K18499	SKIL	map04550	Signaling pathways regulating pluripotency of stem cells	ENOG410Y8AU	S:Function unknown
ENSMUSG00000117310	Ptp4a1	protein tyrosine phosphatase 4a1 [Source:NCBI gene;Acc:19243]	0.441	-1.18213	3.59044e-08	3.03082e-06	yes	down	74.4	47.76	61.4	28.41	21.57	32.85	61.1867	27.61	GO:0030335;GO:0006470;GO:0007275;GO:0035335;GO:0007049;GO:0005737;GO:0005819;GO:0070062;GO:0009898;GO:0005634;GO:0005769;GO:0005783;GO:0008138;GO:000472	BP:positive regulation of cell migration;BP:protein dephosphorylation;BP:multicellular organism development;BP:peptidyl-tyrosine dephosphorylation;BP:cell cycle;CC:cytoplasm;CC:spindle;CC:extracellular exosome;CC:cytoplasmic side of plasma membrane;CC:nucleus;CC:early endosome;CC:endoplasmic reticulum;MF:protein tyrosine/serine/threonine phosphatase activity;MF:protein tyrosine phosphatase activi…	K18041	PTP4A	------	------	ENOG4111I7J	T:Signal transduction mechanisms
ENSMUSG00000018899	Irf1	interferon regulatory factor 1 [Source:MGI Symbol;Acc:MGI:96590]	2.009	1.00678	3.71879e-08	3.11486e-06	yes	up	6.34	7.23	7.3	12.13	15.33	15.2	6.95667	14.22	GO:0045087;GO:0032825;GO:0071260;GO:0002819;GO:0035458;GO:0010942;GO:0032481;GO:0071375;GO:0071356;GO:0042532;GO:0045629;GO:0032728;GO:0010468;GO:0008285;GO:0045088;GO:0045084;GO:0034124;GO:0006915;GO:0007050;GO:0060333;GO:0045892;GO:0045893;GO:0045590;GO:0050776;GO:0051607;GO:0071347;GO:0007249;GO:0060416;GO:0002376;GO:0006355;GO:0045944;GO:0045627;GO:2000564;GO:0043374;GO:0005737;GO:0005634;GO:…	BP:innate immune response;BP:positive regulation of natural killer cell differentiation;BP:cellular response to mechanical stimulus;BP:regulation of adaptive immune response;BP:cellular response to interferon-beta;BP:positive regulation of cell death;BP:positive regulation of type I interferon production;BP:cellular response to peptide hormone stimulus;BP:cellular response to tumor necrosis facto…	K09444	IRF1	map04625;map04668;map04917;map05133;map05160;map05165	C-type lectin receptor signaling pathway;TNF signaling pathway;Prolactin signaling pathway;Pertussis;Hepatitis C;Human papillomavirus infection	ENOG4111HM7	K:Transcription
ENSMUSG00000038599	Capn8	calpain 8 [Source:MGI Symbol;Acc:MGI:2181366]	4.405	2.13905	4.14546e-08	3.44924e-06	yes	up	0.69	0.69	0.63	3.86	3.22	1.8	0.67	2.96	------	------	K08577	CAPN8	------	------	ENOG410XP0B	O:Posttranslational modification, protein turnover, chaperones
ENSMUSG00000025981	Coq10b	coenzyme Q10B [Source:MGI Symbol;Acc:MGI:1915126]	0.386	-1.37286	4.29249e-08	3.54808e-06	yes	down	33.4	20.74	34.24	8.29	12.6	14.77	29.46	11.8867	GO:0006744;GO:0045333;GO:0005743;GO:004803	BP:ubiquinone biosynthetic process;BP:cellular respiration;CC:mitochondrial inner membrane;MF:ubiquinone binding;	K18588	COQ10	------	------	COG2867	I:Lipid transport and metabolism
ENSMUSG00000024070	Prkd3	protein kinase D3 [Source:MGI Symbol;Acc:MGI:1922542]	1.968	0.976393	5.03345e-08	4.13335e-06	yes	up	33.09	24.44	21.54	46.78	61.69	65.88	26.3567	58.1167	GO:0089700;GO:0018105;GO:0016310;GO:0006468;GO:0035556;GO:0005737;GO:0016020;GO:0005829;GO:0005654;GO:0005886;GO:0004672;GO:0016301;GO:0000166;GO:0004674;GO:0016740;GO:0005515;GO:0046872;GO:0004697;GO:000552	BP:protein kinase D signaling;BP:peptidyl-serine phosphorylation;BP:phosphorylation;BP:protein phosphorylation;BP:intracellular signal transduction;CC:cytoplasm;CC:membrane;CC:cytosol;CC:nucleoplasm;CC:plasma membrane;MF:protein kinase activity;MF:kinase activity;MF:nucleotide binding;MF:protein serine/threonine kinase activity;MF:transferase activity;MF:protein binding;MF:metal ion binding;MF:pr…	K06070	PKD	map04015;map04925	Rap1 signaling pathway;Aldosterone synthesis and secretion	ENOG410XQZ3	T:Signal transduction mechanisms
ENSMUSG00000024052	Lpin2	lipin 2 [Source:MGI Symbol;Acc:MGI:1891341]	0.487	-1.03781	5.0802e-08	4.14465e-06	yes	down	96.98	103.24	56.72	44.44	39.46	40.75	85.6467	41.55	GO:0006631;GO:0006629;GO:0016311;GO:0009062;GO:0019432;GO:0045944;GO:0032869;GO:0005737;GO:0005829;GO:0016020;GO:0005789;GO:0005634;GO:0005783;GO:0016787;GO:0003713;GO:000819	BP:fatty acid metabolic process;BP:lipid metabolic process;BP:dephosphorylation;BP:fatty acid catabolic process;BP:triglyceride biosynthetic process;BP:positive regulation of transcription from RNA polymerase II promoter;BP:cellular response to insulin stimulus;CC:cytoplasm;CC:cytosol;CC:membrane;CC:endoplasmic reticulum membrane;CC:nucleus;CC:endoplasmic reticulum;MF:hydrolase activity;MF:transc…	K15728	LPIN	map00561;map00564	Glycerolipid metabolism;Glycerophospholipid metabolism	COG5083	S:Function unknown
ENSMUSG00000059970	Hspa2	heat shock protein 2 [Source:MGI Symbol;Acc:MGI:96243]	0.253	-1.98495	5.72374e-08	4.63956e-06	yes	down	3.51	1.88	2.08	0.83	0.5	0.56	2.49	0.63	GO:0090084;GO:0034605;GO:0007286;GO:0007275;GO:0007140;GO:0007141;GO:0051085;GO:0030154;GO:0032781;GO:0007283;GO:0006986;GO:0042026;GO:1901896;GO:0009409;GO:0009408;GO:0070194;GO:0016192;GO:0031662;GO:0010971;GO:0001934;GO:0034620;GO:0005739;GO:0005737;GO:0072687;GO:0005819;GO:0036128;GO:0070062;GO:0043209;GO:0005634;GO:0072562;GO:0005654;GO:0005886;GO:0005856;GO:0009986;GO:0000795;GO:0001673;GO:…	BP:negative regulation of inclusion body assembly;BP:cellular response to heat;BP:spermatid development;BP:multicellular organism development;BP:male meiosis;BP:male meiosis I;BP:chaperone mediated protein folding requiring cofactor;BP:cell differentiation;BP:positive regulation of ATPase activity;BP:spermatogenesis;BP:response to unfolded protein;BP:protein refolding;BP:positive regulation of ca…	K03283	HSPA1s	map03040;map04010;map04141;map04144;map04213;map04612;map04915;map05134;map05145;map05162;map05164	Spliceosome;MAPK signaling pathway;Protein processing in endoplasmic reticulum;Endocytosis;Longevity regulating pathway - multiple species;Antigen processing and presentation;Estrogen signaling pathway;Legionellosis;Toxoplasmosis;Measles;Influenza A	COG0443	O:Posttranslational modification, protein turnover, chaperones
ENSMUSG00000030762	Aqp8	aquaporin 8 [Source:MGI Symbol;Acc:MGI:1195271]	2.604	1.38085	6.18644e-08	4.96203e-06	yes	up	21.97	11.46	19.61	53.92	42.07	44.43	17.68	46.8067	GO:0009992;GO:0071320;GO:0034220;GO:0006810;GO:0006833;GO:0015793;GO:0055085;GO:0045177;GO:0046930;GO:0016021;GO:0005887;GO:0016020;GO:0005215;GO:0015288;GO:0015250;GO:0015267;GO:001525	BP:cellular water homeostasis;BP:cellular response to cAMP;BP:ion transmembrane transport;BP:transport;BP:water transport;BP:glycerol transport;BP:transmembrane transport;CC:apical part of cell;CC:pore complex;CC:integral component of membrane;CC:integral component of plasma membrane;CC:membrane;MF:transporter activity;MF:porin activity;MF:water channel activity;MF:channel activity;MF:glycerol ch…	K09869	AQP8	map04976	Bile secretion	COG0580	G:Carbohydrate transport and metabolism
ENSMUSG00000051483	Cbr1	carbonyl reductase 1 [Source:MGI Symbol;Acc:MGI:88284]	0.503	-0.990761	6.20057e-08	4.96203e-06	yes	down	99.6	79.82	75.15	36.66	33.25	52.42	84.8567	40.7767	GO:0042373;GO:0017144;GO:0055114;GO:0004090;GO:0047021;GO:0005515;GO:0050221;GO:001649	BP:vitamin K metabolic process;BP:drug metabolic process;BP:oxidation-reduction process;MF:carbonyl reductas;MF:15-hydroxyprostaglandin dehydrogenas;MF:protein binding;MF:prostaglandin-E2 9-reductase activity;MF:oxidoreductase activity;	K00079	CBR1	map00590;map00790;map00980;map05204	Arachidonic acid metabolism;Folate biosynthesis;Metabolism of xenobiotics by cytochrome P450;Chemical carcinogenesis	COG1028	S:Function unknown
ENSMUSG00000042010	Acacb	acetyl-Coenzyme A carboxylase beta [Source:MGI Symbol;Acc:MGI:2140940]	0.33	-1.59825	6.76923e-08	5.38283e-06	yes	down	13.26	13.98	8.82	2.42	7.19	3.28	12.02	4.29667	GO:0006633;GO:0006631;GO:0051289;GO:0050995;GO:0010906;GO:0010629;GO:0046322;GO:0043086;GO:0014070;GO:2001295;GO:0097009;GO:0060421;GO:0006629;GO:0008152;GO:0006084;GO:0031999;GO:0042493;GO:0031667;GO:0010884;GO:0005634;GO:0016020;GO:0005739;GO:0012505;GO:0009374;GO:0000166;GO:0003989;GO:0042802;GO:0003824;GO:0016874;GO:0046872;GO:0005524;GO:000407	BP:fatty acid biosynthetic process;BP:fatty acid metabolic process;BP:protein homotetramerization;BP:negative regulation of lipid catabolic process;BP:regulation of glucose metabolic process;BP:negative regulation of gene expression;BP:negative regulation of fatty acid oxidation;BP:negative regulation of catalytic activity;BP:response to organic cyclic compound;BP:malonyl-CoA biosynthetic process…	K01946	ACACB	map00061;map00620;map00640;map04152;map04910;map04920;map04922;map04931	Fatty acid biosynthesis;Pyruvate metabolism;Propanoate metabolism;AMPK signaling pathway;Insulin signaling pathway;Adipocytokine signaling pathway;Glucagon signaling pathway;Insulin resistance	COG0439	I:Lipid transport and metabolism
ENSMUSG00000024165	Jpt2	Jupiter microtubule associated homolog 2 [Source:MGI Symbol;Acc:MGI:1196260]	1.97	0.978415	7.06006e-08	5.57389e-06	yes	up	5.46	4.87	3.49	7.64	8.77	8.44	4.60667	8.28333	GO:0005737;GO:0005634;GO:0005829;GO:000588	CC:cytoplasm;CC:nucleus;CC:cytosol;CC:plasma membrane;	------	------	------	------	ENOG4111V7S	S:Function unknown
ENSMUSG00000059810	Rgs3	regulator of G-protein signaling 3 [Source:MGI Symbol;Acc:MGI:1354734]	0.421	-1.24724	7.09823e-08	5.57389e-06	yes	down	14.54	24.1	16.31	3.61	6.96	7.92	18.3167	6.16333	GO:000551	MF:protein binding;	K07524	RGS3	map04360	Axon guidance	ENOG410YMJD	K:Transcription
ENSMUSG00000033066	Gas7	growth arrest specific 7 [Source:MGI Symbol;Acc:MGI:1202388]	3.438	1.78155	7.19247e-08	5.61281e-06	yes	up	0.31	0.55	0.26	1.33	1.01	1.3	0.373333	1.21333	GO:0030154;GO:0007399;GO:0005737;GO:000551	BP:cell differentiation;BP:nervous system development;CC:cytoplasm;MF:protein binding;	K18618	GAS7	------	------	ENOG410Z5NV	Z:Cytoskeleton
ENSMUSG00000041827	Oasl1	2'-5' oligoadenylate synthetase-like 1 [Source:MGI Symbol;Acc:MGI:2180849]	2.436	1.2847	7.24145e-08	5.61615e-06	yes	up	2.74	2.63	2.68	4.48	7.65	8.3	2.68333	6.81	GO:0002376;GO:0051607;GO:0009615;GO:0045087;GO:0045071;GO:0060700;GO:0006955;GO:0005737;GO:0005829;GO:0005730;GO:0005634;GO:0016020;GO:0005654;GO:0016740;GO:0003725;GO:0003723;GO:0005515;GO:0003677;GO:0001730;GO:0044822;GO:000552	BP:immune system process;BP:defense response to virus;BP:response to virus;BP:innate immune response;BP:negative regulation of viral genome replication;BP:regulation of ribonuclease activity;BP:immune response;CC:cytoplasm;CC:cytosol;CC:nucleolus;CC:nucleus;CC:membrane;CC:nucleoplasm;MF:transferase activity;MF:double-stranded RNA binding;MF:RNA binding;MF:protein binding;MF:DNA binding;MF:2'-5'-o…	K14608	OASL	map05165	Human papillomavirus infection	COG5272	O:Posttranslational modification, protein turnover, chaperones
ENSMUSG00000029695	Aass	aminoadipate-semialdehyde synthase [Source:MGI Symbol;Acc:MGI:1353573]	0.526	-0.927188	7.64453e-08	5.89238e-06	yes	down	193.08	275.12	186.83	109.62	101.06	115.76	218.343	108.813	GO:0019878;GO:0019477;GO:0033512;GO:0008152;GO:0006091;GO:0055114;GO:0005737;GO:0043231;GO:0005739;GO:0047130;GO:0003824;GO:0047131;GO:0004753;GO:001649	BP:lysine biosynthetic process via aminoadipic acid;BP:L-lysine catabolic process;BP:L-lysine catabolic process to acetyl-CoA via saccharopine;BP:metabolic process;BP:generation of precursor metabolites and energy;BP:oxidation-reduction process;CC:cytoplasm;CC:intracellular membrane-bounded organelle;CC:mitochondrion;MF:saccharopine dehydrogenas;MF:catalytic activity;MF:saccharopine dehydrogenas;…	K14157	AASS	map00310	Lysine degradation	COG1748	E:Amino acid transport and metabolism
ENSMUSG00000001627	Ifrd1	interferon-related developmental regulator 1 [Source:MGI Symbol;Acc:MGI:1316717]	0.459	-1.12285	7.74759e-08	5.93541e-06	yes	down	10.91	9.13	16.59	3.99	6.82	6.75	12.21	5.85333	GO:0051091;GO:0048671;GO:0030154;GO:0014706;GO:0043403;GO:0030517;GO:0045944;GO:0042692;GO:0007275;GO:0005737;GO:0005634;GO:0005886;GO:006162	BP:positive regulation of sequence-specific DNA binding transcription factor activity;BP:negative regulation of collateral sprouting;BP:cell differentiation;BP:striated muscle tissue development;BP:skeletal muscle tissue regeneration;BP:negative regulation of axon extension;BP:positive regulation of transcription from RNA polymerase II promoter;BP:muscle cell differentiation;BP:multicellular orga…	------	------	------	------	ENOG410XSIZ	K:Transcription
ENSMUSG00000027162	Lin7c	lin-7 homolog C (C. elegans) [Source:MGI Symbol;Acc:MGI:1330839]	0.529	-0.918141	8.25695e-08	6.28729e-06	yes	down	14.08	14.26	9.45	5.93	8.09	6.95	12.5967	6.99	GO:0045199;GO:0006887;GO:0007269;GO:1903361;GO:0002011;GO:0015031;GO:0045202;GO:0005923;GO:0030054;GO:0005737;GO:0070062;GO:0016020;GO:0097025;GO:0043005;GO:0016323;GO:0045211;GO:0014069;GO:0005911;GO:0005886;GO:0098793;GO:0098978;GO:0030165;GO:0019904;GO:0008092;GO:0005515;GO:009701	BP:maintenance of epithelial cell apical/basal polarity;BP:exocytosis;BP:neurotransmitter secretion;BP:protein localization to basolateral plasma membrane;BP:morphogenesis of an epithelial sheet;BP:protein transport;CC:synapse;CC:bicellular tight junction;CC:cell junction;CC:cytoplasm;CC:extracellular exosome;CC:membrane;CC:MPP7-DLG1-LIN7 complex;CC:neuron projection;CC:basolateral plasma membran…	K19931	LIN7	------	------	ENOG410XP5T	O:Posttranslational modification, protein turnover, chaperones
ENSMUSG00000038641	Akr1d1	aldo-keto reductase family 1, member D1 [Source:MGI Symbol;Acc:MGI:2384785]	0.477	-1.067	8.31289e-08	6.29176e-06	yes	down	117.26	81.3	85.25	40.75	37.87	58.18	94.6033	45.6	GO:0006629;GO:0006707;GO:0007586;GO:0016042;GO:0008209;GO:0008202;GO:0006699;GO:0008207;GO:0030573;GO:0055114;GO:0005737;GO:0070062;GO:0005829;GO:0016491;GO:0047086;GO:0004032;GO:0047568;GO:0008106;GO:0016229;GO:004778	BP:lipid metabolic process;BP:cholesterol catabolic process;BP:digestion;BP:lipid catabolic process;BP:androgen metabolic process;BP:steroid metabolic process;BP:bile acid biosynthetic process;BP:C21-steroid hormone metabolic process;BP:bile acid catabolic process;BP:oxidation-reduction process;CC:cytoplasm;CC:extracellular exosome;CC:cytosol;MF:oxidoreductase activity;MF:ketosteroid monooxygenas…	K00251	AKR1D1	map00120;map00140	Primary bile acid biosynthesis;Steroid hormone biosynthesis	COG0656	S:Function unknown
ENSMUSG00000020102	Slc16a7	solute carrier family 16 (monocarboxylic acid transporters), member 7 [Source:MGI Symbol;Acc:MGI:1330284]	0.454	-1.14031	8.45264e-08	6.35922e-06	yes	down	37.71	24.13	31.18	15.81	12.94	20.25	31.0067	16.3333	GO:0015718;GO:1901475;GO:0035873;GO:0035879;GO:0055085;GO:0098686;GO:0005737;GO:0016020;GO:0005887;GO:0016021;GO:0005886;GO:0098978;GO:0099061;GO:0015129;GO:0098688;GO:0008028;GO:0098685;GO:0050833;GO:0015293;GO:000551	BP:monocarboxylic acid transport;BP:pyruvate transmembrane transport;BP:lactate transmembrane transport;BP:plasma membrane lactate transport;BP:transmembrane transport;BP:old GO;CC:cytoplasm;CC:membrane;CC:integral component of plasma membrane;CC:integral component of membrane;CC:plasma membrane;CC:glutamatergic synapse;CC:integral component of postsynaptic density membrane;MF:lactate transmembra…	K08184	SLC16A7	------	------	ENOG4111F0K;COG0477	G:Carbohydrate transport and metabolism;
ENSMUSG00000029178	Klf3	Kruppel-like factor 3 (basic) [Source:MGI Symbol;Acc:MGI:1342773]	0.577	-0.792808	9.05224e-08	6.76978e-06	yes	down	16.38	15.84	18.36	10.19	13.22	12.42	16.86	11.9433	GO:0000122;GO:0006357;GO:1901653;GO:0005634;GO:0005654;GO:0001227;GO:0000977;GO:0003676;GO:0003677;GO:0046872;GO:000098	BP:negative regulation of transcription from RNA polymerase II promoter;BP:regulation of transcription from RNA polymerase II promoter;BP:cellular response to peptide;CC:nucleus;CC:nucleoplasm;MF:transcriptional repressor activity, RNA polymerase II transcription regulatory region sequence-specific binding;MF:RNA polymerase II regulatory region sequence-specific DNA binding;MF:nucleic acid bindin…	K15605	KLF3	map05202	Transcriptional misregulation in cancer	COG5048	S:Function unknown
ENSMUSG00000008035	Mid1ip1	Mid1 interacting protein 1 (gastrulation specific G12-like (zebrafish)) [Source:MGI Symbol;Acc:MGI:1915291]	2.538	1.34364	9.5605e-08	7.10758e-06	yes	up	12.19	5.45	7.86	20.89	17.69	23.68	8.5	20.7533	GO:0051258;GO:0006629;GO:0007026;GO:0051351;GO:0046890;GO:0045723;GO:0005737;GO:0015630;GO:0005829;GO:0005856;GO:0005874;GO:0005634;GO:0008022;GO:0005515;GO:004280	BP:protein polymerization;BP:lipid metabolic process;BP:negative regulation of microtubule depolymerization;BP:positive regulation of ligase activity;BP:regulation of lipid biosynthetic process;BP:positive regulation of fatty acid biosynthetic process;CC:cytoplasm;CC:microtubule cytoskeleton;CC:cytosol;CC:cytoskeleton;CC:microtubule;CC:nucleus;MF:protein C-terminus binding;MF:protein binding;MF:i…	------	------	------	------	ENOG4111NGS	O:Posttranslational modification, protein turnover, chaperones
ENSMUSG00000018604	Tbx3	T-box 3 [Source:MGI Symbol;Acc:MGI:98495]	2.511	1.32828	9.68244e-08	7.1559e-06	yes	up	3.94	3.4	1.99	5.97	10.58	7.6	3.11	8.05	GO:0042127;GO:0035108;GO:0035136;GO:0060021;GO:0060596;GO:0001501;GO:0021761;GO:0045892;GO:0007275;GO:0003151;GO:0001701;GO:0060931;GO:0000122;GO:0055007;GO:0030540;GO:0001947;GO:0032275;GO:0043066;GO:0060444;GO:0030857;GO:2000648;GO:0045662;GO:0030879;GO:0008284;GO:0009887;GO:0048332;GO:0042733;GO:0035050;GO:0003007;GO:0008595;GO:0035116;GO:0046884;GO:0045893;GO:0060923;GO:0045787;GO:0019827;GO:…	BP:regulation of cell proliferation;BP:limb morphogenesis;BP:forelimb morphogenesis;BP:palate development;BP:mammary placode formation;BP:skeletal system development;BP:limbic system development;BP:negative regulation of transcription, DNA-templated;BP:multicellular organism development;BP:outflow tract morphogenesis;BP:in utero embryonic development;BP:sinoatrial node cell development;BP:negativ…	K10177	TBX3	map04550	Signaling pathways regulating pluripotency of stem cells	ENOG410XSTS	K:Transcription
ENSMUSG00000010663	Fads1	fatty acid desaturase 1 [Source:MGI Symbol;Acc:MGI:1923517]	0.563	-0.828431	1.06401e-07	7.81766e-06	yes	down	280.33	212.24	209.18	127.87	138.86	132.36	233.917	133.03	GO:0006633;GO:0006631;GO:0006636;GO:0032868;GO:0062076;GO:0014070;GO:0033189;GO:0006629;GO:0007584;GO:0009267;GO:0042759;GO:0010033;GO:0055114;GO:0009744;GO:0007568;GO:0035900;GO:0019369;GO:0005789;GO:0005783;GO:0016021;GO:0016020;GO:0005739;GO:0043231;GO:0005634;GO:0016491;GO:0016213;GO:001671	BP:fatty acid biosynthetic process;BP:fatty acid metabolic process;BP:unsaturated fatty acid biosynthetic process;BP:response to insulin;BP:old GO;BP:response to organic cyclic compound;BP:response to vitamin A;BP:lipid metabolic process;BP:response to nutrient;BP:cellular response to starvation;BP:long-chain fatty acid biosynthetic process;BP:response to organic substance;BP:oxidation-reduction …	K10224	FADS1	map01040	Biosynthesis of unsaturated fatty acids	ENOG410XVSZ	I:Lipid transport and metabolism
ENSMUSG00000046808	Atp10d	ATPase, class V, type 10D [Source:MGI Symbol;Acc:MGI:2450125]	0.26	-1.94437	1.08895e-07	7.95437e-06	yes	down	2.04	20.52	0.98	0.89	0.65	0.36	7.84667	0.633333	------	------	K01530	E7.6.2.1	------	------	ENOG410XPYK;ENOG410XSS0	U:Intracellular trafficking, secretion, and vesicular transport;
ENSMUSG00000051495	Irf2bp2	interferon regulatory factor 2 binding protein 2 [Source:MGI Symbol;Acc:MGI:2443921]	0.361	-1.46989	1.11085e-07	8.06746e-06	yes	down	11.99	10.17	13.26	6.11	3.64	3.2	11.8067	4.31667	GO:0000122;GO:0045944;GO:0002327;GO:0005737;GO:0005634;GO:0005654;GO:0003714;GO:0001228;GO:0000977;GO:004687	BP:negative regulation of transcription from RNA polymerase II promoter;BP:positive regulation of transcription from RNA polymerase II promoter;BP:immature B cell differentiation;CC:cytoplasm;CC:nucleus;CC:nucleoplasm;MF:transcription corepressor activity;MF:transcriptional activator activity, RNA polymerase II transcription regulatory region sequence-specific binding;MF:RNA polymerase II regulat…	K11318	ATXN7, SCA7	------	------	ENOG4110EVD;ENOG410Z1AW	K:Transcription;
ENSMUSG00000028211	Trp53inp1	transformation related protein 53 inducible nuclear protein 1 [Source:MGI Symbol;Acc:MGI:1926609]	0.413	-1.27636	1.19923e-07	8.65924e-06	yes	down	17.54	14	7.78	5.79	4.75	5.36	13.1067	5.3	GO:0030336;GO:0071361;GO:2001235;GO:0048147;GO:0034644;GO:0007050;GO:0098869;GO:0048102;GO:0010508;GO:0045893;GO:0010629;GO:0072703;GO:0009408;GO:1904761;GO:0071447;GO:0005829;GO:0005776;GO:0005634;GO:001620	BP:negative regulation of cell migration;BP:cellular response to ethanol;BP:positive regulation of apoptotic signaling pathway;BP:negative regulation of fibroblast proliferation;BP:cellular response to UV;BP:cell cycle arrest;BP:cellular oxidant detoxification;BP:autophagic cell death;BP:positive regulation of autophagy;BP:positive regulation of transcription, DNA-templated;BP:negative regulation…	K15310	TP53INP1	------	------	ENOG4111S9D	K:Transcription
ENSMUSG00000020053	Igf1	insulin-like growth factor 1 [Source:MGI Symbol;Acc:MGI:96432]	0.565	-0.824297	1.27013e-07	9.1188e-06	yes	down	475.11	532.2	490.23	428.59	401.08	453.55	499.18	427.74	GO:0032148;GO:2001237;GO:0048468;GO:0007613;GO:0014834;GO:0014065;GO:0035264;GO:0051897;GO:0042531;GO:0060527;GO:0032691;GO:0030307;GO:0045669;GO:0032720;GO:0042127;GO:0007608;GO:0060252;GO:0030166;GO:0043536;GO:0048754;GO:0042523;GO:0050731;GO:1904707;GO:0050732;GO:0030879;GO:0045821;GO:0045840;GO:0060510;GO:1905460;GO:0050821;GO:0010629;GO:0010628;GO:0046326;GO:0043388;GO:0071902;GO:0002683;GO:…	BP:activation of protein kinase B activity;BP:negative regulation of extrinsic apoptotic signaling pathway;BP:cell development;BP:memory;BP:skeletal muscle satellite cell maintenance involved in skeletal muscle regeneration;BP:phosphatidylinositol 3-kinase signaling;BP:multicellular organism growth;BP:positive regulation of protein kinase B signaling;BP:positive regulation of tyrosine phosphoryla…	K05459	IGF1	map01521;map01522;map04010;map04014;map04015;map04066;map04068;map04114;map04115;map04150;map04151;map04152;map04211;map04213;map04510;map04550;map04730;map04750;map04913;map04914;map04960;map05200;map05202;map05205;map05214;map05215;map05218;map05224;map05410;map05414	EGFR tyrosine kinase inhibitor resistance;Endocrine resistance;MAPK signaling pathway;Ras signaling pathway;Rap1 signaling pathway;HIF-1 signaling pathway;FoxO signaling pathway;Oocyte meiosis;p53 signaling pathway;mTOR signaling pathway;PI3K-Akt signaling pathway;AMPK signaling pathway;Longevity regulating pathway;Longevity regulating pathway - multiple species;Focal adhesion;Signaling pathways …	ENOG4111MIV	K:Transcription
ENSMUSG00000091705	H2-Q2	histocompatibility 2, Q region locus 2 [Source:MGI Symbol;Acc:MGI:95931]	0.096	-3.38408	1.42686e-07	1.01858e-05	yes	down	1.61	2.55	1.12	0.13	0.19	0.2	1.76	0.173333	GO:0035264;GO:0002474;GO:0002476;GO:0019882;GO:0002486;GO:0006955;GO:0007565;GO:0002376;GO:0001916;GO:0009897;GO:0005783;GO:0005886;GO:0005797;GO:0070971;GO:0005615;GO:0016021;GO:0016020;GO:0042824;GO:0005794;GO:0009986;GO:0042612;GO:0030881;GO:0046977;GO:0042277;GO:0042605;GO:0005102;GO:0046982;GO:004260	BP:multicellular organism growth;BP:antigen processing and presentation of peptide antigen via MHC class I;BP:antigen processing and presentation of endogenous peptide antigen via MHC class Ib;BP:antigen processing and presentation;BP:antigen processing and presentation of endogenous peptide antigen via MHC class I via ER pathway, TAP-independent;BP:immune response;BP:female pregnancy;BP:immune s…	K06751	MHC1	map04144;map04145;map04218;map04514;map04612;map04940;map05163;map05165;map05166;map05167;map05168;map05169;map05203;map05320;map05330;map05332;map05416	Endocytosis;Phagosome;Cellular senescence;Cell adhesion molecules (CAMs);Antigen processing and presentation;Type I diabetes mellitus;Human cytomegalovirus infection;Human papillomavirus infection;Human T-cell leukemia virus 1 infection;Kaposi sarcoma-associated herpesvirus infection;Herpes simplex infection;Epstein-Barr virus infection;Viral carcinogenesis;Autoimmune thyroid disease;Allograft re…	ENOG4111K8F	U:Intracellular trafficking, secretion, and vesicular transport
ENSMUSG00000036452	Arhgap26	Rho GTPase activating protein 26 [Source:MGI Symbol;Acc:MGI:1918552]	1.964	0.974101	1.50989e-07	1.07177e-05	yes	up	14.01	7.62	6.13	9.92	11.42	14.9	9.25333	12.08	GO:0051056;GO:0043547;GO:0030036;GO:0007165;GO:0005737;GO:0005856;GO:0005925;GO:0030054;GO:0005543;GO:0005096;GO:000551	BP:regulation of small GTPase mediated signal transduction;BP:positive regulation of GTPase activity;BP:actin cytoskeleton organization;BP:signal transduction;CC:cytoplasm;CC:cytoskeleton;CC:focal adhesion;CC:cell junction;MF:phospholipid binding;MF:GTPase activator activity;MF:protein binding;	K20071	ARHGAP26, GRAF	------	------	ENOG410YJPS	U:Intracellular trafficking, secretion, and vesicular transport
ENSMUSG00000034006	Pqlc1	PQ loop repeat containing 1 [Source:MGI Symbol;Acc:MGI:1914193]	1.755	0.811084	1.55584e-07	1.09818e-05	yes	up	23	28.13	26.07	43.88	46.84	47.77	25.7333	46.1633	GO:001602	CC:integral component of membrane;	------	------	------	------	ENOG4111FM2	S:Function unknown
ENSMUSG00000073490	Ifi207	interferon activated gene 207 [Source:MGI Symbol;Acc:MGI:2138302]	0.412	-1.27771	1.57275e-07	1.10391e-05	yes	down	3.38	2.99	2.16	0.97	1.25	1.35	2.84333	1.19	GO:0000122;GO:0035458;GO:0002218;GO:0005634;GO:0005730;GO:0005829;GO:0001227;GO:0008134;GO:0000978;GO:0003690;GO:004280	BP:negative regulation of transcription from RNA polymerase II promoter;BP:cellular response to interferon-beta;BP:activation of innate immune response;CC:nucleus;CC:nucleolus;CC:cytosol;MF:transcriptional repressor activity, RNA polymerase II transcription regulatory region sequence-specific binding;MF:transcription factor binding;MF:RNA polymerase II core promoter proximal region sequence-speci…	K20914	IFI16	map04621	NOD-like receptor signaling pathway	ENOG410Y78B	K:Transcription
ENSMUSG00000072949	Acot1	acyl-CoA thioesterase 1 [Source:MGI Symbol;Acc:MGI:1349396]	0.409	-1.29117	1.61928e-07	1.13026e-05	yes	down	107.35	205.26	135.9	52.32	40.53	78.25	149.503	57.0333	GO:0006637;GO:0016290;GO:005268	BP:acyl-CoA metabolic process;MF:palmitoyl-CoA hydrolase activity;MF:carboxylic ester hydrolase activity;	K01068	ACOT1_2_4	map00062;map01040	Fatty acid elongation;Biosynthesis of unsaturated fatty acids	COG1073	S:Function unknown
ENSMUSG00000116903	Gm19522	predicted gene, 19522 [Source:MGI Symbol;Acc:MGI:5011707]	0.261	-1.94039	1.69361e-07	1.17561e-05	yes	down	1.81	2.96	2.33	0.63	0.87	0.31	2.36667	0.603333	------	------	------	------	------	------	------	------
ENSMUSG00000003134	Tbc1d8	TBC1 domain family, member 8 [Source:MGI Symbol;Acc:MGI:1927225]	0.395	-1.34063	1.88925e-07	1.29717e-05	yes	down	5.02	8.84	4.9	2.77	2.6	1.9	6.25333	2.42333	GO:0031338;GO:0006886;GO:0090630;GO:0005623;GO:0005622;GO:0012505;GO:0005096;GO:0017137;GO:000550	BP:regulation of vesicle fusion;BP:intracellular protein transport;BP:activation of GTPase activity;CC:cell;CC:intracellular;CC:endomembrane system;MF:GTPase activator activity;MF:Rab GTPase binding;MF:calcium ion binding;	K19951	TBC1D8_9	------	------	COG5210	S:Function unknown
ENSMUSG00000031167	Rbm3	RNA binding motif (RNP1, RRM) protein 3 [Source:MGI Symbol;Acc:MGI:1099460]	0.454	-1.13861	1.88938e-07	1.29717e-05	yes	down	49.72	53.99	58.77	17.15	33.53	25.46	54.16	25.38	GO:0005730;GO:0005654;GO:0044822;GO:0000166;GO:0003723;GO:000367	CC:nucleolus;CC:nucleoplasm;MF:pol;MF:nucleotide binding;MF:RNA binding;MF:nucleic acid binding;	K13186	RBM3	------	------	COG0724;ENOG410YRZ9	S:Function unknown;K:Transcription
ENSMUSG00000020261	Slc36a1	solute carrier family 36 (proton/amino acid symporter), member 1 [Source:MGI Symbol;Acc:MGI:2445299]	2.127	1.08914	2.2315e-07	1.52372e-05	yes	up	3.78	2.57	2.86	5.16	8.08	6.82	3.07	6.68667	GO:1902600;GO:0006865;GO:0015816;GO:0015804;GO:0035524;GO:0015824;GO:0015828;GO:0015808;GO:0003333;GO:0005783;GO:0016021;GO:0016020;GO:0005886;GO:0005764;GO:0005765;GO:0015187;GO:0015180;GO:0015293;GO:0015193;GO:0005280;GO:0015078;GO:0015175;GO:001517	BP:hydrogen ion transmembrane transport;BP:amino acid transport;BP:glycine transport;BP:neutral amino acid transport;BP:proline transmembrane transport;BP:proline transport;BP:tyrosine transport;BP:L-alanine transport;BP:amino acid transmembrane transport;CC:endoplasmic reticulum;CC:integral component of membrane;CC:membrane;CC:plasma membrane;CC:lysosome;CC:lysosomal membrane;MF:glycine transmem…	K14209	SLC36A, PAT	------	------	COG0814	E:Amino acid transport and metabolism
ENSMUSG00000020776	Fbf1	Fas (TNFRSF6) binding factor 1 [Source:MGI Symbol;Acc:MGI:1922033]	0.262	-1.9329	2.39789e-07	1.62849e-05	yes	down	3.57	11.24	4.73	1.15	2.25	1.35	6.51333	1.58333	GO:0060271;GO:0030030;GO:0090162;GO:0043297;GO:0005737;GO:0005856;GO:0005813;GO:0045095;GO:0000922;GO:0005814;GO:0043296;GO:0030054;GO:0097539;GO:000551	BP:cilium assembly;BP:cell projection organization;BP:establishment of epithelial cell polarity;BP:apical junction assembly;CC:cytoplasm;CC:cytoskeleton;CC:centrosome;CC:keratin filament;CC:spindle pole;CC:centriole;CC:apical junction complex;CC:cell junction;CC:ciliary transition fiber;MF:protein binding;	K16471	FBF1, ALB	------	------	ENOG4111RN4	S:Function unknown
ENSMUSG00000048787	Dcun1d3	DCN1, defective in cullin neddylation 1, domain containing 3 (S. cerevisiae) [Source:MGI Symbol;Acc:MGI:2679003]	0.439	-1.18633	2.46344e-07	1.66401e-05	yes	down	4.9	5.49	2.9	2.37	1.86	1.91	4.43	2.04667	GO:2000134;GO:0030308;GO:0051443;GO:0010332;GO:0043065;GO:0010225;GO:0045116;GO:0016020;GO:0000151;GO:0005886;GO:0048471;GO:0031624;GO:0097602;GO:0032182;GO:000367	BP:negative regulation of G1/S transition of mitotic cell cycle;BP:negative regulation of cell growth;BP:positive regulation of ubiquitin-protein transferase activity;BP:response to gamma radiation;BP:positive regulation of apoptotic process;BP:response to UV-C;BP:protein neddylation;CC:membrane;CC:ubiquitin ligase complex;CC:plasma membrane;CC:perinuclear region of cytoplasm;MF:ubiquitin conjuga…	K17823	DCUN1D3	------	------	ENOG410XTIJ	S:Function unknown
ENSMUSG00000071551	Akr1c19	aldo-keto reductase family 1, member C19 [Source:MGI Symbol;Acc:MGI:2653678]	0.422	-1.24485	2.60045e-07	1.74717e-05	yes	down	64.62	39.89	57.26	22.16	16.34	28.48	53.9233	22.3267	GO:0008202;GO:0055114;GO:0005829;GO:0016229;GO:0004032;GO:0008106;GO:0047086;GO:0047743;GO:001649	BP:steroid metabolic process;BP:oxidation-reduction process;CC:cytosol;MF:steroid dehydrogenase activity;MF:aldito;MF:alcohol dehydrogenas;MF:ketosteroid monooxygenase activity;MF:chlordecone reductase activity;MF:oxidoreductase activity;	------	------	------	------	COG0656	S:Function unknown
ENSMUSG00000000149	Gna12	guanine nucleotide binding protein, alpha 12 [Source:MGI Symbol;Acc:MGI:95767]	1.711	0.774883	2.78507e-07	1.85141e-05	yes	up	36.47	37.08	37.61	58.77	59.76	76.13	37.0533	64.8867	GO:0032434;GO:0030154;GO:0007165;GO:0035556;GO:0001701;GO:0007188;GO:0010762;GO:0007186;GO:0008360;GO:0007266;GO:0007264;GO:0030168;GO:0042733;GO:0042493;GO:0032006;GO:0031526;GO:0005737;GO:0005834;GO:0016020;GO:0005925;GO:0016328;GO:0005886;GO:0005622;GO:0031752;GO:0004871;GO:0001664;GO:0000166;GO:0046872;GO:0005525;GO:0031683;GO:0003924;GO:001900	BP:regulation of proteasomal ubiquitin-dependent protein catabolic process;BP:cell differentiation;BP:signal transduction;BP:intracellular signal transduction;BP:in utero embryonic development;BP:adenylate cyclase-modulating G-protein coupled receptor signaling pathway;BP:regulation of fibroblast migration;BP:G-protein coupled receptor signaling pathway;BP:regulation of cell shape;BP:Rho protein …	K04346	GNA12	map04010;map04022;map04071;map04072;map04270;map04730;map04810;map04928;map05163;map05200	MAPK signaling pathway;cGMP-PKG signaling pathway;Sphingolipid signaling pathway;Phospholipase D signaling pathway;Vascular smooth muscle contraction;Long-term depression;Regulation of actin cytoskeleton;Parathyroid hormone synthesis, secretion and action;Human cytomegalovirus infection;Pathways in cancer	ENOG410XNVQ	S:Function unknown
ENSMUSG00000027536	Chmp4c	charged multivesicular body protein 4C [Source:MGI Symbol;Acc:MGI:1913621]	0.218	-2.19968	2.88878e-07	1.90456e-05	yes	down	0.99	0.75	0.42	0.09	0.13	0.26	0.72	0.16	GO:0090611;GO:1902188;GO:0010824;GO:0007067;GO:0044878;GO:0007080;GO:0032466;GO:0050792;GO:0006810;GO:0006997;GO:0061952;GO:0007034;GO:0009838;GO:1901673;GO:0044237;GO:0015031;GO:0070507;GO:0005737;GO:0031982;GO:0016020;GO:0031902;GO:0090543;GO:0005829;GO:0030496;GO:0044444;GO:0005768;GO:004280	BP:ubiquitin-independent protein catabolic process via the multivesicular body sorting pathway;BP:positive regulation of viral release from host cell;BP:regulation of centrosome duplication;BP:mitotic nuclear division;BP:mitotic cytokinesis checkpoint;BP:mitotic metaphase plate congression;BP:negative regulation of cytokinesis;BP:regulation of viral process;BP:transport;BP:nucleus organization;BP…	K12194	CHMP4, SNF7, VPS32	map04144;map04217	Endocytosis;Necroptosis	ENOG410YE9I	U:Intracellular trafficking, secretion, and vesicular transport
ENSMUSG00000037400	Atp11b	ATPase, class VI, type 11B [Source:MGI Symbol;Acc:MGI:1923545]	0.563	-0.829405	2.89534e-07	1.90456e-05	yes	down	13.4	13.66	10.91	7.3	7.69	8.91	12.6567	7.96667	------	------	K01530	E7.6.2.1	------	------	ENOG410XPYK;COG0474	U:Intracellular trafficking, secretion, and vesicular transport;P:Inorganic ion transport and metabolism
ENSMUSG00000090622	A930033H14Rik	RIKEN cDNA A930033H14 gene [Source:MGI Symbol;Acc:MGI:2444562]	0.252	-1.98774	3.1588e-07	2.05633e-05	yes	down	1.33	1.04	1.23	0.2	0.33	0.41	1.2	0.313333	GO:0008150;GO:0005575;GO:000367	BP:biological_process;CC:cellular_component;MF:molecular_function;	------	------	------	------	------	------
ENSMUSG00000028327	Stra6l	STRA6-like [Source:MGI Symbol;Acc:MGI:1921402]	1.782	0.83366	3.17906e-07	2.05885e-05	yes	up	21.42	25.45	17.93	41.53	40.22	37.14	21.6	39.63	GO:0071939;GO:0034633;GO:0016021;GO:000588	BP:vitamin A import;BP:retinol transport;CC:integral component of membrane;CC:plasma membrane;	------	------	------	------	COG1594	K:Transcription
ENSMUSG00000040584	Abcb1a	ATP-binding cassette, sub-family B (MDR/TAP), member 1A [Source:MGI Symbol;Acc:MGI:97570]	0.336	-1.57484	3.25855e-07	2.0782e-05	yes	down	1.64	1.07	1.67	0.46	0.47	0.55	1.46	0.493333	GO:0035633;GO:0000086;GO:1904478;GO:1904446;GO:0009914;GO:0099040;GO:0046618;GO:0015893;GO:0060856;GO:0033231;GO:0042908;GO:0006855;GO:0060548;GO:0045332;GO:2001025;GO:0055085;GO:0047484;GO:1902396;GO:0043215;GO:0050892;GO:2001225;GO:1990962;GO:1990963;GO:0072089;GO:1901529;GO:0016021;GO:0016020;GO:0016324;GO:0009986;GO:0045177;GO:0046581;GO:0005886;GO:0031526;GO:0016887;GO:0090555;GO:0090554;GO:…	BP:maintenance of permeability of blood-brain barrier;BP:G2/M transition of mitotic cell cycle;BP:regulation of intestinal absorption;BP:positive regulation of establishment of Sertoli cell barrier;BP:hormone transport;BP:ceramide translocation;BP:drug export;BP:drug transport;BP:establishment of blood-brain barrier;BP:carbohydrate export;BP:xenobiotic transport;BP:drug transmembrane transport;BP…	K05658	ABCB1, CD243	map02010;map04976;map05206;map05226	ABC transporters;Bile secretion;MicroRNAs in cancer;Gastric cancer	COG1132	V:Defense mechanisms
ENSMUSG00000045374	Wdr81	WD repeat domain 81 [Source:MGI Symbol;Acc:MGI:2681828]	1.714	0.777278	3.24441e-07	2.0782e-05	yes	up	8.64	7.45	8.65	12.72	13.33	13.21	8.24667	13.0867	GO:0010923;GO:0050821;GO:0007005;GO:0035973;GO:2000574;GO:0031023;GO:0007281;GO:0022008;GO:0045022;GO:0043551;GO:0000132;GO:0008090;GO:0006511;GO:0007097;GO:0047496;GO:1904115;GO:0005874;GO:0005875;GO:0005737;GO:0005813;GO:0016020;GO:0005739;GO:0031902;GO:0031901;GO:0005938;GO:0000776;GO:0000421;GO:0005829;GO:0005764;GO:0005765;GO:0031410;GO:0005768;GO:0031313;GO:0035014;GO:0045502;GO:0070530;GO:…	BP:negative regulation of phosphatase activity;BP:protein stabilization;BP:mitochondrion organization;BP:aggrephagy;BP:regulation of microtubule motor activity;BP:microtubule organizing center organization;BP:germ cell development;BP:neurogenesis;BP:early endosome to late endosome transport;BP:regulation of phosphatidylinositol 3-kinase activity;BP:establishment of mitotic spindle orientation;BP:…	K17601	WDR81	------	------	ENOG410XR4I	S:Function unknown
ENSMUSG00000031245	Hmgn5	high-mobility group nucleosome binding domain 5 [Source:MGI Symbol;Acc:MGI:1355295]	0.572	-0.805243	3.38424e-07	2.14745e-05	yes	down	25.11	21.9	22.73	12.57	13.95	14.16	23.2467	13.56	GO:0006357;GO:0006325;GO:0006749;GO:0005634;GO:0005654;GO:0000785;GO:0031492;GO:0003677;GO:000368	BP:regulation of transcription from RNA polymerase II promoter;BP:chromatin organization;BP:glutathione metabolic process;CC:nucleus;CC:nucleoplasm;CC:chromatin;MF:nucleosomal DNA binding;MF:DNA binding;MF:chromatin binding;	K17045	HMGN5	------	------	ENOG410XQBG	K:Transcription
ENSMUSG00000032702	Kank1	KN motif and ankyrin repeat domains 1 [Source:MGI Symbol;Acc:MGI:2147707]	1.87	0.903084	3.57158e-07	2.25e-05	yes	up	7.87	6.55	4.73	10.36	13.75	12.94	6.38333	12.35	GO:0090263;GO:0035023;GO:0030036;GO:0035024;GO:0030177;GO:0035413;GO:0090303;GO:2000393;GO:1900028;GO:0030837;GO:2000114;GO:1900025;GO:0030336;GO:0008283;GO:0046627;GO:0010977;GO:0090521;GO:0005737;GO:0005886;GO:0032587;GO:0005634;GO:0008013;GO:000551	BP:positive regulation of canonical Wnt signaling pathway;BP:regulation of Rho protein signal transduction;BP:actin cytoskeleton organization;BP:negative regulation of Rho protein signal transduction;BP:positive regulation of Wnt signaling pathway;BP:positive regulation of catenin import into nucleus;BP:positive regulation of wound healing;BP:negative regulation of lamellipodium morphogenesis;BP:…	------	------	------	------	COG0666	S:Function unknown
ENSMUSG00000041058	Wwp1	WW domain containing E3 ubiquitin protein ligase 1 [Source:MGI Symbol;Acc:MGI:1861728]	0.552	-0.857462	3.58167e-07	2.25e-05	yes	down	20.21	15.97	13.13	7.8	9.9	10.02	16.4367	9.24	GO:0030324;GO:0045732;GO:0043161;GO:0030217;GO:0016567;GO:0006511;GO:0042787;GO:0045892;GO:0000209;GO:0005737;GO:0005829;GO:0070062;GO:0005634;GO:0016020;GO:0005886;GO:0016740;GO:0016874;GO:0004842;GO:0005515;GO:006163	BP:lung development;BP:positive regulation of protein catabolic process;BP:proteasome-mediated ubiquitin-dependent protein catabolic process;BP:T cell differentiation;BP:protein ubiquitination;BP:ubiquitin-dependent protein catabolic process;BP:protein ubiquitination involved in ubiquitin-dependent protein catabolic process;BP:negative regulation of transcription, DNA-templated;BP:protein polyubi…	K05633	WWP1, AIP5	map04120;map04144	Ubiquitin mediated proteolysis;Endocytosis	COG5021	O:Posttranslational modification, protein turnover, chaperones
ENSMUSG00000061718	Ppp1r1b	protein phosphatase 1, regulatory inhibitor subunit 1B [Source:MGI Symbol;Acc:MGI:94860]	0.307	-1.70443	3.60241e-07	2.25177e-05	yes	down	11.05	7.61	14.75	4.04	2.53	3.68	11.1367	3.41667	GO:0032515;GO:0048148;GO:0007613;GO:0007610;GO:0042220;GO:0032501;GO:0007165;GO:0035556;GO:0008542;GO:0007626;GO:0006469;GO:0007621;GO:0043278;GO:0050896;GO:0035094;GO:0001975;GO:0006351;GO:0044327;GO:0044326;GO:0005737;GO:0005634;GO:0043025;GO:0098794;GO:0098978;GO:0005829;GO:0031750;GO:0031752;GO:0031751;GO:0031749;GO:0031748;GO:0004864;GO:000486	BP:negative regulation of phosphoprotein phosphatase activity;BP:behavioral response to cocaine;BP:memory;BP:behavior;BP:response to cocaine;BP:multicellular organismal process;BP:signal transduction;BP:intracellular signal transduction;BP:visual learning;BP:locomotory behavior;BP:negative regulation of protein kinase activity;BP:negative regulation of female receptivity;BP:response to morphine;B…	K15494	PPP1R1B, DARPP32	map04024;map04728;map05030;map05031;map05034	cAMP signaling pathway;Dopaminergic synapse;Cocaine addiction;Amphetamine addiction;Alcoholism	ENOG4111TN1	T:Signal transduction mechanisms
ENSMUSG00000024042	Sik1	salt inducible kinase 1 [Source:MGI Symbol;Acc:MGI:104754]	0.331	-1.59589	4.03507e-07	2.50973e-05	yes	down	2.86	7.44	6.69	1.56	2.31	1.3	5.66333	1.72333	GO:0043276;GO:0016310;GO:0032792;GO:0010868;GO:0035556;GO:0046777;GO:0007049;GO:0007346;GO:0048511;GO:0000122;GO:0045721;GO:0006468;GO:0030154;GO:0055007;GO:0032007;GO:0032870;GO:0010830;GO:0042149;GO:0045595;GO:0002028;GO:0043153;GO:0007275;GO:0031588;GO:0005737;GO:0005634;GO:0005829;GO:0008140;GO:0000287;GO:0000166;GO:0004674;GO:0016740;GO:0071889;GO:0004672;GO:0046872;GO:0042826;GO:0005524;GO:…	BP:anoikis;BP:phosphorylation;BP:negative regulation of CREB transcription factor activity;BP:negative regulation of triglyceride biosynthetic process;BP:intracellular signal transduction;BP:protein autophosphorylation;BP:cell cycle;BP:regulation of mitotic cell cycle;BP:rhythmic process;BP:negative regulation of transcription from RNA polymerase II promoter;BP:negative regulation of gluconeogene…	K19008	SIK1	map04922	Glucagon signaling pathway	ENOG410XNQ0	T:Signal transduction mechanisms
ENSMUSG00000030059	Tmf1	TATA element modulatory factor 1 [Source:MGI Symbol;Acc:MGI:2684999]	0.506	-0.983316	4.50065e-07	2.78552e-05	yes	down	4.43	4.54	2.84	1.77	2.09	1.94	3.93667	1.93333	GO:0033327;GO:0008584;GO:0010629;GO:0042742;GO:0032275;GO:0043066;GO:0048518;GO:0048519;GO:0060255;GO:0061136;GO:0030317;GO:2000845;GO:0050794;GO:0007286;GO:0007289;GO:0001675;GO:0006996;GO:0046903;GO:0044707;GO:0071407;GO:0050896;GO:0001819;GO:0005783;GO:0005737;GO:0005634;GO:0016020;GO:0005794;GO:0012505;GO:0043231;GO:0000139;GO:0044444;GO:0003677;GO:000551	BP:Leydig cell differentiation;BP:male gonad development;BP:negative regulation of gene expression;BP:defense response to bacterium;BP:luteinizing hormone secretion;BP:negative regulation of apoptotic process;BP:positive regulation of biological process;BP:negative regulation of biological process;BP:regulation of macromolecule metabolic process;BP:regulation of proteasomal protein catabolic proc…	K20286	TMF1	------	------	ENOG410YE9Z	K:Transcription
ENSMUSG00000033965	Slc16a2	solute carrier family 16 (monocarboxylic acid transporters), member 2 [Source:MGI Symbol;Acc:MGI:1203732]	1.765	0.819588	4.53961e-07	2.79587e-05	yes	up	34.06	26.05	26.91	49.74	52.75	55.99	29.0067	52.8267	GO:0070327;GO:0009914;GO:0055085;GO:0016021;GO:0016020;GO:0005887;GO:0005886;GO:0015349;GO:001529	BP:thyroid hormone transport;BP:hormone transport;BP:transmembrane transport;CC:integral component of membrane;CC:membrane;CC:integral component of plasma membrane;CC:plasma membrane;MF:thyroid hormone transmembrane transporter activity;MF:symporter activity;	K08231	SLC16A2	map04919	Thyroid hormone signaling pathway	ENOG410Z4JM;COG0477	U:Intracellular trafficking, secretion, and vesicular transport;G:Carbohydrate transport and metabolism
ENSMUSG00000026034	Clk1	CDC-like kinase 1 [Source:MGI Symbol;Acc:MGI:107403]	0.545	-0.876206	4.83841e-07	2.96535e-05	yes	down	19.61	19.63	15.02	8.37	10.13	9.62	18.0867	9.37333	GO:0018107;GO:0006468;GO:0018105;GO:0043484;GO:0018108;GO:0046777;GO:0005634;GO:0004674;GO:0004713;GO:000552	BP:peptidyl-threonine phosphorylation;BP:protein phosphorylation;BP:peptidyl-serine phosphorylation;BP:regulation of RNA splicing;BP:peptidyl-tyrosine phosphorylation;BP:protein autophosphorylation;CC:nucleus;MF:protein serine/threonine kinase activity;MF:protein tyrosine kinase activity;MF:ATP binding;	K08823	CLK	------	------	ENOG410XQF2	T:Signal transduction mechanisms
ENSMUSG00000024807	Syvn1	synovial apoptosis inhibitor 1, synoviolin [Source:MGI Symbol;Acc:MGI:1921376]	1.87	0.90303	5.03311e-07	3.06971e-05	yes	up	15.05	15.09	14.55	31.47	28.43	23.95	14.8967	27.95	GO:0016567;GO:0030433;GO:0000836;GO:0016021;GO:0016874;GO:0008270;GO:006163	BP:protein ubiquitination;BP:ER-associated ubiquitin-dependent protein catabolic process;CC:Hrd1p ubiquitin ligase complex;CC:integral component of membrane;MF:ligase activity;MF:zinc ion binding;MF:ubiquitin protein ligase activity;	K10601	SYVN1, HRD1	map04120;map04141	Ubiquitin mediated proteolysis;Protein processing in endoplasmic reticulum	COG5243	O:Posttranslational modification, protein turnover, chaperones
ENSMUSG00000110755	BC049987	cDNA sequence BC049987 [Source:MGI Symbol;Acc:MGI:3039606]	2.927	1.54946	5.65713e-07	3.41712e-05	yes	up	3.11	2.25	2.8	6.25	9.91	8.58	2.72	8.24667	------	------	------	------	------	------	ENOG410ZTYR;ENOG410ZYAK	S:Function unknown;
ENSMUSG00000090105	Gm15890	predicted gene 15890 [Source:MGI Symbol;Acc:MGI:3802160]	0.151	-2.73153	5.82799e-07	3.50349e-05	yes	down	4.91	4.75	3.06	0.28	0.38	0.72	4.24	0.46	------	------	------	------	------	------	------	------
ENSMUSG00000049044	Rapgef4	Rap guanine nucleotide exchange factor (GEF) 4 [Source:MGI Symbol;Acc:MGI:1917723]	0.508	-0.975946	5.96906e-07	3.5712e-05	yes	down	73.99	115.75	69.65	35.71	52.95	46.94	86.4633	45.2	GO:0006887;GO:0014911;GO:0007165;GO:0019933;GO:0098693;GO:0035556;GO:0098696;GO:0030073;GO:0043547;GO:0007186;GO:0017156;GO:0017157;GO:0050796;GO:0050805;GO:0007264;GO:0050773;GO:0050714;GO:1904457;GO:0060076;GO:0030426;GO:0030425;GO:0030424;GO:0016323;GO:0005903;GO:0005737;GO:0016020;GO:0016324;GO:0005929;GO:0014069;GO:0005886;GO:0001750;GO:0098686;GO:0044316;GO:0032991;GO:0043197;GO:0043025;GO:…	BP:exocytosis;BP:positive regulation of smooth muscle cell migration;BP:signal transduction;BP:cAMP-mediated signaling;BP:old GO;BP:intracellular signal transduction;BP:old GO;BP:insulin secretion;BP:positive regulation of GTPase activity;BP:G-protein coupled receptor signaling pathway;BP:calcium ion regulated exocytosis;BP:regulation of exocytosis;BP:regulation of insulin secretion;BP:negative r…	K04351	RAPGEF4, EPAC2	map04015;map04024;map04072;map04261;map04670;map04911	Rap1 signaling pathway;cAMP signaling pathway;Phospholipase D signaling pathway;Adrenergic signaling in cardiomyocytes;Leukocyte transendothelial migration;Insulin secretion	ENOG410XPX9	T:Signal transduction mechanisms
ENSMUSG00000029727	Cyp3a13	cytochrome P450, family 3, subfamily a, polypeptide 13 [Source:MGI Symbol;Acc:MGI:88610]	0.563	-0.827683	6.27035e-07	3.73368e-05	yes	down	95.88	74.58	88.67	49.68	47.09	52.1	86.3767	49.6233	GO:0002933;GO:0010628;GO:0008202;GO:0055114;GO:0043231;GO:0016020;GO:0005783;GO:0005789;GO:0031090;GO:0101020;GO:0004497;GO:0020037;GO:0016705;GO:0016712;GO:0070330;GO:0008395;GO:0005506;GO:0046872;GO:001649	BP:lipid hydroxylation;BP:positive regulation of gene expression;BP:steroid metabolic process;BP:oxidation-reduction process;CC:intracellular membrane-bounded organelle;CC:membrane;CC:endoplasmic reticulum;CC:endoplasmic reticulum membrane;CC:organelle membrane;MF:estrogen 16-alpha-hydroxylase activity;MF:monooxygenase activity;MF:heme binding;MF:oxidoreductase activity, acting on paired donors, …	K07424	CYP3A	map00140;map00591;map00830;map05204	Steroid hormone biosynthesis;Linoleic acid metabolism;Retinol metabolism;Chemical carcinogenesis	COG2124	Q:Secondary metabolites biosynthesis, transport and catabolism
ENSMUSG00000022270	Retreg1	reticulophagy regulator 1 [Source:MGI Symbol;Acc:MGI:1913520]	0.453	-1.14338	6.30575e-07	3.73705e-05	yes	down	48.66	46.27	31.4	18.76	13.5	26.12	42.11	19.46	GO:0061709;GO:0043524;GO:0019233;GO:0006914;GO:0005794;GO:0016604;GO:0005730;GO:0005801;GO:0016021;GO:0016020;GO:0005789;GO:0030176;GO:0005783;GO:0005515;GO:0008270;GO:0003676;GO:000367	BP:reticulophagy;BP:negative regulation of neuron apoptotic process;BP:sensory perception of pain;BP:autophagy;CC:Golgi apparatus;CC:nuclear body;CC:nucleolus;CC:cis-Golgi network;CC:integral component of membrane;CC:membrane;CC:endoplasmic reticulum membrane;CC:integral component of endoplasmic reticulum membrane;CC:endoplasmic reticulum;MF:protein binding;MF:zinc ion binding;MF:nucleic acid bin…	------	------	------	------	ENOG410XPQB	U:Intracellular trafficking, secretion, and vesicular transport
ENSMUSG00000112774	Gm36041	predicted gene, 36041 [Source:MGI Symbol;Acc:MGI:5595200]	3.269	1.70896	6.53696e-07	3.85588e-05	yes	up	6.63	3.05	4.51	11.69	5.82	8.55	4.73	8.68667	------	------	------	------	------	------	ENOG410Z673	S:Function unknown
ENSMUSG00000024039	Cbs	cystathionine beta-synthase [Source:MGI Symbol;Acc:MGI:88285]	1.854	0.890315	6.58708e-07	3.86729e-05	yes	up	92.24	121.47	81.25	199.7	175.58	187.13	98.32	187.47	GO:0043506;GO:0060135;GO:0001887;GO:0050880;GO:0006563;GO:0006535;GO:0043066;GO:0071456;GO:0060351;GO:0051593;GO:0043418;GO:0050667;GO:0021587;GO:0030823;GO:0001958;GO:0031667;GO:0070814;GO:0001974;GO:0019343;GO:0019346;GO:0006801;GO:0005737;GO:0005634;GO:0005829;GO:0030170;GO:0046872;GO:0042803;GO:0098605;GO:0020037;GO:0004122;GO:000412	BP:regulation of JUN kinase activity;BP:maternal process involved in female pregnancy;BP:selenium compound metabolic process;BP:regulation of blood vessel size;BP:L-serine metabolic process;BP:cysteine biosynthetic process from serine;BP:negative regulation of apoptotic process;BP:cellular response to hypoxia;BP:cartilage development involved in endochondral bone morphogenesis;BP:response to foli…	K01697	CBS	map00260;map00270	Glycine, serine and threonine metabolism;Cysteine and methionine metabolism	COG0031	E:Amino acid transport and metabolism
ENSMUSG00000002992	Apoc2	apolipoprotein C-II [Source:MGI Symbol;Acc:MGI:88054]	0.543	-0.879713	6.79982e-07	3.97362e-05	yes	down	513.73	568.66	643	307.55	347.25	304.15	575.13	319.65	GO:0006869;GO:0045723;GO:0051006;GO:0070328;GO:0043086;GO:0043085;GO:0032375;GO:0016042;GO:0010898;GO:0033700;GO:0006629;GO:0010916;GO:0045833;GO:0034382;GO:0034384;GO:0048261;GO:0010518;GO:0033344;GO:0042953;GO:0060697;GO:0042627;GO:0005615;GO:0005576;GO:0034361;GO:0034362;GO:0034363;GO:0034364;GO:0034366;GO:0005829;GO:0008047;GO:0055102;GO:0016004;GO:0060230;GO:0008289;GO:0043274;GO:004280	BP:lipid transport;BP:positive regulation of fatty acid biosynthetic process;BP:positive regulation of lipoprotein lipase activity;BP:triglyceride homeostasis;BP:negative regulation of catalytic activity;BP:positive regulation of catalytic activity;BP:negative regulation of cholesterol transport;BP:lipid catabolic process;BP:positive regulation of triglyceride catabolic process;BP:phospholipid ef…	------	------	------	------	ENOG4111AXD	O:Posttranslational modification, protein turnover, chaperones
ENSMUSG00000030711	Sult1a1	sulfotransferase family 1A, phenol-preferring, member 1 [Source:MGI Symbol;Acc:MGI:102896]	0.462	-1.11472	7.54708e-07	4.35708e-05	yes	down	487.55	449.84	515.09	199.86	152.3	314.71	484.16	222.29	GO:0008202;GO:0016740;GO:000814	BP:steroid metabolic process;MF:transferase activity;MF:sulfotransferase activity;	K01014	SULT1A	map05204	Chemical carcinogenesis	ENOG4111H56	S:Function unknown
ENSMUSG00000037236	Matr3	matrin 3 [Source:MGI Symbol;Acc:MGI:1298379]	0.588	-0.766515	7.56004e-07	4.35708e-05	yes	down	22.54	23	17.24	9.66	14.04	13.98	20.9267	12.56	GO:0010608;GO:0003281;GO:0002376;GO:0002218;GO:0001825;GO:0003170;GO:0045087;GO:0005737;GO:0016363;GO:0005634;GO:0046872;GO:0035198;GO:0000166;GO:0003723;GO:0003676;GO:0042802;GO:000827	BP:posttranscriptional regulation of gene expression;BP:ventricular septum development;BP:immune system process;BP:activation of innate immune response;BP:blastocyst formation;BP:heart valve development;BP:innate immune response;CC:cytoplasm;CC:nuclear matrix;CC:nucleus;MF:metal ion binding;MF:miRNA binding;MF:nucleotide binding;MF:RNA binding;MF:nucleic acid binding;MF:identical protein binding;…	K13213	MATR3	------	------	ENOG410XSPB	S:Function unknown
ENSMUSG00000095532	Mup-ps13	major urinary protein, pseudogene 13 [Source:MGI Symbol;Acc:MGI:3802118]	2.156	1.10828	7.71086e-07	4.42371e-05	yes	up	39.93	51.29	48.28	100.18	121.07	72.63	46.5	97.96	------	------	------	------	------	------	ENOG411154J	O:Posttranslational modification, protein turnover, chaperones
ENSMUSG00000073563	Csnk1g3	casein kinase 1, gamma 3 [Source:MGI Symbol;Acc:MGI:1917675]	0.543	-0.881937	8.75815e-07	5.0017e-05	yes	down	10.96	8.27	8.13	4.25	4.9	5.99	9.12	5.04667	GO:0018107;GO:0006468;GO:0018105;GO:0006897;GO:0090263;GO:0016310;GO:0016055;GO:0008360;GO:0046777;GO:0005737;GO:0005634;GO:0005886;GO:0016301;GO:0000166;GO:0004674;GO:0016740;GO:0004672;GO:000552	BP:peptidyl-threonine phosphorylation;BP:protein phosphorylation;BP:peptidyl-serine phosphorylation;BP:endocytosis;BP:positive regulation of canonical Wnt signaling pathway;BP:phosphorylation;BP:Wnt signaling pathway;BP:regulation of cell shape;BP:protein autophosphorylation;CC:cytoplasm;CC:nucleus;CC:plasma membrane;MF:kinase activity;MF:nucleotide binding;MF:protein serine/threonine kinase acti…	K08958	CSNK1G	map04340;map04341	Hedgehog signaling pathway;Hedgehog signaling pathway - fly	ENOG410XNXP	T:Signal transduction mechanisms
ENSMUSG00000056313	Tcim	transcriptional and immune response regulator [Source:MGI Symbol;Acc:MGI:1916318]	0.399	-1.3261	8.90828e-07	5.06442e-05	yes	down	27.64	14.41	22.4	10.12	6.81	8.99	21.4833	8.64	GO:1902806;GO:0010739;GO:0034605;GO:0006915;GO:0002264;GO:1900020;GO:0045746;GO:1901224;GO:0043066;GO:0042346;GO:1903706;GO:0043620;GO:0016607;GO:0005737;GO:0005829;GO:0005730;GO:0005634;GO:0005654;GO:0005886;GO:000511	BP:regulation of cell cycle G1/S phase transition;BP:positive regulation of protein kinase A signaling;BP:cellular response to heat;BP:apoptotic process;BP:endothelial cell activation involved in immune response;BP:positive regulation of protein kinase C activity;BP:negative regulation of Notch signaling pathway;BP:positive regulation of NIK/NF-kappaB signaling;BP:negative regulation of apoptotic…	------	------	------	------	ENOG410YPN0	S:Function unknown
ENSMUSG00000004098	Col5a3	collagen, type V, alpha 3 [Source:MGI Symbol;Acc:MGI:1858212]	2.172	1.11911	9.4568e-07	5.35204e-05	yes	up	2.06	1.54	1.4	4.16	3.6	3.19	1.66667	3.65	GO:0007160;GO:0030199;GO:0030198;GO:0007155;GO:0005581;GO:0005588;GO:0031012;GO:0005615;GO:0005201;GO:0043394;GO:0030020;GO:0005198;GO:0008201;GO:006202	BP:cell-matrix adhesion;BP:collagen fibril organization;BP:extracellular matrix organization;BP:cell adhesion;CC:collagen trimer;CC:collagen type V trimer;CC:extracellular matrix;CC:extracellular space;MF:extracellular matrix structural constituent;MF:proteoglycan binding;MF:extracellular matrix structural constituent conferring tensile strength;MF:structural molecule activity;MF:heparin binding;…	K19721	COL5AS	map04974	Protein digestion and absorption	ENOG410XNMM	S:Function unknown
ENSMUSG00000052712	BC004004	cDNA sequence BC004004 [Source:MGI Symbol;Acc:MGI:2136782]	1.712	0.775395	1.00239e-06	5.64755e-05	yes	up	40.25	45.47	44.91	71.72	72.41	74.77	43.5433	72.9667	GO:0045787;GO:1901727;GO:0042060;GO:0050673;GO:0005737;GO:0016021;GO:0030496;GO:0000139;GO:000588	BP:positive regulation of cell cycle;BP:positive regulation of histone deacetylase activity;BP:wound healing;BP:epithelial cell proliferation;CC:cytoplasm;CC:integral component of membrane;CC:midbody;CC:Golgi membrane;CC:plasma membrane;	------	------	------	------	ENOG410YJCN	U:Intracellular trafficking, secretion, and vesicular transport
ENSMUSG00000021377	Dek	DEK oncogene (DNA binding) [Source:MGI Symbol;Acc:MGI:1926209]	0.566	-0.819917	1.0106e-06	5.66836e-05	yes	down	15.55	11.76	12.1	6.63	7.75	7.8	13.1367	7.39333	GO:0006338;GO:0006325;GO:2001032;GO:0006357;GO:2000779;GO:0005634;GO:0043292;GO:0042393;GO:0003677;GO:000368	BP:chromatin remodeling;BP:chromatin organization;BP:regulation of double-strand break repair via nonhomologous end joining;BP:regulation of transcription from RNA polymerase II promoter;BP:regulation of double-strand break repair;CC:nucleus;CC:contractile fiber;MF:histone binding;MF:DNA binding;MF:chromatin binding;	K17046	DEK	------	------	ENOG410XTJA;ENOG410XTU9	S:Function unknown;
ENSMUSG00000028088	Fmo5	flavin containing monooxygenase 5 [Source:MGI Symbol;Acc:MGI:1310004]	0.443	-1.17441	1.03934e-06	5.80369e-05	yes	down	661.32	369.39	434.31	274.22	181.06	228.95	488.34	228.077	GO:0017144;GO:0055114;GO:0043231;GO:0031090;GO:0016021;GO:0016020;GO:0005789;GO:0005783;GO:0005829;GO:0050661;GO:0050660;GO:0004499;GO:0004497;GO:001649	BP:drug metabolic process;BP:oxidation-reduction process;CC:intracellular membrane-bounded organelle;CC:organelle membrane;CC:integral component of membrane;CC:membrane;CC:endoplasmic reticulum membrane;CC:endoplasmic reticulum;CC:cytosol;MF:NADP binding;MF:flavin adenine dinucleotide binding;MF:N,N-dimethylaniline monooxygenase activity;MF:monooxygenase activity;MF:oxidoreductase activity;	K00485	FMO	map00982	Drug metabolism - cytochrome P450	COG2072	P:Inorganic ion transport and metabolism
ENSMUSG00000041372	B4galnt3	beta-1,4-N-acetyl-galactosaminyl transferase 3 [Source:MGI Symbol;Acc:MGI:3041155]	4.282	2.09832	1.11207e-06	6.18232e-05	yes	up	0.18	0.23	0.14	0.66	1.02	0.72	0.183333	0.8	GO:0005794;GO:0016021;GO:0016020;GO:0032580;GO:0033842;GO:0016740;GO:000837	CC:Golgi apparatus;CC:integral component of membrane;CC:membrane;CC:Golgi cisterna membrane;MF:N-acetyl-beta-glucosaminyl-glycoprotein 4-beta-N-acetylgalactosaminyltransferase activity;MF:transferase activity;MF:acetylgalactosaminyltransferase activity;	K09656	B4GALNT3	------	------	ENOG410XNYM	S:Function unknown
ENSMUSG00000020175	Rab36	RAB36, member RAS oncogene family [Source:MGI Symbol;Acc:MGI:1924127]	3.073	1.61987	1.1734e-06	6.49455e-05	yes	up	0.73	2.49	1.36	4.85	10.61	6.9	1.52667	7.45333	GO:0007264;GO:0006886;GO:0032482;GO:0015031;GO:0005794;GO:0016020;GO:0000139;GO:0005622;GO:0000166;GO:0003924;GO:000552	BP:small GTPase mediated signal transduction;BP:intracellular protein transport;BP:Rab protein signal transduction;BP:protein transport;CC:Golgi apparatus;CC:membrane;CC:Golgi membrane;CC:intracellular;MF:nucleotide binding;MF:GTPase activity;MF:GTP binding;	K07922	RAB36	------	------	ENOG410XPBI	S:Function unknown
ENSMUSG00000098708	Gm27252	predicted gene 27252 [Source:MGI Symbol;Acc:MGI:5521095]	0.393	-1.34681	1.19906e-06	6.60744e-05	yes	down	3.93	5.37	3.92	1.64	1.41	2.09	4.40667	1.71333	------	------	------	------	------	------	------	------
ENSMUSG00000036216	Leap2	liver-expressed antimicrobial peptide 2 [Source:MGI Symbol;Acc:MGI:2672795]	2.16	1.11135	1.23908e-06	6.79817e-05	yes	up	79.17	61.74	66.65	161.7	105.43	184.7	69.1867	150.61	GO:0042742;GO:000557	BP:defense response to bacterium;CC:extracellular region;	------	------	------	------	ENOG410Y6EA	O:Posttranslational modification, protein turnover, chaperones
ENSMUSG00000100277	1810053B23Rik	RIKEN cDNA 1810053B23 gene [Source:MGI Symbol;Acc:MGI:1917107]	0.222	-2.17144	1.42832e-06	7.7351e-05	yes	down	9.9	4.25	6.14	0.92	1.05	2.58	6.76333	1.51667	------	------	------	------	------	------	------	------
ENSMUSG00000063558	Aox1	aldehyde oxidase 1 [Source:MGI Symbol;Acc:MGI:88035]	2.012	1.00873	1.46603e-06	7.90523e-05	yes	up	13.11	8.65	8.03	21.3	18.9	18.58	9.93	19.5933	GO:0009115;GO:0055114;GO:0005737;GO:0070062;GO:0043546;GO:0016614;GO:0051287;GO:0051537;GO:0050660;GO:0004854;GO:0005506;GO:000905	BP:xanthine catabolic process;BP:oxidation-reduction process;CC:cytoplasm;CC:extracellular exosome;MF:molybdopterin cofactor binding;MF:oxidoreductase activity, acting on CH-OH group of donors;MF:NAD binding;MF:2 iron, 2 sulfur cluster binding;MF:flavin adenine dinucleotide binding;MF:xanthine dehydrogenase activity;MF:iron ion binding;MF:electron carrier activity;	K00157	AOX	map00280;map00350;map00380;map00750;map00760;map00830;map00982;map04630	Valine, leucine and isoleucine degradation;Tyrosine metabolism;Tryptophan metabolism;Vitamin B6 metabolism;Nicotinate and nicotinamide metabolism;Retinol metabolism;Drug metabolism - cytochrome P450;Jak-STAT signaling pathway	COG4631	F:Nucleotide transport and metabolism
ENSMUSG00000020111	Micu1	mitochondrial calcium uptake 1 [Source:MGI Symbol;Acc:MGI:2384909]	1.747	0.804519	1.56442e-06	8.36399e-05	yes	up	50.6	36	44.08	49.51	70.95	84.07	43.56	68.1767	------	------	------	------	------	------	ENOG410ZSC1	S:Function unknown
ENSMUSG00000023019	Gpd1	glycerol-3-phosphate dehydrogenase 1 (soluble) [Source:MGI Symbol;Acc:MGI:95679]	1.865	0.899099	1.94724e-06	0.000103229	yes	up	117.87	176.14	103.13	215.24	291.34	240.48	132.38	249.02	GO:0006734;GO:0071356;GO:0006116;GO:0006072;GO:0006094;GO:0046168;GO:0046486;GO:0055114;GO:0005975;GO:0006127;GO:0071320;GO:0045821;GO:0009331;GO:0070062;GO:0005739;GO:0005737;GO:0005829;GO:0051287;GO:0016491;GO:0004367;GO:0004368;GO:0042803;GO:0047952;GO:001661	BP:NADH metabolic process;BP:cellular response to tumor necrosis factor;BP:NADH oxidation;BP:glycerol-3-phosphate metabolic process;BP:gluconeogenesis;BP:glycerol-3-phosphate catabolic process;BP:glycerolipid metabolic process;BP:oxidation-reduction process;BP:carbohydrate metabolic process;BP:glycerophosphate shuttle;BP:cellular response to cAMP;BP:positive regulation of glycolytic process;CC:gl…	K00006	GPD1	map00564	Glycerophospholipid metabolism	COG0240	C:Energy production and conversion
ENSMUSG00000079495	Nat8f6	N-acetyltransferase 8 (GCN5-related) family member 6 [Source:MGI Symbol;Acc:MGI:3779382]	0.2	-2.32314	2.05312e-06	0.000108384	yes	down	2.33	1.8	2.33	0.23	0.45	0.7	2.15333	0.46	GO:0043967;GO:0007162;GO:0001702;GO:0003401;GO:0016573;GO:0005737;GO:0005794;GO:0005783;GO:0005634;GO:0016020;GO:0031965;GO:0048471;GO:0016021;GO:0008080;GO:0004402;GO:0016740;GO:0016746;GO:001048	BP:histone H4 acetylation;BP:negative regulation of cell adhesion;BP:gastrulation with mouth forming second;BP:axis elongation;BP:histone acetylation;CC:cytoplasm;CC:Golgi apparatus;CC:endoplasmic reticulum;CC:nucleus;CC:membrane;CC:nuclear membrane;CC:perinuclear region of cytoplasm;CC:integral component of membrane;MF:N-acetyltransferase activity;MF:histone acetyltransferase activity;MF:transfe…	K20838	NAT8	map00480	Glutathione metabolism	COG0456;ENOG410Y59A	S:Function unknown;
ENSMUSG00000030979	Uros	uroporphyrinogen III synthase [Source:MGI Symbol;Acc:MGI:98917]	1.807	0.853273	2.16329e-06	0.000113722	yes	up	6.44	5.73	5.71	10.17	11.46	12.2	5.96	11.2767	GO:0006783;GO:000573	BP:heme biosynthetic process;CC:mitochondrion;	K01719	hemD, UROS	map00860	Porphyrin and chlorophyll metabolism	COG1587	H:Coenzyme transport and metabolism
ENSMUSG00000025533	Asl	argininosuccinate lyase [Source:MGI Symbol;Acc:MGI:88084]	0.559	-0.83942	2.2308e-06	0.000116782	yes	down	504.53	490.3	490.64	270.14	219.2	343.29	495.157	277.543	GO:0009791;GO:0001889;GO:0019676;GO:0006520;GO:0006526;GO:0007626;GO:0042450;GO:0008652;GO:0000050;GO:0000053;GO:0005783;GO:0005737;GO:0043204;GO:0005634;GO:0048471;GO:0043025;GO:0070852;GO:0005741;GO:0004056;GO:0042802;GO:0003824;GO:001682	BP:post-embryonic development;BP:liver development;BP:ammonia assimilation cycle;BP:cellular amino acid metabolic process;BP:arginine biosynthetic process;BP:locomotory behavior;BP:arginine biosynthetic process via ornithine;BP:cellular amino acid biosynthetic process;BP:urea cycle;BP:argininosuccinate metabolic process;CC:endoplasmic reticulum;CC:cytoplasm;CC:perikaryon;CC:nucleus;CC:perinuclear…	K01755	argH, ASL	map00220;map00250	Arginine biosynthesis;Alanine, aspartate and glutamate metabolism	COG0165	E:Amino acid transport and metabolism
ENSMUSG00000063954	Hist2h2aa2	histone cluster 2, H2aa2 [Source:MGI Symbol;Acc:MGI:2448283]	2.446	1.29027	2.26056e-06	0.000117849	yes	up	49.57	44.91	66.4	174.59	122.67	103.5	53.6267	133.587	GO:0006325;GO:0006342;GO:0006334;GO:0070062;GO:0005634;GO:0000786;GO:0000790;GO:0005694;GO:0003677;GO:004698	BP:chromatin organization;BP:chromatin silencing;BP:nucleosome assembly;CC:extracellular exosome;CC:nucleus;CC:nucleosome;CC:nuclear chromatin;CC:chromosome;MF:DNA binding;MF:protein heterodimerization activity;	K11251	H2A	map04217;map05034;map05322	Necroptosis;Alcoholism;Systemic lupus erythematosus	COG5262	B:Chromatin structure and dynamics
ENSMUSG00000050440	Hamp	hepcidin antimicrobial peptide [Source:MGI Symbol;Acc:MGI:1933533]	0.515	-0.956269	2.53635e-06	0.000130601	yes	down	5511.31	7003.6	4915.5	3070.26	2176.41	3809.52	5810.14	3018.73	GO:1903364;GO:1904479;GO:0006955;GO:0055072;GO:0042742;GO:0034760;GO:0050728;GO:0000122;GO:1902916;GO:0007259;GO:1904039;GO:0010469;GO:0006879;GO:0051051;GO:1904255;GO:0050832;GO:2000646;GO:0060586;GO:0002092;GO:0010039;GO:0031668;GO:0045779;GO:0050896;GO:0045944;GO:0043032;GO:0002262;GO:0005615;GO:0005634;GO:0005623;GO:0005576;GO:0097690;GO:0005507;GO:000517	BP:positive regulation of cellular protein catabolic process;BP:negative regulation of intestinal absorption;BP:immune response;BP:iron ion homeostasis;BP:defense response to bacterium;BP:negative regulation of iron ion transmembrane transport;BP:negative regulation of inflammatory response;BP:negative regulation of transcription from RNA polymerase II promoter;BP:positive regulation of protein p…	------	------	------	------	ENOG4111C2J	O:Posttranslational modification, protein turnover, chaperones
ENSMUSG00000025078	Nhlrc2	NHL repeat containing 2 [Source:MGI Symbol;Acc:MGI:1914116]	0.543	-0.880679	2.65461e-06	0.000135692	yes	down	5.76	4.16	4.3	2.22	2.56	3.2	4.74	2.66	GO:0008150;GO:0045454;GO:0005737;GO:0005829;GO:0005623;GO:0005515;GO:000367	BP:biological_process;BP:cell redox homeostasis;CC:cytoplasm;CC:cytosol;CC:cell;MF:protein binding;MF:molecular_function;	------	------	------	------	ENOG410XTIR;ENOG4111G04	O:Posttranslational modification, protein turnover, chaperones;S:Function unknown
ENSMUSG00000068747	Sort1	sortilin 1 [Source:MGI Symbol;Acc:MGI:1338015]	2.253	1.172	2.65682e-06	0.000135692	yes	up	1.82	2.34	1.11	4.03	4.56	3.28	1.75667	3.95667	GO:0030154;GO:0048227;GO:0046323;GO:0001503;GO:0032868;GO:0007275;GO:0007218;GO:0008625;GO:0038180;GO:1904037;GO:0007186;GO:0010468;GO:0008333;GO:0014902;GO:0032509;GO:0048011;GO:0045599;GO:0006897;GO:0006895;GO:0051005;GO:0016050;GO:0005783;GO:0030425;GO:0005789;GO:0005905;GO:0010008;GO:0031410;GO:0016021;GO:0016020;GO:0030140;GO:0048471;GO:0030136;GO:0005794;GO:0009986;GO:0031965;GO:0030659;GO:…	BP:cell differentiation;BP:plasma membrane to endosome transport;BP:glucose import;BP:ossification;BP:response to insulin;BP:multicellular organism development;BP:neuropeptide signaling pathway;BP:extrinsic apoptotic signaling pathway via death domain receptors;BP:nerve growth factor signaling pathway;BP:positive regulation of epithelial cell apoptotic process;BP:G-protein coupled receptor signal…	K12388	SORT1	map04142;map04722;map04979	Lysosome;Neurotrophin signaling pathway;Cholesterol metabolism	ENOG410ZJ6Q	U:Intracellular trafficking, secretion, and vesicular transport
ENSMUSG00000027889	Ampd2	adenosine monophosphate deaminase 2 [Source:MGI Symbol;Acc:MGI:88016]	1.745	0.803163	2.6716e-06	0.000135895	yes	up	5.47	4.11	4.91	8.03	9.77	8.56	4.83	8.78667	GO:0032264;GO:000387	BP:IMP salvage;MF:AMP deaminase activity;	K01490	AMPD	map00230	Purine metabolism	COG1816	F:Nucleotide transport and metabolism
ENSMUSG00000039910	Cited2	Cbp/p300-interacting transactivator, with Glu/Asp-rich carboxy-terminal domain, 2 [Source:MGI Symbol;Acc:MGI:1306784]	2.168	1.11645	2.81987e-06	0.000142466	yes	up	7.47	6.8	6.05	17.89	14.46	13.88	6.77333	15.41	GO:0048468;GO:0008584;GO:0021602;GO:0003151;GO:0045787;GO:0001829;GO:0003156;GO:0007368;GO:0009612;GO:0030851;GO:0048514;GO:0030511;GO:0061308;GO:0035360;GO:0003007;GO:0001841;GO:0061428;GO:0007179;GO:0061156;GO:1900164;GO:0070986;GO:0060412;GO:0060411;GO:0048562;GO:0003281;GO:0010629;GO:0010628;GO:0007530;GO:0001568;GO:0035914;GO:0001843;GO:0048646;GO:0035802;GO:0002521;GO:0001570;GO:0007422;GO:…	BP:cell development;BP:male gonad development;BP:cranial nerve morphogenesis;BP:outflow tract morphogenesis;BP:positive regulation of cell cycle;BP:trophectodermal cell differentiation;BP:regulation of animal organ formation;BP:determination of left/right symmetry;BP:response to mechanical stimulus;BP:granulocyte differentiation;BP:blood vessel morphogenesis;BP:positive regulation of transforming…	K21361	CITED2	------	------	ENOG410Y09Y	K:Transcription
ENSMUSG00000022615	Tymp	thymidine phosphorylase [Source:MGI Symbol;Acc:MGI:1920212]	2.09	1.0636	2.99813e-06	0.000150674	yes	up	10.56	20.92	10.64	31.28	29.56	27.77	14.04	29.5367	GO:0006220;GO:0009887;GO:0000002;GO:0006935;GO:0006206;GO:0006213;GO:0031641;GO:1905333;GO:0051969;GO:0005829;GO:0016154;GO:0009032;GO:0004645;GO:0016740;GO:0016757;GO:0016763;GO:004280	BP:pyrimidine nucleotide metabolic process;BP:animal organ morphogenesis;BP:mitochondrial genome maintenance;BP:chemotaxis;BP:pyrimidine nucleobase metabolic process;BP:pyrimidine nucleoside metabolic process;BP:regulation of myelination;BP:regulation of gastric motility;BP:regulation of transmission of nerve impulse;CC:cytosol;MF:pyrimidine-nucleoside phosphorylase activity;MF:thymidine phosphor…	K00758	deoA, TYMP	map00240;map00983;map05219	Pyrimidine metabolism;Drug metabolism - other enzymes;Bladder cancer	COG0213	F:Nucleotide transport and metabolism
ENSMUSG00000060371	Caln1	calneuron 1 [Source:MGI Symbol;Acc:MGI:2155987]	0.427	-1.22877	3.0203e-06	0.000151183	yes	down	5.24	4.4	3.64	1.31	2.22	2.64	4.42667	2.05667	GO:0008150;GO:0005737;GO:0005794;GO:0016021;GO:0016020;GO:0032588;GO:0005886;GO:0048471;GO:0005509;GO:004687	BP:biological_process;CC:cytoplasm;CC:Golgi apparatus;CC:integral component of membrane;CC:membrane;CC:trans-Golgi network membrane;CC:plasma membrane;CC:perinuclear region of cytoplasm;MF:calcium ion binding;MF:metal ion binding;	------	------	------	------	COG5126;COG5126;COG5126	D:Cell cycle control, cell division, chromosome partitioning;T:Signal transduction mechanisms;Z:Cytoskeleton
ENSMUSG00000034936	Arl4d	ADP-ribosylation factor-like 4D [Source:MGI Symbol;Acc:MGI:1933155]	0.451	-1.14824	3.08853e-06	0.000153985	yes	down	30.28	19.85	32.14	11.96	15.4	10.76	27.4233	12.7067	GO:0016192;GO:0007264;GO:0006886;GO:0005737;GO:0005730;GO:0005634;GO:0016020;GO:0005622;GO:0005886;GO:0000166;GO:000552	BP:vesicle-mediated transport;BP:small GTPase mediated signal transduction;BP:intracellular protein transport;CC:cytoplasm;CC:nucleolus;CC:nucleus;CC:membrane;CC:intracellular;CC:plasma membrane;MF:nucleotide binding;MF:GTP binding;	K07945	ARL4	------	------	COG1100	S:Function unknown
ENSMUSG00000035133	Arhgap5	Rho GTPase activating protein 5 [Source:MGI Symbol;Acc:MGI:1332637]	0.518	-0.950154	3.11208e-06	0.000154546	yes	down	19.55	19.22	12.27	7.6	9.45	8.74	17.0133	8.59667	GO:0007165;GO:0007264;GO:0030879;GO:0005783;GO:0005829;GO:0005622;GO:0042169;GO:0003924;GO:000552	BP:signal transduction;BP:small GTPase mediated signal transduction;BP:mammary gland development;CC:endoplasmic reticulum;CC:cytosol;CC:intracellular;MF:SH2 domain binding;MF:GTPase activity;MF:GTP binding;	K13709	ARHGAP5	map04510;map04670	Focal adhesion;Leukocyte transendothelial migration	ENOG410XR4E	S:Function unknown
ENSMUSG00000079494	Nat8f5	N-acetyltransferase 8 (GCN5-related) family member 5 [Source:MGI Symbol;Acc:MGI:1916299]	0.367	-1.44768	3.38408e-06	0.000167392	yes	down	19.03	16.52	19.05	9.6	6.33	4.18	18.2	6.70333	GO:0001702;GO:0007368;GO:0007507;GO:0007162;GO:0007369;GO:0007275;GO:0005794;GO:0005783;GO:0016021;GO:0016020;GO:0008080;GO:0016740;GO:001674	BP:gastrulation with mouth forming second;BP:determination of left/right symmetry;BP:heart development;BP:negative regulation of cell adhesion;BP:gastrulation;BP:multicellular organism development;CC:Golgi apparatus;CC:endoplasmic reticulum;CC:integral component of membrane;CC:membrane;MF:N-acetyltransferase activity;MF:transferase activity;MF:transferase activity, transferring acyl groups;	K20838	NAT8	map00480	Glutathione metabolism	COG0456;ENOG410Y59A;ENOG4111UR3;ENOG4111HQT	S:Function unknown;
ENSMUSG00000032078	Zpr1	ZPR1 zinc finger [Source:MGI Symbol;Acc:MGI:1330262]	0.521	-0.939518	3.54243e-06	0.000174538	yes	down	19.31	25.09	13.55	7.8	9.31	9.5	19.3167	8.87	GO:0045927;GO:0030154;GO:1990261;GO:0010628;GO:0000226;GO:0007275;GO:0008380;GO:0033120;GO:0061564;GO:0021510;GO:0042023;GO:0071931;GO:0042307;GO:0071364;GO:0001833;GO:0001834;GO:0031641;GO:0030576;GO:2000672;GO:0006397;GO:1902742;GO:0097504;GO:0032797;GO:0030426;GO:0030424;GO:0005737;GO:0043204;GO:0005730;GO:0005634;GO:0005654;GO:0048471;GO:0043025;GO:0042995;GO:0015030;GO:0008270;GO:0031369;GO:…	BP:positive regulation of growth;BP:cell differentiation;BP:pre-mRNA catabolic process;BP:positive regulation of gene expression;BP:microtubule cytoskeleton organization;BP:multicellular organism development;BP:RNA splicing;BP:positive regulation of RNA splicing;BP:axon development;BP:spinal cord development;BP:DNA endoreduplication;BP:positive regulation of transcription involved in G1/S transit…	K06874	K06874	------	------	COG1779	S:Function unknown
ENSMUSG00000096958	Gm26573	predicted gene, 26573 [Source:MGI Symbol;Acc:MGI:5477067]	3.704	1.88899	3.56115e-06	0.000174775	yes	up	20.65	7.63	5.46	32	47.47	66.67	11.2467	48.7133	------	------	------	------	------	------	------	------
ENSMUSG00000027357	Crls1	cardiolipin synthase 1 [Source:MGI Symbol;Acc:MGI:1913836]	0.548	-0.867041	3.63756e-06	0.00017783	yes	down	24.9	36.09	26.4	15.48	14.32	19.28	29.13	16.36	GO:1905711;GO:0006629;GO:0008654;GO:0097068;GO:0032049;GO:0046474;GO:0016020;GO:0005739;GO:0031966;GO:0005743;GO:0016021;GO:0016780;GO:0016740;GO:000880	old GO;BP:lipid metabolic process;BP:phospholipid biosynthetic process;BP:response to thyroxine;BP:cardiolipin biosynthetic process;BP:glycerophospholipid biosynthetic process;CC:membrane;CC:mitochondrion;CC:mitochondrial membrane;CC:mitochondrial inner membrane;CC:integral component of membrane;MF:phosphotransferase activity, for other substituted phosphate groups;MF:transferase activity;MF:card…	K08744	CRLS	map00564	Glycerophospholipid metabolism	COG0558	I:Lipid transport and metabolism
ENSMUSG00000038074	Fkbp14	FK506 binding protein 14 [Source:MGI Symbol;Acc:MGI:2387639]	0.405	-1.3042	4.17569e-06	0.000201782	yes	down	2.57	3.33	2.18	0.97	1	1.06	2.69333	1.01	GO:0000413;GO:0006457;GO:0061077;GO:0005789;GO:0016853;GO:0005528;GO:0005509;GO:000375	BP:protein peptidyl-prolyl isomerization;BP:protein folding;BP:chaperone-mediated protein folding;CC:endoplasmic reticulum membrane;MF:isomerase activity;MF:FK506 binding;MF:calcium ion binding;MF:peptidyl-prolyl cis-trans isomerase activity;	K09577	FKBP14	------	------	COG0545	O:Posttranslational modification, protein turnover, chaperones
ENSMUSG00000045954	Cavin2	caveolae associated 2 [Source:MGI Symbol;Acc:MGI:99513]	0.542	-0.884316	4.55897e-06	0.000219459	yes	down	6.1	7.12	5.4	3.39	3.01	3.82	6.20667	3.40667	GO:0097320;GO:0045944;GO:0005737;GO:0045121;GO:0015629;GO:0005829;GO:0016020;GO:0005654;GO:0005901;GO:0005886;GO:0005080;GO:0008289;GO:0005515;GO:000178	BP:membrane tubulation;BP:positive regulation of transcription from RNA polymerase II promoter;CC:cytoplasm;CC:membrane raft;CC:actin cytoskeleton;CC:cytosol;CC:membrane;CC:nucleoplasm;CC:caveola;CC:plasma membrane;MF:protein kinase C binding;MF:lipid binding;MF:protein binding;MF:phosphatidylserine binding;	------	------	------	------	ENOG410XP8W	S:Function unknown
ENSMUSG00000040648	Ppip5k2	diphosphoinositol pentakisphosphate kinase 2 [Source:MGI Symbol;Acc:MGI:2142810]	0.474	-1.07783	4.65398e-06	0.000223178	yes	down	16.62	13.03	7.3	5.36	6.74	5.78	12.3167	5.96	GO:0016310;GO:0005737;GO:0102092;GO:0005829;GO:0033857;GO:0000832;GO:0000829;GO:0016301;GO:0000166;GO:0016740;GO:0052723;GO:0052724;GO:000552	BP:phosphorylation;CC:cytoplasm;CC:old GO;CC:cytosol;MF:diphosphoinositol-pentakisphosphate kinase activity;MF:inositol hexakisphosphate 5-kinase activity;MF:inositol heptakisphosphate kinase activity;MF:kinase activity;MF:nucleotide binding;MF:transferase activity;MF:inositol hexakisphosphate 1-kinase activity;MF:inositol hexakisphosphate 3-kinase activity;MF:ATP binding;	K13024	PPIP5K, VIP	map04070	Phosphatidylinositol signaling system	ENOG410XNSN	S:Function unknown
ENSMUSG00000025504	Eps8l2	EPS8-like 2 [Source:MGI Symbol;Acc:MGI:2138828]	1.998	0.998739	4.7033e-06	0.000224686	yes	up	14.33	26.27	20.86	45.31	38.97	38.28	20.4867	40.8533	GO:1900029;GO:0098609;GO:0035023;GO:0043547;GO:0043234;GO:0070062;GO:0005737;GO:0005913;GO:0032587;GO:0030676;GO:0003779;GO:009864	BP:positive regulation of ruffle assembly;BP:cell-cell adhesion;BP:regulation of Rho protein signal transduction;BP:positive regulation of GTPase activity;CC:protein complex;CC:extracellular exosome;CC:cytoplasm;CC:cell-cell adherens junction;CC:ruffle membrane;MF:Rac guanyl-nucleotide exchange factor activity;MF:actin binding;MF:cadherin binding involved in cell-cell adhesion;	K17277	EPS8	------	------	ENOG410XT9R	T:Signal transduction mechanisms
ENSMUSG00000019947	Arid5b	AT rich interactive domain 5B (MRF1-like) [Source:MGI Symbol;Acc:MGI:2175912]	0.42	-1.25075	5.02765e-06	0.000235371	yes	down	23.14	11.89	12.39	5.03	4.72	11.02	15.8067	6.92333	GO:0048705;GO:0030325;GO:0060612;GO:0048468;GO:0008585;GO:0060021;GO:0009791;GO:0048008;GO:0006807;GO:0060325;GO:0035264;GO:0045444;GO:1990830;GO:0000122;GO:0001822;GO:0060613;GO:0010761;GO:0048644;GO:1903508;GO:0008584;GO:0051091;GO:0006355;GO:0006357;GO:0005634;GO:0003677;GO:0003713;GO:0001227;GO:0044212;GO:000097	BP:skeletal system morphogenesis;BP:adrenal gland development;BP:adipose tissue development;BP:cell development;BP:female gonad development;BP:palate development;BP:post-embryonic development;BP:platelet-derived growth factor receptor signaling pathway;BP:nitrogen compound metabolic process;BP:face morphogenesis;BP:multicellular organism growth;BP:fat cell differentiation;BP:cellular response to …	------	------	------	------	ENOG4110NWK;ENOG410Y2AP	K:Transcription;S:Function unknown
ENSMUSG00000025402	Nab2	Ngfi-A binding protein 2 [Source:MGI Symbol;Acc:MGI:107563]	1.853	0.889521	5.01554e-06	0.000235371	yes	up	7.04	6.54	6.57	12.73	11.8	13.73	6.71667	12.7533	GO:0042552;GO:0014037;GO:0001958;GO:0006355;GO:0045892;GO:0045682;GO:1902949;GO:0016480;GO:0005634;GO:0008134;GO:0000989;GO:0042802;GO:014011	BP:myelination;BP:Schwann cell differentiation;BP:endochondral ossification;BP:regulation of transcription, DNA-templated;BP:negative regulation of transcription, DNA-templated;BP:regulation of epidermis development;BP:positive regulation of tau-protein kinase activity;BP:negative regulation of transcription from RNA polymerase III promoter;CC:nucleus;MF:transcription factor binding;MF:transcript…	------	------	------	------	ENOG410YKFH	S:Function unknown
ENSMUSG00000026348	Acmsd	amino carboxymuconate semialdehyde decarboxylase [Source:MGI Symbol;Acc:MGI:2386323]	0.524	-0.933455	4.99398e-06	0.000235371	yes	down	11.82	13.16	10.22	7.91	7.82	8.3	11.7333	8.01	GO:0051259;GO:0007568;GO:0019748;GO:0006569;GO:0046874;GO:1904985;GO:1904984;GO:0070062;GO:0005829;GO:0005737;GO:0016787;GO:0016831;GO:0001760;GO:0008270;GO:0046872;GO:001682	BP:protein oligomerization;BP:aging;BP:secondary metabolic process;BP:tryptophan catabolic process;BP:quinolinate metabolic process;BP:negative regulation of quinolinate biosynthetic process;BP:regulation of quinolinate biosynthetic process;CC:extracellular exosome;CC:cytosol;CC:cytoplasm;MF:hydrolase activity;MF:carboxy-lyase activity;MF:aminocarboxymuconate-semialdehyde decarboxylase activity;M…	K03392	ACMSD	map00380	Tryptophan metabolism	COG2159	S:Function unknown
ENSMUSG00000062061	Obp2a	odorant binding protein 2A [Source:MGI Symbol;Acc:MGI:2387617]	13.5	3.75488	4.98586e-06	0.000235371	yes	up	0.08	0.5	0.15	5.55	2.76	1.31	0.243333	3.20667	GO:0008150;GO:0005576;GO:0005575;GO:0036094;GO:000367	BP:biological_process;CC:extracellular region;CC:cellular_component;MF:small molecule binding;MF:molecular_function;	------	------	------	------	ENOG4111BH9;ENOG4111AYP	G:Carbohydrate transport and metabolism;S:Function unknown
ENSMUSG00000073834	Mup11	major urinary protein 11 [Source:MGI Symbol;Acc:MGI:3709617]	1.968	0.976856	5.03939e-06	0.000235371	yes	up	8831.54	15184	9727.93	22830.6	25315.1	18286.1	11247.8	22143.9	GO:0051055;GO:0007610;GO:0042593;GO:0009060;GO:0051897;GO:0010628;GO:0006112;GO:0045834;GO:0045721;GO:0008286;GO:0071396;GO:0071394;GO:0008150;GO:0045475;GO:0061179;GO:0070584;GO:0031649;GO:0010907;GO:0045892;GO:0010888;GO:0005615;GO:0005634;GO:0005829;GO:0005575;GO:0005576;GO:0003674;GO:0036094;GO:0005550;GO:000500	BP:negative regulation of lipid biosynthetic process;BP:behavior;BP:glucose homeostasis;BP:aerobic respiration;BP:positive regulation of protein kinase B signaling;BP:positive regulation of gene expression;BP:energy reserve metabolic process;BP:positive regulation of lipid metabolic process;BP:negative regulation of gluconeogenesis;BP:insulin receptor signaling pathway;BP:cellular response to lip…	------	------	------	------	ENOG411154J	O:Posttranslational modification, protein turnover, chaperones
ENSMUSG00000028381	Ugcg	UDP-glucose ceramide glucosyltransferase [Source:MGI Symbol;Acc:MGI:1332243]	0.55	-0.862465	5.13239e-06	0.000238481	yes	down	4.41	5.49	5.16	2.51	2.85	3.11	5.02	2.82333	GO:0048666;GO:0030154;GO:0030216;GO:0033210;GO:0009966;GO:1903575;GO:1903955;GO:0061436;GO:0006679;GO:0102769;GO:0098856;GO:0006497;GO:0006665;GO:0006629;GO:0005794;GO:0016021;GO:0016020;GO:0000139;GO:0016757;GO:0008120;GO:001674	BP:neuron development;BP:cell differentiation;BP:keratinocyte differentiation;BP:leptin-mediated signaling pathway;BP:regulation of signal transduction;BP:cornified envelope assembly;BP:positive regulation of protein targeting to mitochondrion;BP:establishment of skin barrier;BP:glucosylceramide biosynthetic process;BP:old GO;BP:intestinal lipid absorption;BP:protein lipidation;BP:sphingolipid me…	K00720	UGCG	map00600	Sphingolipid metabolism	COG1215	M:Cell wall/membrane/envelope biogenesis
ENSMUSG00000035372	1810055G02Rik	RIKEN cDNA 1810055G02 gene [Source:MGI Symbol;Acc:MGI:1919306]	0.548	-0.867014	5.14392e-06	0.000238481	yes	down	54.11	58.71	62.34	32.16	38.18	28.39	58.3867	32.91	------	------	------	------	------	------	ENOG410YWNI	S:Function unknown
ENSMUSG00000041238	Rbbp8	retinoblastoma binding protein 8, endonuclease [Source:MGI Symbol;Acc:MGI:2442995]	0.48	-1.06007	5.34267e-06	0.00024588	yes	down	2.8	3.05	2.24	1.17	1.29	1.27	2.69667	1.24333	GO:0051321;GO:0000122;GO:0000724;GO:0000082;GO:0001835;GO:0006289;GO:0090305;GO:0010792;GO:0007067;GO:0051301;GO:0005730;GO:0017053;GO:0005654;GO:0005694;GO:0001106;GO:0000014;GO:0001103;GO:000368	BP:meiotic cell cycle;BP:negative regulation of transcription from RNA polymerase II promoter;BP:double-strand break repair via homologous recombination;BP:G1/S transition of mitotic cell cycle;BP:blastocyst hatching;BP:nucleotide-excision repair;BP:nucleic acid phosphodiester bond hydrolysis;BP:DNA double-strand break processing involved in repair via single-strand annealing;BP:mitotic nuclear d…	K20773	RBBP8, CTIP	map03440	Homologous recombination	ENOG410ZSBE	K:Transcription
ENSMUSG00000039202	Abhd2	abhydrolase domain containing 2 [Source:MGI Symbol;Acc:MGI:1914344]	0.431	-1.2138	5.46014e-06	0.00025037	yes	down	27	43.17	19.18	8.02	17.53	13.69	29.7833	13.08	GO:0043401;GO:0048240;GO:0007340;GO:0009611;GO:0016042;GO:0046464;GO:0051792;GO:0030336;GO:0006629;GO:0044255;GO:0032570;GO:0051793;GO:0002080;GO:0001669;GO:0031410;GO:0016021;GO:0016020;GO:0005886;GO:0097524;GO:0036126;GO:0034338;GO:0016787;GO:0047372;GO:0052689;GO:0042562;GO:0003707;GO:001629	BP:steroid hormone mediated signaling pathway;BP:sperm capacitation;BP:acrosome reaction;BP:response to wounding;BP:lipid catabolic process;BP:acylglycerol catabolic process;BP:medium-chain fatty acid biosynthetic process;BP:negative regulation of cell migration;BP:lipid metabolic process;BP:cellular lipid metabolic process;BP:response to progesterone;BP:medium-chain fatty acid catabolic process;…	K13697	ABHD2	------	------	COG0429	S:Function unknown
ENSMUSG00000015599	Ttbk1	tau tubulin kinase 1 [Source:MGI Symbol;Acc:MGI:2147036]	3.026	1.59729	5.76904e-06	0.000262617	yes	up	0.12	0.19	0.14	0.39	0.57	0.47	0.15	0.476667	GO:0006468;GO:0005524;GO:000467	BP:protein phosphorylation;MF:ATP binding;MF:protein kinase activity;	K08815	TTBK	------	------	ENOG410XPGP	T:Signal transduction mechanisms
ENSMUSG00000019970	Sgk1	serum/glucocorticoid regulated kinase 1 [Source:MGI Symbol;Acc:MGI:1340062]	0.536	-0.898469	5.88963e-06	0.000266743	yes	down	10.38	12.45	13.4	5.31	8.03	7.05	12.0767	6.79667	GO:0018105;GO:0007616;GO:0016310;GO:0031115;GO:0043402;GO:0032869;GO:0035556;GO:0006883;GO:0008542;GO:0032880;GO:0043066;GO:0010765;GO:0006468;GO:0006915;GO:0030307;GO:0006974;GO:0050775;GO:0051726;GO:0007019;GO:0048812;GO:0005783;GO:0005789;GO:0005737;GO:0005634;GO:0016020;GO:0005739;GO:0043005;GO:0048471;GO:0016607;GO:0005886;GO:0005829;GO:0043423;GO:0000166;GO:0004674;GO:0016740;GO:0004712;GO:…	BP:peptidyl-serine phosphorylation;BP:long-term memory;BP:phosphorylation;BP:negative regulation of microtubule polymerization;BP:glucocorticoid mediated signaling pathway;BP:cellular response to insulin stimulus;BP:intracellular signal transduction;BP:cellular sodium ion homeostasis;BP:visual learning;BP:regulation of protein localization;BP:negative regulation of apoptotic process;BP:positive r…	K13302	SGK1	map04068;map04150;map04151;map04960	FoxO signaling pathway;mTOR signaling pathway;PI3K-Akt signaling pathway;Aldosterone-regulated sodium reabsorption	ENOG410XNPH	T:Signal transduction mechanisms
ENSMUSG00000014353	Tmem87b	transmembrane protein 87B [Source:MGI Symbol;Acc:MGI:1919727]	0.582	-0.782002	6.07663e-06	0.000272667	yes	down	7.99	7.84	5.72	4.23	4.37	4	7.18333	4.2	GO:0042147;GO:0005794;GO:0016021;GO:0016020;GO:0000139;GO:0005829;GO:000367	BP:retrograde transport, endosome to Golgi;CC:Golgi apparatus;CC:integral component of membrane;CC:membrane;CC:Golgi membrane;CC:cytosol;MF:molecular_function;	------	------	------	------	ENOG410XS1Q	S:Function unknown
ENSMUSG00000039853	Trim14	tripartite motif-containing 14 [Source:MGI Symbol;Acc:MGI:1921985]	2.26	1.17655	6.20918e-06	0.000277623	yes	up	9.67	8.46	5.97	13.32	20.1	21.33	8.03333	18.25	GO:0051092;GO:0051091;GO:0045087;GO:0002376;GO:0032897;GO:0005737;GO:0016020;GO:0005739;GO:0005622;GO:0005741;GO:0003674;GO:0008270;GO:004687	BP:positive regulation of NF-kappaB transcription factor activity;BP:positive regulation of sequence-specific DNA binding transcription factor activity;BP:innate immune response;BP:immune system process;BP:negative regulation of viral transcription;CC:cytoplasm;CC:membrane;CC:mitochondrion;CC:intracellular;CC:mitochondrial outer membrane;MF:molecular_function;MF:zinc ion binding;MF:metal ion bind…	K12004	TRIM14	------	------	ENOG410YJX9	S:Function unknown
ENSMUSG00000034647	Ankrd12	ankyrin repeat domain 12 [Source:MGI Symbol;Acc:MGI:1914357]	0.417	-1.26219	6.23403e-06	0.000277746	yes	down	2.32	2.4	1.29	1.27	0.78	0.92	2.00333	0.99	GO:0008150;GO:0005654;GO:0005829;GO:0003674;GO:000551	BP:biological_process;CC:nucleoplasm;CC:cytosol;MF:molecular_function;MF:protein binding;	K21436	ANKRD11_12	------	------	ENOG4110UQU	S:Function unknown
ENSMUSG00000030551	Nr2f2	nuclear receptor subfamily 2, group F, member 2 [Source:MGI Symbol;Acc:MGI:1352452]	1.766	0.820582	6.39213e-06	0.000283783	yes	up	10.21	10.61	7.92	14.05	21.92	25.26	9.58	20.41	GO:0060173;GO:0001764;GO:0043401;GO:0032355;GO:0001701;GO:0030522;GO:0000122;GO:0007519;GO:0001945;GO:0060674;GO:0048514;GO:0060707;GO:0045892;GO:0045893;GO:0001893;GO:0060849;GO:0009956;GO:0009952;GO:0010596;GO:0003084;GO:0009566;GO:0006355;GO:0006357;GO:0030900;GO:0045736;GO:0001937;GO:0005634;GO:0005654;GO:0005829;GO:0008270;GO:0003677;GO:0004879;GO:0043565;GO:0046872;GO:0042803;GO:0003700;GO:…	BP:limb development;BP:neuron migration;BP:steroid hormone mediated signaling pathway;BP:response to estradiol;BP:in utero embryonic development;BP:intracellular receptor signaling pathway;BP:negative regulation of transcription from RNA polymerase II promoter;BP:skeletal muscle tissue development;BP:lymph vessel development;BP:placenta blood vessel development;BP:blood vessel morphogenesis;BP:tr…	K08548	NR2F2, TFCOUP2	------	------	ENOG410XRZC	K:Transcription
ENSMUSG00000089809	Rasgef1b	RasGEF domain family, member 1B [Source:MGI Symbol;Acc:MGI:2443755]	0.455	-1.13491	6.58019e-06	0.000291104	yes	down	24.86	8.34	5.76	2.57	2.38	3.89	12.9867	2.94667	GO:0043547;GO:0007264;GO:0030496;GO:0005770;GO:0005768;GO:0005769;GO:0005088;GO:000508	BP:positive regulation of GTPase activity;BP:small GTPase mediated signal transduction;CC:midbody;CC:late endosome;CC:endosome;CC:early endosome;MF:Ras guanyl-nucleotide exchange factor activity;MF:guanyl-nucleotide exchange factor activity;	------	------	------	------	------	------
ENSMUSG00000031955	Bcar1	breast cancer anti-estrogen resistance 1 [Source:MGI Symbol;Acc:MGI:108091]	1.907	0.930989	6.63164e-06	0.000292063	yes	up	11.25	7.04	6.99	15	18.47	15.47	8.42667	16.3133	GO:1990859;GO:0030036;GO:0048011;GO:0048008;GO:0007165;GO:0060326;GO:1900025;GO:0016477;GO:0007186;GO:0035729;GO:0050851;GO:0030335;GO:0050853;GO:0008286;GO:0007173;GO:0007155;GO:0048010;GO:0048012;GO:0007015;GO:0090527;GO:0010595;GO:0007229;GO:0071732;GO:0005829;GO:0015629;GO:0005925;GO:0030054;GO:0005737;GO:0001726;GO:0030027;GO:0005886;GO:0017124;GO:0019901;GO:0019904;GO:000551	BP:cellular response to endothelin;BP:actin cytoskeleton organization;BP:neurotrophin TRK receptor signaling pathway;BP:platelet-derived growth factor receptor signaling pathway;BP:signal transduction;BP:cell chemotaxis;BP:negative regulation of substrate adhesion-dependent cell spreading;BP:cell migration;BP:G-protein coupled receptor signaling pathway;BP:cellular response to hepatocyte growth f…	K05726	BCAR1, CAS	map04015;map04062;map04510;map04670;map04810;map05100;map05163	Rap1 signaling pathway;Chemokine signaling pathway;Focal adhesion;Leukocyte transendothelial migration;Regulation of actin cytoskeleton;Bacterial invasion of epithelial cells;Human cytomegalovirus infection	ENOG410ZSUM	S:Function unknown
ENSMUSG00000078686	Mup9	major urinary protein 9 [Source:MGI Symbol;Acc:MGI:3782918]	2.19	1.13105	6.64837e-06	0.000292063	yes	up	2006.78	2421.92	2486.62	4583.53	5245.41	3055.98	2305.11	4294.97	GO:0008150;GO:0005575;GO:0036094;GO:000367	BP:biological_process;CC:cellular_component;MF:small molecule binding;MF:molecular_function;	------	------	------	------	ENOG411154J	O:Posttranslational modification, protein turnover, chaperones
ENSMUSG00000034412	Tbc1d10a	TBC1 domain family, member 10a [Source:MGI Symbol;Acc:MGI:2144164]	2.012	1.00839	6.83838e-06	0.000299364	yes	up	3.88	2.71	3.58	6.76	7.25	6.72	3.39	6.91	GO:0031338;GO:0006886;GO:0090630;GO:0005622;GO:0012505;GO:0005096;GO:001713	BP:regulation of vesicle fusion;BP:intracellular protein transport;BP:activation of GTPase activity;CC:intracellular;CC:endomembrane system;MF:GTPase activator activity;MF:Rab GTPase binding;	K19944	TBC1D10	------	------	ENOG410XPSR	S:Function unknown
ENSMUSG00000101904	Gm29427	predicted gene 29427 [Source:MGI Symbol;Acc:MGI:5580133]	0.5	-0.999167	6.88512e-06	0.000300364	yes	down	5.27	4.21	2.99	1.98	4.53	2.15	4.15667	2.88667	GO:0046835;GO:0016311;GO:0016310;GO:0006000;GO:0006096;GO:0006003;GO:0016301;GO:0019901;GO:0003824;GO:0016740;GO:0004331;GO:0003873;GO:000552	BP:carbohydrate phosphorylation;BP:dephosphorylation;BP:phosphorylation;BP:fructose metabolic process;BP:glycolytic process;BP:fructose 2,6-bisphosphate metabolic process;MF:kinase activity;MF:protein kinase binding;MF:catalytic activity;MF:transferase activity;MF:fructose-2,6-bisphosphate 2-phosphatase activity;MF:6-phosphofructo-2-kinase activity;MF:ATP binding;	K19029	PFKFB2	map04919;map00051;map04152	Thyroid hormone signaling pathway;Fructose and mannose metabolism;AMPK signaling pathway	COG0406	G:Carbohydrate transport and metabolism
ENSMUSG00000040447	Spns2	spinster homolog 2 [Source:MGI Symbol;Acc:MGI:2384936]	1.758	0.813882	7.04114e-06	0.000303396	yes	up	8.32	6.75	7.2	11.17	13.08	15.75	7.42333	13.3333	GO:0003376;GO:0006869;GO:0002260;GO:0048073;GO:0006665;GO:0043029;GO:0072676;GO:0002920;GO:0060348;GO:0001782;GO:0048535;GO:0055085;GO:0016021;GO:0016020;GO:004662	BP:sphingosine-1-phosphate signaling pathway;BP:lipid transport;BP:lymphocyte homeostasis;BP:regulation of eye pigmentation;BP:sphingolipid metabolic process;BP:T cell homeostasis;BP:lymphocyte migration;BP:regulation of humoral immune response;BP:bone development;BP:B cell homeostasis;BP:lymph node development;BP:transmembrane transport;CC:integral component of membrane;CC:membrane;MF:sphingolip…	------	------	------	------	COG0477	G:Carbohydrate transport and metabolism
ENSMUSG00000057982	Zfp809	zinc finger protein 809 [Source:MGI Symbol;Acc:MGI:2143362]	0.532	-0.911041	7.39666e-06	0.000317173	yes	down	14.22	11.63	10.1	4.34	8.11	6.2	11.9833	6.21667	GO:0006355;GO:0005622;GO:000367	BP:regulation of transcription, DNA-templated;CC:intracellular;MF:nucleic acid binding;	K09228	KRAB	------	------	COG5048	S:Function unknown
ENSMUSG00000090555	Gm8893	predicted gene 8893 [Source:MGI Symbol;Acc:MGI:3779818]	1.843	0.881745	7.5891e-06	0.000323218	yes	up	11.3	12.46	14.48	23.28	23.57	25.43	12.7467	24.0933	------	------	K03984	SERPINA1, AAT	map04610	Complement and coagulation cascades	COG4826	O:Posttranslational modification, protein turnover, chaperones
ENSMUSG00000037606	Osbpl5	oxysterol binding protein-like 5 [Source:MGI Symbol;Acc:MGI:1930265]	0.362	-1.46444	7.81291e-06	0.00033051	yes	down	4.79	1.97	3.2	1.39	1.01	1.09	3.32	1.16333	GO:0006869;GO:0015914;GO:0016021;GO:0016020;GO:0140268;GO:0043231;GO:0005548;GO:0070273;GO:0001786;GO:001548	BP:lipid transport;BP:phospholipid transport;CC:integral component of membrane;CC:membrane;CC:old GO;CC:intracellular membrane-bounded organelle;MF:phospholipid transporter activity;MF:phosphatidylinositol-4-phosphate binding;MF:phosphatidylserine binding;MF:cholesterol binding;	K20464	OSBPL5, ORP5	map04979	Cholesterol metabolism	ENOG410XRW6	S:Function unknown
ENSMUSG00000020580	Rock2	Rho-associated coiled-coil containing protein kinase 2 [Source:MGI Symbol;Acc:MGI:107926]	0.516	-0.953646	8.01603e-06	0.000337362	yes	down	3.58	3.7	2.15	1.38	1.91	1.65	3.14333	1.64667	GO:0018107;GO:0018105;GO:0016310;GO:0032956;GO:0030335;GO:0030866;GO:0010825;GO:0010628;GO:0035556;GO:0045019;GO:0090002;GO:0051298;GO:0006468;GO:1903347;GO:0035509;GO:0006939;GO:0071394;GO:1902961;GO:0042752;GO:0030036;GO:0007266;GO:0072659;GO:1902004;GO:0010595;GO:0039694;GO:0007249;GO:1902993;GO:0051496;GO:1903140;GO:0045616;GO:1902966;GO:0001934;GO:0016525;GO:0036464;GO:0005856;GO:0005813;GO:…	BP:peptidyl-threonine phosphorylation;BP:peptidyl-serine phosphorylation;BP:phosphorylation;BP:regulation of actin cytoskeleton organization;BP:positive regulation of cell migration;BP:cortical actin cytoskeleton organization;BP:positive regulation of centrosome duplication;BP:positive regulation of gene expression;BP:intracellular signal transduction;BP:negative regulation of nitric oxide biosyn…	K17388	ROCK2	map04022;map04024;map04062;map04071;map04270;map04310;map04360;map04510;map04530;map04611;map04670;map04810;map04921;map05130;map05131;map05132;map05163;map05200;map05205	cGMP-PKG signaling pathway;cAMP signaling pathway;Chemokine signaling pathway;Sphingolipid signaling pathway;Vascular smooth muscle contraction;Wnt signaling pathway;Axon guidance;Focal adhesion;Tight junction;Platelet activation;Leukocyte transendothelial migration;Regulation of actin cytoskeleton;Oxytocin signaling pathway;Pathogenic Escherichia coli infection;Shigellosis;Salmonella infection;H…	ENOG410XR1Q	T:Signal transduction mechanisms
ENSMUSG00000024942	Capn1	calpain 1 [Source:MGI Symbol;Acc:MGI:88263]	1.861	0.896159	8.06749e-06	0.000337867	yes	up	4.75	3.36	4.19	7.35	8.29	7.98	4.1	7.87333	GO:0032801;GO:0010666;GO:1901223;GO:1990776;GO:0030837;GO:0097264;GO:0006508;GO:0050790;GO:1903238;GO:0070301;GO:0060056;GO:0016540;GO:0043117;GO:0005925;GO:0005737;GO:0070062;GO:0016020;GO:0005739;GO:0005886;GO:0005829;GO:0005622;GO:0005764;GO:0019899;GO:0008233;GO:0008234;GO:0005509;GO:0046872;GO:0016787;GO:0008092;GO:0005515;GO:000419	BP:receptor catabolic process;BP:positive regulation of cardiac muscle cell apoptotic process;BP:negative regulation of NIK/NF-kappaB signaling;BP:response to angiotensin;BP:negative regulation of actin filament polymerization;BP:self proteolysis;BP:proteolysis;BP:regulation of catalytic activity;BP:positive regulation of leukocyte tethering or rolling;BP:cellular response to hydrogen peroxide;BP…	K01367	CAPN1	map04141;map04210;map04217;map04218;map05010	Protein processing in endoplasmic reticulum;Apoptosis;Necroptosis;Cellular senescence;Alzheimer disease	ENOG410XP0B	O:Posttranslational modification, protein turnover, chaperones
ENSMUSG00000023150	Ivns1abp	influenza virus NS1A binding protein [Source:MGI Symbol;Acc:MGI:2152389]	0.558	-0.841284	9.14856e-06	0.0003781	yes	down	68.26	46.16	42.66	27.61	26.79	34.53	52.36	29.6433	GO:0009615;GO:0008380;GO:0031397;GO:2001243;GO:0005737;GO:0005856;GO:0015629;GO:0005634;GO:0005829;GO:000551	BP:response to virus;BP:RNA splicing;BP:negative regulation of protein ubiquitination;BP:negative regulation of intrinsic apoptotic signaling pathway;CC:cytoplasm;CC:cytoskeleton;CC:actin cytoskeleton;CC:nucleus;CC:cytosol;MF:protein binding;	K15046	NS1BP	map05164	Influenza A	ENOG410XNX8	S:Function unknown
ENSMUSG00000030159	Clec1b	C-type lectin domain family 1, member b [Source:MGI Symbol;Acc:MGI:1913287]	0.491	-1.02723	9.23323e-06	0.000380348	yes	down	12.68	12.42	12.77	5.53	4.9	7.67	12.6233	6.03333	GO:0030220;GO:0005887;GO:003024	BP:platelet formation;CC:integral component of plasma membrane;MF:carbohydrate binding;	K10070	CLEC1B	map04625	C-type lectin receptor signaling pathway	ENOG410XPJ1	S:Function unknown
ENSMUSG00000026333	Gin1	gypsy retrotransposon integrase 1 [Source:MGI Symbol;Acc:MGI:2182036]	0.475	-1.07285	9.29463e-06	0.000381627	yes	down	6.83	5.61	5.27	3.1	2.42	3.36	5.90333	2.96	GO:0015074;GO:000367	BP:DNA integration;MF:nucleic acid binding;	------	------	------	------	COG2801;ENOG4111YXF	L:Replication, recombination and repair;S:Function unknown
ENSMUSG00000055093	Gm8430	predicted pseudogene 8430 [Source:MGI Symbol;Acc:MGI:3645406]	0.44	-1.18366	9.42161e-06	0.00038558	yes	down	127	93.8	108.07	29.32	61.62	57.68	109.623	49.54	GO:0000187;GO:0006294;GO:0006297;GO:0006296;GO:0000086;GO:0019068;GO:0019083;GO:0016236;GO:0006614;GO:0042059;GO:0000717;GO:0000184;GO:0042769;GO:0070911;GO:0038128;GO:0070987;GO:0061418;GO:0000209;GO:0007254;GO:0043488;GO:0075733;GO:0043065;GO:0090263;GO:0043066;GO:0045742;GO:0006364;GO:0035666;GO:1901796;GO:0038061;GO:0002223;GO:0090090;GO:0050852;GO:0006283;GO:0010939;GO:0002755;GO:0010803;GO:…	BP:activation of MAPK activity;BP:nucleotide-excision repair, preincision complex assembly;BP:nucleotide-excision repair, DNA gap filling;BP:nucleotide-excision repair, DNA incision, 5'-to lesion;BP:G2/M transition of mitotic cell cycle;BP:virion assembly;BP:viral transcription;BP:macroautophagy;BP:SRP-dependent cotranslational protein targeting to membrane;BP:negative regulation of epidermal gro…	K02977	RP-S27Ae, RPS27A	map03010	Ribosome	COG5272	O:Posttranslational modification, protein turnover, chaperones
ENSMUSG00000028982	Slc25a33	solute carrier family 25, member 33 [Source:MGI Symbol;Acc:MGI:1917806]	0.529	-0.919575	9.56081e-06	0.000390007	yes	down	16.4	22.08	20.63	11.93	10.09	9.62	19.7033	10.5467	GO:0031930;GO:0030307;GO:0006864;GO:0002082;GO:0032869;GO:0007005;GO:0000002;GO:1990519;GO:0006264;GO:0034551;GO:1903426;GO:0071156;GO:0008284;GO:1990314;GO:0051881;GO:0006390;GO:0016021;GO:0016020;GO:0005739;GO:0031966;GO:0005743;GO:0015218;GO:002285	BP:mitochondria-nucleus signaling pathway;BP:positive regulation of cell growth;BP:pyrimidine nucleotide transport;BP:regulation of oxidative phosphorylation;BP:cellular response to insulin stimulus;BP:mitochondrion organization;BP:mitochondrial genome maintenance;BP:mitochondrial pyrimidine nucleotide import;BP:mitochondrial DNA replication;BP:mitochondrial respiratory chain complex III assembly…	K15116	SLC25A33_36, RIM2	------	------	ENOG410XS20	S:Function unknown
ENSMUSG00000055401	Fbxo6	F-box protein 6 [Source:MGI Symbol;Acc:MGI:1354743]	1.751	0.808412	9.81172e-06	0.00039766	yes	up	18.92	19.58	18.06	33.6	29.34	32.51	18.8533	31.8167	GO:0006986;GO:0006281;GO:0031146;GO:0006974;GO:0016567;GO:0006516;GO:0030433;GO:0097466;GO:0005737;GO:0019005;GO:0044322;GO:0001948;GO:0030246;GO:0005515;GO:006163	BP:response to unfolded protein;BP:DNA repair;BP:SCF-dependent proteasomal ubiquitin-dependent protein catabolic process;BP:cellular response to DNA damage stimulus;BP:protein ubiquitination;BP:glycoprotein catabolic process;BP:ER-associated ubiquitin-dependent protein catabolic process;BP:glycoprotein ERAD pathway;CC:cytoplasm;CC:SCF ubiquitin ligase complex;CC:endoplasmic reticulum quality cont…	K10100	FBXO6	map04141	Protein processing in endoplasmic reticulum	ENOG4111MF5	O:Posttranslational modification, protein turnover, chaperones
ENSMUSG00000053846	Lipg	lipase, endothelial [Source:MGI Symbol;Acc:MGI:1341803]	0.406	-1.30069	1.01248e-05	0.000406408	yes	down	7.9	11.74	4.89	2.64	4.86	2.6	8.17667	3.36667	GO:0034375;GO:0043691;GO:0050746;GO:0032376;GO:0016042;GO:0055091;GO:0006629;GO:0008283;GO:0042632;GO:0007584;GO:0010983;GO:0005615;GO:0009986;GO:0005794;GO:0005769;GO:0005576;GO:0016787;GO:0004465;GO:0046872;GO:0008970;GO:0052689;GO:0008201;GO:0004806;GO:0005515;GO:000462	BP:high-density lipoprotein particle remodeling;BP:reverse cholesterol transport;BP:regulation of lipoprotein metabolic process;BP:positive regulation of cholesterol transport;BP:lipid catabolic process;BP:phospholipid homeostasis;BP:lipid metabolic process;BP:cell proliferation;BP:cholesterol homeostasis;BP:response to nutrient;BP:positive regulation of high-density lipoprotein particle clearanc…	K01046	lip, TGL2	map00561	Glycerolipid metabolism	ENOG4111GMM	S:Function unknown
ENSMUSG00000011305	Plin5	perilipin 5 [Source:MGI Symbol;Acc:MGI:1914218]	0.506	-0.982554	1.02013e-05	0.000406886	yes	down	80.79	104.37	55.8	48.29	37.66	35.22	80.32	40.39	GO:0060192;GO:0060193;GO:0019915;GO:0010867;GO:0035359;GO:0010890;GO:0010897;GO:2000378;GO:0006629;GO:0051646;GO:0034389;GO:0031999;GO:0050995;GO:0010884;GO:0032000;GO:0005737;GO:0005811;GO:0005739;GO:0005829;GO:0035473;GO:0042802;GO:000551	BP:negative regulation of lipase activity;BP:positive regulation of lipase activity;BP:lipid storage;BP:positive regulation of triglyceride biosynthetic process;BP:negative regulation of peroxisome proliferator activated receptor signaling pathway;BP:positive regulation of sequestering of triglyceride;BP:negative regulation of triglyceride catabolic process;BP:negative regulation of reactive oxyg…	K20255	PLIN5	map03320	PPAR signaling pathway	ENOG410XS97	S:Function unknown
ENSMUSG00000048249	Crebrf	CREB3 regulatory factor [Source:MGI Symbol;Acc:MGI:1924378]	0.546	-0.873452	1.03796e-05	0.000411834	yes	down	5.44	5.46	3	2.01	2.9	2.01	4.63333	2.30667	GO:1902213;GO:0032388;GO:0042711;GO:1900170;GO:0000122;GO:0034976;GO:0006355;GO:0006986;GO:0045944;GO:0051222;GO:0045732;GO:1900102;GO:0005737;GO:0016604;GO:0005634;GO:0043565;GO:0001228;GO:0003700;GO:000097	BP:positive regulation of prolactin signaling pathway;BP:positive regulation of intracellular transport;BP:maternal behavior;BP:negative regulation of glucocorticoid mediated signaling pathway;BP:negative regulation of transcription from RNA polymerase II promoter;BP:response to endoplasmic reticulum stress;BP:regulation of transcription, DNA-templated;BP:response to unfolded protein;BP:positive …	K21554	CREBRF, LRF	------	------	ENOG410Y9V2	K:Transcription
ENSMUSG00000047767	Atg16l2	autophagy related 16-like 2 (S. cerevisiae) [Source:MGI Symbol;Acc:MGI:1920933]	0.417	-1.26129	1.07148e-05	0.00042069	yes	down	5.89	6.45	4.62	1.91	2.9	2.74	5.65333	2.51667	GO:0039689;GO:0006914;GO:0000045;GO:0015031;GO:0005737;GO:0000421;GO:0005654;GO:0003674;GO:000551	BP:negative stranded viral RNA replication;BP:autophagy;BP:autophagosome assembly;BP:protein transport;CC:cytoplasm;CC:autophagosome membrane;CC:nucleoplasm;MF:molecular_function;MF:protein binding;	K20868	ATG16L2	map04140	Autophagy - animal	ENOG410YFNR;ENOG410XQYA	U:Intracellular trafficking, secretion, and vesicular transport;S:Function unknown
ENSMUSG00000024866	Acy3	aspartoacylase (aminoacylase) 3 [Source:MGI Symbol;Acc:MGI:1918920]	2.01	1.0069	1.08829e-05	0.000424638	yes	up	49.62	30.21	54.83	93.3	88.97	93.17	44.8867	91.8133	GO:0008152;GO:0005737;GO:0016020;GO:0070062;GO:0016324;GO:0005886;GO:0004046;GO:0016787;GO:0016811;GO:0016788;GO:0005515;GO:0046872;GO:004280	BP:metabolic process;CC:cytoplasm;CC:membrane;CC:extracellular exosome;CC:apical plasma membrane;CC:plasma membrane;MF:aminoacylase activity;MF:hydrolase activity;MF:hydrolase activity, acting on carbon-nitroge;MF:hydrolase activity, acting on ester bonds;MF:protein binding;MF:metal ion binding;MF:identical protein binding;	K18458	ACY3	------	------	COG2988	E:Amino acid transport and metabolism
ENSMUSG00000057054	Inca1	inhibitor of CDK, cyclin A1 interacting protein 1 [Source:MGI Symbol;Acc:MGI:2144284]	1.888	0.916878	1.08712e-05	0.000424638	yes	up	10.69	8.68	10.38	17.24	21.88	17.73	9.91667	18.95	GO:0008285;GO:2001235;GO:0045736;GO:0007049;GO:0005737;GO:0016604;GO:0005634;GO:0005654;GO:0004860;GO:0030332;GO:0004861;GO:0044877;GO:000551	BP:negative regulation of cell proliferation;BP:positive regulation of apoptotic signaling pathway;BP:negative regulation of cyclin-dependent protein serine/threonine kinase activity;BP:cell cycle;CC:cytoplasm;CC:nuclear body;CC:nucleus;CC:nucleoplasm;MF:protein kinase inhibitor activity;MF:cyclin binding;MF:cyclin-dependent protein serine/threonine kinase inhibitor activity;MF:macromolecular com…	------	------	------	------	ENOG4111D98	O:Posttranslational modification, protein turnover, chaperones
ENSMUSG00000097286	Gm26684	predicted gene, 26684 [Source:MGI Symbol;Acc:MGI:5477178]	2.44	1.2867	1.1317e-05	0.000440205	yes	up	0.78	0.32	1.06	1.47	1.28	1.93	0.72	1.56	------	------	------	------	------	------	ENOG410Y9TZ;ENOG410Y3WU;ENOG410Y65V;COG5043;ENOG4111WJ7;COG0017	S:Function unknown;U:Intracellular trafficking, secretion, and vesicular transport;U:Intracellular trafficking, secretion, and vesicular transport;J:Translation, ribosomal structure and biogenesis
ENSMUSG00000030739	Myh14	myosin, heavy polypeptide 14 [Source:MGI Symbol;Acc:MGI:1919210]	1.969	0.977455	1.13911e-05	0.00044172	yes	up	4.48	3.62	4.34	5.73	7.08	8.92	4.14667	7.24333	GO:0031032;GO:0019228;GO:0007519;GO:0071625;GO:0007605;GO:0030048;GO:0008360;GO:0003009;GO:0070584;GO:0030426;GO:0030424;GO:0005903;GO:0042641;GO:0005737;GO:0001725;GO:0043209;GO:0097513;GO:0016459;GO:0016460;GO:0016887;GO:0000146;GO:0000166;GO:0003779;GO:0003774;GO:0005524;GO:0051015;GO:0030898;GO:0005516;GO:000551	BP:actomyosin structure organization;BP:neuronal action potential;BP:skeletal muscle tissue development;BP:vocalization behavior;BP:sensory perception of sound;BP:actin filament-based movement;BP:regulation of cell shape;BP:skeletal muscle contraction;BP:mitochondrion morphogenesis;CC:growth cone;CC:axon;CC:brush border;CC:actomyosin;CC:cytoplasm;CC:stress fiber;CC:myelin sheath;CC:myosin II fila…	K10352	MYH	map04530	Tight junction	COG5022	Z:Cytoskeleton
ENSMUSG00000020427	Igfbp3	insulin-like growth factor binding protein 3 [Source:MGI Symbol;Acc:MGI:96438]	0.514	-0.960377	1.18806e-05	0.000457124	yes	down	6.94	10.96	8.09	4.05	5.28	4.3	8.66333	4.54333	GO:0014912;GO:0010906;GO:0001649;GO:0043567;GO:0044342;GO:0043568;GO:0043065;GO:0043085;GO:0045663;GO:0008285;GO:0006468;GO:0048662;GO:2000844;GO:0043410;GO:0001558;GO:1902512;GO:0043666;GO:0010666;GO:0001933;GO:0040008;GO:0031091;GO:0070062;GO:0005634;GO:0042568;GO:0042567;GO:0005615;GO:0005720;GO:0005576;GO:0008160;GO:0019838;GO:0005520;GO:0031995;GO:0001968;GO:003199	BP:negative regulation of smooth muscle cell migration;BP:regulation of glucose metabolic process;BP:osteoblast differentiation;BP:regulation of insulin-like growth factor receptor signaling pathway;BP:type B pancreatic cell proliferation;BP:positive regulation of insulin-like growth factor receptor signaling pathway;BP:positive regulation of apoptotic process;BP:positive regulation of catalytic …	K10138	IGFBP3	map04115;map04218;map05202	p53 signaling pathway;Cellular senescence;Transcriptional misregulation in cancer	ENOG4111MF3	A:RNA processing and modification
ENSMUSG00000031176	Dynlt3	dynein light chain Tctex-type 3 [Source:MGI Symbol;Acc:MGI:1914367]	0.559	-0.838836	1.19338e-05	0.000457124	yes	down	23.84	17.14	19.84	9.19	14.81	12.52	20.2733	12.1733	GO:0007346;GO:0045931;GO:0006810;GO:0007049;GO:0007067;GO:0051301;GO:0005737;GO:0005856;GO:0061673;GO:0005694;GO:0005634;GO:0000775;GO:0005868;GO:0000776;GO:0030286;GO:0005874;GO:0000777;GO:0042802;GO:0005515;GO:000377	BP:regulation of mitotic cell cycle;BP:positive regulation of mitotic cell cycle;BP:transport;BP:cell cycle;BP:mitotic nuclear division;BP:cell division;CC:cytoplasm;CC:cytoskeleton;CC:mitotic spindle astral microtubule;CC:chromosome;CC:nucleus;CC:chromosome, centromeric region;CC:cytoplasmic dynein complex;CC:kinetochore;CC:dynein complex;CC:microtubule;CC:condensed chromosome kinetochore;MF:ide…	K10420	DYNLT	------	------	ENOG4111NHR	S:Function unknown
ENSMUSG00000072664	Ugt3a1	UDP glycosyltransferases 3 family, polypeptide A1 [Source:MGI Symbol;Acc:MGI:2146055]	1.766	0.820112	1.18999e-05	0.000457124	yes	up	64.65	40.61	51.66	104.79	90.36	123.93	52.3067	106.36	GO:0071412;GO:0043541;GO:0043231;GO:0016021;GO:0016020;GO:0016740;GO:0016757;GO:0016758;GO:0015020;GO:000819	BP:cellular response to genistein;CC:UDP-N-acetylglucosamine transferase complex;CC:intracellular membrane-bounded organelle;CC:integral component of membrane;CC:membrane;MF:transferase activity;MF:transferase activity, transferring glycosyl groups;MF:transferase activity, transferring hexosyl groups;MF:glucuronosyltransferase activity;MF:UDP-glycosyltransferase activity;	------	------	------	------	COG1819	S:Function unknown
ENSMUSG00000036986	Pml	promyelocytic leukemia [Source:MGI Symbol;Acc:MGI:104662]	1.716	0.779277	1.19731e-05	0.000457233	yes	up	4.49	3.28	3.29	6.09	5.78	5.96	3.68667	5.94333	GO:2001235;GO:0032922;GO:2001238;GO:0065003;GO:0048511;GO:0006606;GO:0006605;GO:0007182;GO:0042752;GO:0007179;GO:0008630;GO:0002376;GO:0050821;GO:0072332;GO:0071353;GO:0051974;GO:0034097;GO:2000779;GO:0007050;GO:0050713;GO:0030578;GO:0050711;GO:0045165;GO:0051607;GO:0070059;GO:0006355;GO:0043153;GO:0030308;GO:0048146;GO:0030155;GO:0009411;GO:1904816;GO:0001666;GO:0051457;GO:0048384;GO:1990830;GO:…	BP:positive regulation of apoptotic signaling pathway;BP:circadian regulation of gene expression;BP:positive regulation of extrinsic apoptotic signaling pathway;BP:macromolecular complex assembly;BP:rhythmic process;BP:protein import into nucleus;BP:protein targeting;BP:common-partner SMAD protein phosphorylation;BP:regulation of circadian rhythm;BP:transforming growth factor beta receptor signal…	K10054	PML, TRIM19	map04120;map04144;map05164;map05168;map05200;map05202;map05221	Ubiquitin mediated proteolysis;Endocytosis;Influenza A;Herpes simplex infection;Pathways in cancer;Transcriptional misregulation in cancer;Acute myeloid leukemia	ENOG4111G04	S:Function unknown
ENSMUSG00000118366	AC117816.1	Novel transcript	0.569	-0.813453	1.25065e-05	0.000474969	yes	down	32	26.41	34.36	17.98	18.9	17.11	30.9233	17.9967	------	------	------	------	------	------	------	------
ENSMUSG00000030237	Slco1a4	solute carrier organic anion transporter family, member 1a4 [Source:MGI Symbol;Acc:MGI:1351896]	0.217	-2.20345	1.30906e-05	0.000495392	yes	down	33.05	11.31	21.63	3.78	3.94	7.09	21.9967	4.93667	GO:0015721;GO:0070327;GO:0006820;GO:0006811;GO:0008206;GO:0043252;GO:0055085;GO:0016020;GO:0016021;GO:0005887;GO:0005886;GO:0005515;GO:0005215;GO:0015347;GO:0008514;GO:001512	BP:bile acid and bile salt transport;BP:thyroid hormone transport;BP:anion transport;BP:ion transport;BP:bile acid metabolic process;BP:sodium-independent organic anion transport;BP:transmembrane transport;CC:membrane;CC:integral component of membrane;CC:integral component of plasma membrane;CC:plasma membrane;MF:protein binding;MF:transporter activity;MF:sodium-independent organic anion transmem…	K03460	SLCO1A	map04976	Bile secretion	ENOG410XRSF	P:Inorganic ion transport and metabolism
ENSMUSG00000026819	Slc25a25	solute carrier family 25 (mitochondrial carrier, phosphate carrier), member 25 [Source:MGI Symbol;Acc:MGI:1915913]	0.235	-2.08842	1.33908e-05	0.000504214	yes	down	59.47	128.48	89.7	16.19	35.57	15.52	92.55	22.4267	------	------	K14684	SLC25A23S	------	------	------	------
ENSMUSG00000110353	Gm33543	predicted gene, 33543 [Source:MGI Symbol;Acc:MGI:5592702]	0.401	-1.31867	1.35885e-05	0.000509628	yes	down	6.07	14.55	12.59	4.53	4.49	4.2	11.07	4.40667	------	------	------	------	------	------	------	------
ENSMUSG00000021336	Slc17a4	solute carrier family 17 (sodium phosphate), member 4 [Source:MGI Symbol;Acc:MGI:2442850]	1.784	0.834727	1.39561e-05	0.000521859	yes	up	7.03	6.45	9.27	13.26	12.73	12.32	7.58333	12.77	GO:0044341;GO:0035435;GO:0055085;GO:0035725;GO:0016020;GO:0005887;GO:0016021;GO:0015321;GO:000543	BP:sodium-dependent phosphate transport;BP:phosphate ion transmembrane transport;BP:transmembrane transport;BP:sodium ion transmembrane transport;CC:membrane;CC:integral component of plasma membrane;CC:integral component of membrane;MF:sodium-dependent phosphate transmembrane transporter activity;MF:sodiu;	K12300	SLC17A1S	------	------	ENOG410XPWC;ENOG410XRW2;ENOG410ZWKG	G:Carbohydrate transport and metabolism;
ENSMUSG00000045414	1190002N15Rik	RIKEN cDNA 1190002N15 gene [Source:MGI Symbol;Acc:MGI:1916111]	0.561	-0.83387	1.45703e-05	0.000543208	yes	down	10.44	9.8	11.82	5.08	7.41	6.01	10.6867	6.16667	GO:0060038;GO:0034392;GO:0048199;GO:0014066;GO:0005794;GO:0031410;GO:0000139;GO:0005576;GO:0030126;GO:0030137;GO:0005615;GO:000367	BP:cardiac muscle cell proliferation;BP:negative regulation of smooth muscle cell apoptotic process;BP:vesicle targeting, to, from or within Golgi;BP:regulation of phosphatidylinositol 3-kinase signaling;CC:Golgi apparatus;CC:cytoplasmic vesicle;CC:Golgi membrane;CC:extracellular region;CC:COPI vesicle coat;CC:COPI-coated vesicle;CC:extracellular space;MF:molecular_function;	------	------	------	------	ENOG410XR52	S:Function unknown
ENSMUSG00000073664	Nbeal1	neurobeachin like 1 [Source:MGI Symbol;Acc:MGI:2444343]	0.456	-1.13344	1.47634e-05	0.00054878	yes	down	1.91	2.01	1.01	0.56	1.01	0.71	1.64333	0.76	GO:000551	MF:protein binding;	------	------	------	------	ENOG410XNQC	S:Function unknown
ENSMUSG00000026944	Abca2	ATP-binding cassette, sub-family A (ABC1), member 2 [Source:MGI Symbol;Acc:MGI:99606]	1.825	0.867854	1.54512e-05	0.00056808	yes	up	4.66	6.2	5.38	9.58	11.98	6.76	5.41333	9.44	GO:0070723;GO:0006357;GO:0048545;GO:0042632;GO:0032383;GO:0055085;GO:0016021;GO:0016020;GO:0005764;GO:0005768;GO:0042626;GO:0000166;GO:0016887;GO:000552	BP:response to cholesterol;BP:regulation of transcription from RNA polymerase II promoter;BP:response to steroid hormone;BP:cholesterol homeostasis;BP:regulation of intracellular cholesterol transport;BP:transmembrane transport;CC:integral component of membrane;CC:membrane;CC:lysosome;CC:endosome;MF:ATPase activity, coupled to transmembrane movement of substances;MF:nucleotide binding;MF:ATPase a…	K05642	ABCA2	map02010;map04142	ABC transporters;Lysosome	COG1131	V:Defense mechanisms
ENSMUSG00000028266	Lmo4	LIM domain only 4 [Source:MGI Symbol;Acc:MGI:109360]	0.497	-1.01012	1.55087e-05	0.00056808	yes	down	9.9	15.62	10.23	4.83	7.27	5.76	11.9167	5.95333	GO:0021522;GO:0030334;GO:0048538;GO:0033674;GO:0050865;GO:0021514;GO:0021527;GO:0031333;GO:0003281;GO:0042659;GO:0006366;GO:0045944;GO:0001843;GO:0031252;GO:0005667;GO:0005515;GO:0001158;GO:0003700;GO:0008270;GO:0046872;GO:000813	BP:spinal cord motor neuron differentiation;BP:regulation of cell migration;BP:thymus development;BP:positive regulation of kinase activity;BP:regulation of cell activation;BP:ventral spinal cord interneuron differentiation;BP:spinal cord association neuron differentiation;BP:negative regulation of protein complex assembly;BP:ventricular septum development;BP:regulation of cell fate specification…	------	------	------	------	ENOG410YIJ3	K:Transcription
ENSMUSG00000044645	Gm7334	predicted gene 7334 [Source:MGI Symbol;Acc:MGI:3647393]	0.282	-1.82825	1.53748e-05	0.00056808	yes	down	4.31	7.33	4.19	1.53	1.34	1.65	5.27667	1.50667	GO:0045930;GO:000573	BP:negative regulation of mitotic cell cycle;CC:cytoplasm;	K14443	TOB	map03018	RNA degradation	ENOG410ZZC0	S:Function unknown
ENSMUSG00000052435	Cebpe	CCAAT/enhancer binding protein (C/EBP), epsilon [Source:MGI Symbol;Acc:MGI:103572]	3.105	1.63436	1.54703e-05	0.00056808	yes	up	3.04	0.93	2.33	6.82	4.73	9.61	2.1	7.05333	GO:0006909;GO:0042089;GO:0030851;GO:0030225;GO:0010628;GO:0006355;GO:0045944;GO:0042742;GO:0071222;GO:0030099;GO:0005634;GO:0005654;GO:0043565;GO:0003677;GO:0001228;GO:0001077;GO:0003700;GO:0000978;GO:0046982;GO:004280	BP:phagocytosis;BP:cytokine biosynthetic process;BP:granulocyte differentiation;BP:macrophage differentiation;BP:positive regulation of gene expression;BP:regulation of transcription, DNA-templated;BP:positive regulation of transcription from RNA polymerase II promoter;BP:defense response to bacterium;BP:cellular response to lipopolysaccharide;BP:myeloid cell differentiation;CC:nucleus;CC:nucleop…	K10051	CEBPE	map05202;map05221	Transcriptional misregulation in cancer;Acute myeloid leukemia	ENOG410YJ8G;ENOG4111HY3	K:Transcription;
ENSMUSG00000032175	Tyk2	tyrosine kinase 2 [Source:MGI Symbol;Acc:MGI:1929470]	1.722	0.783949	1.57469e-05	0.000575127	yes	up	4.1	3.2	2.8	5.07	6.67	6.11	3.36667	5.95	GO:0016310;GO:0030154;GO:0018108;GO:0007169;GO:0035556;GO:0038083;GO:0016477;GO:0042127;GO:0006468;GO:0045087;GO:0005856;GO:0070062;GO:0005634;GO:0016020;GO:0005737;GO:0031234;GO:0000166;GO:0016740;GO:0004715;GO:0004713;GO:0004672;GO:0005524;GO:0005131;GO:0016301;GO:003170	BP:phosphorylation;BP:cell differentiation;BP:peptidyl-tyrosine phosphorylation;BP:transmembrane receptor protein tyrosine kinase signaling pathway;BP:intracellular signal transduction;BP:peptidyl-tyrosine autophosphorylation;BP:cell migration;BP:regulation of cell proliferation;BP:protein phosphorylation;BP:innate immune response;CC:cytoskeleton;CC:extracellular exosome;CC:nucleus;CC:membrane;CC…	K11219	TYK2	map04217;map04380;map04621;map04630;map04658;map04659;map05145;map05160;map05162;map05164;map05165;map05167;map05168;map05169	Necroptosis;Osteoclast differentiation;NOD-like receptor signaling pathway;Jak-STAT signaling pathway;Th1 and Th2 cell differentiation;Th17 cell differentiation;Toxoplasmosis;Hepatitis C;Measles;Influenza A;Human papillomavirus infection;Kaposi sarcoma-associated herpesvirus infection;Herpes simplex infection;Epstein-Barr virus infection	COG0515	T:Signal transduction mechanisms
ENSMUSG00000063455	D630045J12Rik	RIKEN cDNA D630045J12 gene [Source:MGI Symbol;Acc:MGI:2669829]	2.428	1.27957	1.66847e-05	0.000605042	yes	up	0.57	0.34	0.43	0.63	0.99	0.75	0.446667	0.79	GO:0008150;GO:0005575;GO:0016021;GO:0016020;GO:000367	BP:biological_process;CC:cellular_component;CC:integral component of membrane;CC:membrane;MF:molecular_function;	------	------	------	------	ENOG410XX42	S:Function unknown
ENSMUSG00000037887	Dusp8	dual specificity phosphatase 8 [Source:MGI Symbol;Acc:MGI:106626]	0.083	-3.594	1.70702e-05	0.000614526	yes	down	0.11	0.73	0.18	0.04	0.05	0.02	0.34	0.0366667	GO:0016311;GO:0006470;GO:0000188;GO:0006464;GO:0035335;GO:0005737;GO:0005829;GO:0005634;GO:0017017;GO:0016791;GO:0008138;GO:0016787;GO:0004725;GO:000472	BP:dephosphorylation;BP:protein dephosphorylation;BP:inactivation of MAPK activity;BP:cellular protein modification process;BP:peptidyl-tyrosine dephosphorylation;CC:cytoplasm;CC:cytosol;CC:nucleus;MF:MAP kinase tyrosine/serine/threonine phosphatase activity;MF:phosphatase activity;MF:protein tyrosine/serine/threonine phosphatase activity;MF:hydrolase activity;MF:protein tyrosine phosphatase acti…	K04459	DUSP, MKP	map04010	MAPK signaling pathway	COG2453	T:Signal transduction mechanisms
ENSMUSG00000036863	Syde2	synapse defective 1, Rho GTPase, homolog 2 (C. elegans) [Source:MGI Symbol;Acc:MGI:3036264]	0.462	-1.1127	1.73238e-05	0.000621876	yes	down	2.67	1.8	1.59	0.9	0.84	1.1	2.02	0.946667	GO:0007165;GO:000367	BP:signal transduction;MF:molecular_function;	K20655	SYDE	------	------	ENOG410XYAD	O:Posttranslational modification, protein turnover, chaperones
ENSMUSG00000030806	Stx1b	syntaxin 1B [Source:MGI Symbol;Acc:MGI:1930705]	2.65	1.40599	1.76765e-05	0.000632728	yes	up	0.69	0.58	0.27	0.96	1.48	1.22	0.513333	1.22	GO:0006887;GO:0061669;GO:0010807;GO:0006904;GO:0060025;GO:0061025;GO:0006836;GO:1904050;GO:0006886;GO:1903422;GO:0098967;GO:0010468;GO:0017157;GO:2000463;GO:0006906;GO:0016081;GO:1905302;GO:0048278;GO:0010977;GO:0072657;GO:0016192;GO:0001956;GO:0031629;GO:0048791;GO:0016079;GO:0015031;GO:0008021;GO:0030424;GO:0005622;GO:0031201;GO:0005737;GO:0012505;GO:0005819;GO:0005813;GO:0016021;GO:0016020;GO:…	BP:exocytosis;BP:spontaneous neurotransmitter secretion;BP:regulation of synaptic vesicle priming;BP:vesicle docking involved in exocytosis;BP:regulation of synaptic activity;BP:membrane fusion;BP:neurotransmitter transport;BP:positive regulation of spontaneous neurotransmitter secretion;BP:intracellular protein transport;BP:negative regulation of synaptic vesicle recycling;BP:exocytic insertion …	K08486	STX1B_2_3	map04130;map04721	SNARE interactions in vesicular transport;Synaptic vesicle cycle	COG5074	U:Intracellular trafficking, secretion, and vesicular transport
ENSMUSG00000038576	Susd4	sushi domain containing 4 [Source:MGI Symbol;Acc:MGI:2138351]	1.853	0.890208	1.90334e-05	0.000673623	yes	up	7.49	8.96	7.76	17.2	15.38	12.63	8.07	15.07	GO:0045957;GO:0030449;GO:0045959;GO:0016021;GO:0016020;GO:0005575;GO:000367	BP:negative regulation of complement activation, alternative pathway;BP:regulation of complement activation;BP:negative regulation of complement activation, classical pathway;CC:integral component of membrane;CC:membrane;CC:cellular_component;MF:molecular_function;	------	------	------	------	ENOG410ZTUX	U:Intracellular trafficking, secretion, and vesicular transport
ENSMUSG00000085241	Snhg3	small nucleolar RNA host gene 3 [Source:MGI Symbol;Acc:MGI:2684817]	0.418	-1.25676	1.94702e-05	0.000687146	yes	down	28.18	39.19	30.91	14.61	11.05	16.96	32.76	14.2067	------	------	------	------	------	------	------	------
ENSMUSG00000047368	Abhd17b	abhydrolase domain containing 17B [Source:MGI Symbol;Acc:MGI:1917816]	0.452	-1.14551	1.97556e-05	0.000693743	yes	down	9.25	9.35	11.73	2.85	6.54	4.93	10.11	4.77333	GO:0002084;GO:1902817;GO:0099175;GO:1902950;GO:1902473;GO:0018345;GO:0055038;GO:1905668;GO:0045202;GO:0030054;GO:0042995;GO:0016020;GO:0045211;GO:0099031;GO:0099033;GO:0005886;GO:0043197;GO:0005576;GO:0014069;GO:0098978;GO:0005768;GO:0016787;GO:000847	BP:protein depalmitoylation;BP:negative regulation of protein localization to microtubule;BP:old GO;BP:regulation of dendritic spine maintenance;BP:regulation of protein localization to synapse;BP:protein palmitoylation;CC:recycling endosome membrane;CC:old GO;CC:synapse;CC:cell junction;CC:cell projection;CC:membrane;CC:postsynaptic membrane;CC:anchored component of postsynaptic density membrane…	------	------	------	------	COG1073	S:Function unknown
ENSMUSG00000049878	Rlf	rearranged L-myc fusion sequence [Source:MGI Symbol;Acc:MGI:1924705]	0.525	-0.928373	2.01682e-05	0.000705831	yes	down	3.16	2.65	1.83	1.1	1.51	1.63	2.54667	1.41333	GO:0051276;GO:0097692;GO:0015074;GO:0044030;GO:0005575;GO:0003674;GO:000367	BP:chromosome organization;BP:histone H3-K4 monomethylation;BP:DNA integration;BP:regulation of DNA methylation;CC:cellular_component;MF:molecular_function;MF:nucleic acid binding;	------	------	------	------	COG5048	S:Function unknown
ENSMUSG00000022139	Mbnl2	muscleblind like splicing factor 2 [Source:MGI Symbol;Acc:MGI:2145597]	0.491	-1.02491	2.03658e-05	0.000710766	yes	down	13.67	15.45	7.09	5.81	5.8	6.47	12.07	6.02667	------	------	K14943	MBNL	------	------	ENOG410ZNRC	S:Function unknown
ENSMUSG00000010307	Tmem86a	transmembrane protein 86A [Source:MGI Symbol;Acc:MGI:1915143]	0.451	-1.14805	2.10065e-05	0.000729077	yes	down	8.21	15.57	9.23	4.11	6.6	4.39	11.0033	5.03333	GO:0046485;GO:0016021;GO:0016020;GO:0047409;GO:004740	BP:ether lipid metabolic process;CC:integral component of membrane;CC:membrane;MF:alkenylglycerophosphoethanolamine hydrolase activity;MF:alkenylglycerophosphocholine hydrolase activity;	------	------	------	------	ENOG410ZQJ5	S:Function unknown
ENSMUSG00000117604	AC161438.1	novel transcript	0.158	-2.65983	2.09732e-05	0.000729077	yes	down	6.69	5.65	8.18	1.23	0.96	1.2	6.84	1.13	------	------	------	------	------	------	------	------
ENSMUSG00000050234	Gja4	gap junction protein, alpha 4 [Source:MGI Symbol;Acc:MGI:95715]	0.384	-1.38143	2.15945e-05	0.000745368	yes	down	5.52	4.26	7.32	2.62	1.58	2.54	5.7	2.24667	GO:0003158;GO:0006816;GO:0007267;GO:0007154;GO:0048265;GO:0001568;GO:0016021;GO:0016020;GO:0005886;GO:0005922;GO:0030054;GO:000592	BP:endothelium development;BP:calcium ion transport;BP:cell-cell signaling;BP:cell communication;BP:response to pain;BP:blood vessel development;CC:integral component of membrane;CC:membrane;CC:plasma membrane;CC:connexin complex;CC:cell junction;CC:gap junction;	K07613	GJA4, CX37	------	------	ENOG4110JTW	D:Cell cycle control, cell division, chromosome partitioning
ENSMUSG00000020605	Hs1bp3	HCLS1 binding protein 3 [Source:MGI Symbol;Acc:MGI:1913224]	1.769	0.823209	2.23511e-05	0.000769369	yes	up	3.96	3.07	3.06	5.73	5.82	6.61	3.36333	6.05333	GO:0030217;GO:0007166;GO:0042981;GO:0010507;GO:0005783;GO:0005739;GO:0035091;GO:000551	BP:T cell differentiation;BP:cell surface receptor signaling pathway;BP:regulation of apoptotic process;BP:negative regulation of autophagy;CC:endoplasmic reticulum;CC:mitochondrion;MF:phosphatidylinositol binding;MF:protein binding;	------	------	------	------	ENOG41121IK	S:Function unknown
ENSMUSG00000032712	Resf1	retroelement silencing factor 1 [Source:MGI Symbol;Acc:MGI:1914496]	0.362	-1.46689	2.51343e-05	0.000853085	yes	down	3.55	2.93	2.61	0.51	0.9	2.02	3.03	1.14333	GO:0009617;GO:0045869;GO:0090309;GO:0005634;GO:0000930;GO:199022	BP:response to bacterium;BP:negative regulation of single stranded viral RNA replication via double stranded DNA intermediate;BP:positive regulation of methylation-dependent chromatin silencing;CC:nucleus;CC:gamma-tubulin complex;MF:histone methyltransferase binding;	------	------	------	------	ENOG41119UF	S:Function unknown
ENSMUSG00000058706	0610030E20Rik	RIKEN cDNA 0610030E20 gene [Source:MGI Symbol;Acc:MGI:1915614]	1.774	0.827383	2.51076e-05	0.000853085	yes	up	5.43	6.19	3.26	8.26	8.89	9.96	4.96	9.03667	GO:0008150;GO:0005575;GO:000367	BP:biological_process;CC:cellular_component;MF:molecular_function;	------	------	------	------	ENOG4111P0A	S:Function unknown
ENSMUSG00000063590	Slc22a28	solute carrier family 22, member 28 [Source:MGI Symbol;Acc:MGI:3645714]	2.233	1.15908	2.50161e-05	0.000853085	yes	up	3.79	4.91	2.12	8.6	7.35	8.13	3.60667	8.02667	GO:0055085;GO:0016021;GO:0016020;GO:002285	BP:transmembrane transport;CC:integral component of membrane;CC:membrane;MF:transmembrane transporter activity;	K08206	SLC22A9S	------	------	COG0477	G:Carbohydrate transport and metabolism
ENSMUSG00000095061	E030018B13Rik	RIKEN cDNA E030018B13 gene [Source:MGI Symbol;Acc:MGI:2686543]	0.157	-2.6757	2.52585e-05	0.000853085	yes	down	1.39	6.7	1.74	0.29	0.29	0.89	3.27667	0.49	GO:0008150;GO:0005575;GO:000367	BP:biological_process;CC:cellular_component;MF:molecular_function;	------	------	------	------	------	------
ENSMUSG00000020865	Abcc3	ATP-binding cassette, sub-family C (CFTR/MRP), member 3 [Source:MGI Symbol;Acc:MGI:1923658]	1.779	0.831228	2.56442e-05	0.00086148	yes	up	73.02	48.56	73.7	105.44	113.84	116.18	65.0933	111.82	GO:0015722;GO:0042908;GO:0055085;GO:0016020;GO:0016021;GO:0005887;GO:0042626;GO:0016887;GO:0022857;GO:0000166;GO:000552	BP:canalicular bile acid transport;BP:xenobiotic transport;BP:transmembrane transport;CC:membrane;CC:integral component of membrane;CC:integral component of plasma membrane;MF:ATPase activity, coupled to transmembrane movement of substances;MF:ATPase activity;MF:transmembrane transporter activity;MF:nucleotide binding;MF:ATP binding;	K05667	ABCC3	map01523;map02010;map04976	Antifolate resistance;ABC transporters;Bile secretion	COG1132	V:Defense mechanisms
ENSMUSG00000061479	Snrpa	small nuclear ribonucleoprotein polypeptide A [Source:MGI Symbol;Acc:MGI:1855690]	1.7	0.765906	2.76605e-05	0.000921822	yes	up	11.97	14.58	13.13	19.86	21.69	27.19	13.2267	22.9133	------	------	K11091	SNRPA	map03040	Spliceosome	ENOG410XPZI	S:Function unknown
ENSMUSG00000020423	Btg2	B cell translocation gene 2, anti-proliferative [Source:MGI Symbol;Acc:MGI:108384]	0.408	-1.29302	2.7807e-05	0.000924102	yes	down	3.94	7.68	6.78	3	2.85	1.74	6.13333	2.53	GO:0006479;GO:0045930;GO:0043524;GO:0031175;GO:0014070;GO:0000122;GO:0009612;GO:0043066;GO:0035914;GO:0021954;GO:2000178;GO:0008285;GO:0030182;GO:0021542;GO:0060213;GO:0008306;GO:0043434;GO:0010033;GO:0051602;GO:0006974;GO:0009952;GO:0010243;GO:0017148;GO:0005737;GO:0070062;GO:0005634;GO:0001078;GO:0001227;GO:000551	BP:protein methylation;BP:negative regulation of mitotic cell cycle;BP:negative regulation of neuron apoptotic process;BP:neuron projection development;BP:response to organic cyclic compound;BP:negative regulation of transcription from RNA polymerase II promoter;BP:response to mechanical stimulus;BP:negative regulation of apoptotic process;BP:skeletal muscle cell differentiation;BP:central nervou…	K14443	TOB	map03018	RNA degradation	ENOG410ZZC0	S:Function unknown
ENSMUSG00000030137	Tuba8	tubulin, alpha 8 [Source:MGI Symbol;Acc:MGI:1858225]	0.181	-2.46587	2.88565e-05	0.000951583	yes	down	0.75	2.03	0.55	0.19	0.28	0.13	1.11	0.2	GO:0007017;GO:0007010;GO:0000278;GO:0000226;GO:0005737;GO:0005856;GO:0005874;GO:0015630;GO:0003924;GO:0000166;GO:0005200;GO:000552	BP:microtubule-based process;BP:cytoskeleton organization;BP:mitotic cell cycle;BP:microtubule cytoskeleton organization;CC:cytoplasm;CC:cytoskeleton;CC:microtubule;CC:microtubule cytoskeleton;MF:GTPase activity;MF:nucleotide binding;MF:structural constituent of cytoskeleton;MF:GTP binding;	K07374	TUBA	map04145;map04210;map04530;map04540;map05130	Phagosome;Apoptosis;Tight junction;Gap junction;Pathogenic Escherichia coli infection	COG5023	Z:Cytoskeleton
ENSMUSG00000085914	Gm14320	predicted gene 14320 [Source:MGI Symbol;Acc:MGI:3649455]	0.417	-1.26017	3.16736e-05	0.00103903	yes	down	18.82	17.95	32.36	10.12	8.77	11.13	23.0433	10.0067	------	------	------	------	------	------	------	------
ENSMUSG00000024131	Slc3a1	solute carrier family 3, member 1 [Source:MGI Symbol;Acc:MGI:1195264]	1.77	0.823715	3.18383e-05	0.00104171	yes	up	13.98	11.99	8.9	21.65	17.24	23.26	11.6233	20.7167	GO:0006865;GO:0005975;GO:0070062;GO:0005774;GO:0016021;GO:0016020;GO:0031526;GO:0005743;GO:0005887;GO:0005886;GO:0003824;GO:0005515;GO:004698	BP:amino acid transport;BP:carbohydrate metabolic process;CC:extracellular exosome;CC:vacuolar membrane;CC:integral component of membrane;CC:membrane;CC:brush border membrane;CC:mitochondrial inner membrane;CC:integral component of plasma membrane;CC:plasma membrane;MF:catalytic activity;MF:protein binding;MF:protein heterodimerization activity;	K14210	SLC3A1, RBAT	map04974	Protein digestion and absorption	COG0366	G:Carbohydrate transport and metabolism
ENSMUSG00000061780	Cfd	complement factor D (adipsin) [Source:MGI Symbol;Acc:MGI:87931]	6.928	2.79238	3.21115e-05	0.00104792	yes	up	0.56	0.12	1.47	7.61	5.79	1.92	0.716667	5.10667	GO:0045087;GO:0009617;GO:0002376;GO:0006957;GO:0007219;GO:0006508;GO:0005615;GO:0005576;GO:0070062;GO:0004252;GO:0004175;GO:0016787;GO:0008233;GO:000823	BP:innate immune response;BP:response to bacterium;BP:immune system process;BP:complement activation, alternative pathway;BP:Notch signaling pathway;BP:proteolysis;CC:extracellular space;CC:extracellular region;CC:extracellular exosome;MF:serine-type endopeptidase activity;MF:endopeptidase activity;MF:hydrolase activity;MF:peptidase activity;MF:serine-type peptidase activity;	K01334	CFD	map04610;map05150	Complement and coagulation cascades;Staphylococcus aureus infection	COG5640	O:Posttranslational modification, protein turnover, chaperones
ENSMUSG00000078566	Bnip3	BCL2/adenovirus E1B interacting protein 3 [Source:MGI Symbol;Acc:MGI:109326]	0.574	-0.801981	3.22793e-05	0.00105067	yes	down	317.87	292.25	280.36	150.08	151.06	255.01	296.827	185.383	GO:0071260;GO:0090200;GO:0097193;GO:1990144;GO:0010666;GO:0016239;GO:0010821;GO:0035694;GO:1903599;GO:0008219;GO:0001666;GO:1903715;GO:1901998;GO:0043243;GO:0008626;GO:0043065;GO:0043653;GO:0090141;GO:0071456;GO:0021987;GO:0043066;GO:0051561;GO:0045837;GO:0010917;GO:0043068;GO:0071279;GO:2000378;GO:0070301;GO:0055093;GO:0060548;GO:0006915;GO:0048709;GO:0050873;GO:0072593;GO:0051402;GO:0046902;GO:…	BP:cellular response to mechanical stimulus;BP:positive regulation of release of cytochrome c from mitochondria;BP:intrinsic apoptotic signaling pathway;BP:intrinsic apoptotic signaling pathway in response to hypoxia;BP:positive regulation of cardiac muscle cell apoptotic process;BP:positive regulation of macroautophagy;BP:regulation of mitochondrion organization;BP:mitochondrial protein cataboli…	K15464	BNIP3	map04068;map04140;map05134	FoxO signaling pathway;Autophagy - animal;Legionellosis	ENOG4111KXP	U:Intracellular trafficking, secretion, and vesicular transport
ENSMUSG00000036585	Fgf1	fibroblast growth factor 1 [Source:MGI Symbol;Acc:MGI:95515]	0.587	-0.769464	3.44063e-05	0.00111126	yes	down	119.11	92.99	62.65	46.69	50.22	72.92	91.5833	56.61	GO:0000187;GO:2000544;GO:0032148;GO:0030324;GO:0034605;GO:0030154;GO:1903672;GO:0001525;GO:0008543;GO:0007275;GO:0010469;GO:0045542;GO:0060681;GO:0001759;GO:0010595;GO:0050679;GO:0051781;GO:0045944;GO:1901509;GO:0005737;GO:0005634;GO:0005654;GO:0005938;GO:0005615;GO:0005829;GO:0005576;GO:0005578;GO:0008083;GO:0005178;GO:0008201;GO:0044548;GO:000510	BP:activation of MAPK activity;BP:regulation of endothelial cell chemotaxis to fibroblast growth factor;BP:activation of protein kinase B activity;BP:lung development;BP:cellular response to heat;BP:cell differentiation;BP:positive regulation of sprouting angiogenesis;BP:angiogenesis;BP:fibroblast growth factor receptor signaling pathway;BP:multicellular organism development;BP:regulation of rece…	K18496	FGF1	map04010;map04014;map04015;map04151;map04390;map04810;map05200;map05218;map05224;map05226	MAPK signaling pathway;Ras signaling pathway;Rap1 signaling pathway;PI3K-Akt signaling pathway;Hippo signaling pathway;Regulation of actin cytoskeleton;Pathways in cancer;Melanoma;Breast cancer;Gastric cancer	ENOG4111IPH	T:Signal transduction mechanisms
ENSMUSG00000063704	Mapk15	mitogen-activated protein kinase 15 [Source:MGI Symbol;Acc:MGI:2652894]	2.836	1.50409	3.4588e-05	0.00111427	yes	up	0.75	1.03	0.89	3.8	2.18	2.77	0.89	2.91667	GO:0030336;GO:0032212;GO:1904491;GO:0035556;GO:0046777;GO:0032355;GO:0000122;GO:0007029;GO:0000165;GO:0031398;GO:0090494;GO:1902017;GO:0010506;GO:0010468;GO:0051973;GO:0008284;GO:0006468;GO:1904355;GO:1905188;GO:0016310;GO:0006974;GO:0008156;GO:0045732;GO:0003400;GO:0001934;GO:0005923;GO:0030054;GO:0005737;GO:0036064;GO:0005819;GO:0031410;GO:0005634;GO:0005776;GO:0005814;GO:0005794;GO:0072687;GO:…	BP:negative regulation of cell migration;BP:positive regulation of telomere maintenance via telomerase;BP:protein localization to ciliary transition zone;BP:intracellular signal transduction;BP:protein autophosphorylation;BP:response to estradiol;BP:negative regulation of transcription from RNA polymerase II promoter;BP:endoplasmic reticulum organization;BP:MAPK cascade;BP:positive regulation of …	K19603	MAPK15	map04657	IL-17 signaling pathway	ENOG410XNY0	T:Signal transduction mechanisms
ENSMUSG00000062590	Armc9	armadillo repeat containing 9 [Source:MGI Symbol;Acc:MGI:1926045]	2.353	1.2342	3.47235e-05	0.00111577	yes	up	0.69	1.39	0.59	1.32	3.08	1.21	0.89	1.87	GO:0060271;GO:0030030;GO:0008150;GO:0005737;GO:0036064;GO:0005856;GO:0042995;GO:0005515;GO:000367	BP:cilium assembly;BP:cell projection organization;BP:biological_process;CC:cytoplasm;CC:ciliary basal body;CC:cytoskeleton;CC:cell projection;MF:protein binding;MF:molecular_function;	------	------	------	------	ENOG410YSH6	S:Function unknown
ENSMUSG00000093930	Hmgcs1	3-hydroxy-3-methylglutaryl-Coenzyme A synthase 1 [Source:MGI Symbol;Acc:MGI:107592]	2.212	1.14561	3.59316e-05	0.00114871	yes	up	17.16	13.17	11.06	25.58	47.57	19.24	13.7967	30.7967	GO:0033197;GO:0001889;GO:0014074;GO:0014070;GO:0071372;GO:0070723;GO:0034698;GO:0016126;GO:0010142;GO:0007420;GO:0006629;GO:0071397;GO:0009645;GO:0008584;GO:0010033;GO:0008202;GO:0008203;GO:0006084;GO:0009725;GO:0042493;GO:0046690;GO:0008299;GO:0006695;GO:0006694;GO:0071407;GO:0071404;GO:0005737;GO:0005654;GO:0005886;GO:0005829;GO:0008144;GO:0004421;GO:0016740;GO:0042803;GO:0003824;GO:0016853;GO:…	BP:response to vitamin E;BP:liver development;BP:response to purine-containing compound;BP:response to organic cyclic compound;BP:cellular response to follicle-stimulating hormone stimulus;BP:response to cholesterol;BP:response to gonadotropin;BP:sterol biosynthetic process;BP:farnesyl diphosphate biosynthetic process, mevalonate pathway;BP:brain development;BP:lipid metabolic process;BP:cellular…	K01641	E2.3.3.10	map00072;map00280;map00650;map00900	Synthesis and degradation of ketone bodies;Valine, leucine and isoleucine degradation;Butanoate metabolism;Terpenoid backbone biosynthesis	COG3425	I:Lipid transport and metabolism
ENSMUSG00000025270	Alas2	aminolevulinic acid synthase 2, erythroid [Source:MGI Symbol;Acc:MGI:87990]	1.884	0.913567	3.68892e-05	0.00117634	yes	up	40.94	33.64	37.44	87.67	52.1	71.4	37.34	70.39	GO:0006879;GO:0030218;GO:0006782;GO:0006778;GO:0009058;GO:0033014;GO:0006783;GO:0042541;GO:0001666;GO:0005739;GO:0005743;GO:0005759;GO:0003824;GO:0016740;GO:0050662;GO:0016746;GO:0030170;GO:0003870;GO:001659	BP:cellular iron ion homeostasis;BP:erythrocyte differentiation;BP:protoporphyrinogen IX biosynthetic process;BP:porphyrin-containing compound metabolic process;BP:biosynthetic process;BP:tetrapyrrole biosynthetic process;BP:heme biosynthetic process;BP:hemoglobin biosynthetic process;BP:response to hypoxia;CC:mitochondrion;CC:mitochondrial inner membrane;CC:mitochondrial matrix;MF:catalytic acti…	K00643	E2.3.1.37, ALAS	map00260;map00860	Glycine, serine and threonine metabolism;Porphyrin and chlorophyll metabolism	COG0156	H:Coenzyme transport and metabolism
ENSMUSG00000024029	Tff3	trefoil factor 3, intestinal [Source:MGI Symbol;Acc:MGI:104638]	0.317	-1.65738	3.70945e-05	0.00117989	yes	down	35.87	98.11	57.45	11.22	36.07	14.63	63.81	20.64	GO:0007586;GO:0010906;GO:0030277;GO:0005737;GO:0005615;GO:0030141;GO:0005576;GO:000557	BP:digestion;BP:regulation of glucose metabolic process;BP:maintenance of gastrointestinal epithelium;CC:cytoplasm;CC:extracellular space;CC:secretory granule;CC:extracellular region;CC:proteinaceous extracellular matrix;	------	------	------	------	ENOG41114KR	A:RNA processing and modification
ENSMUSG00000029833	Trim24	tripartite motif-containing 24 [Source:MGI Symbol;Acc:MGI:109275]	0.505	-0.985356	3.92602e-05	0.00123625	yes	down	6.41	6.87	4.49	2.02	2.66	4.43	5.92333	3.03667	GO:0055074;GO:0010628;GO:0042981;GO:0046777;GO:1901796;GO:0008285;GO:0006468;GO:0071391;GO:1903506;GO:0045892;GO:0045893;GO:0031647;GO:0016567;GO:0070562;GO:0030163;GO:0005737;GO:0005719;GO:0005634;GO:0005654;GO:0005726;GO:0005622;GO:0008270;GO:0003677;GO:0043565;GO:0016922;GO:0003713;GO:0016740;GO:0070577;GO:0004672;GO:0046872;GO:0034056;GO:0004842;GO:0005515;GO:0061630;GO:0003682;GO:000203	BP:calcium ion homeostasis;BP:positive regulation of gene expression;BP:regulation of apoptotic process;BP:protein autophosphorylation;BP:regulation of signal transduction by p53 class mediator;BP:negative regulation of cell proliferation;BP:protein phosphorylation;BP:cellular response to estrogen stimulus;BP:regulation of nucleic acid-templated transcription;BP:negative regulation of transcripti…	K08881	TRIM24, TIF1A	------	------	COG5076;COG5076;ENOG4111G04	B:Chromatin structure and dynamics;K:Transcription;S:Function unknown
ENSMUSG00000020037	Rfx4	regulatory factor X, 4 (influences HLA class II expression) [Source:MGI Symbol;Acc:MGI:1918387]	2.316	1.21173	4.03149e-05	0.00126313	yes	up	1.06	2.49	1.41	3.26	4.61	3.75	1.65333	3.87333	GO:0021537;GO:0070613;GO:0021914;GO:0060271;GO:0006357;GO:0021516;GO:0006355;GO:0045944;GO:0030901;GO:0021696;GO:0005634;GO:0003700;GO:0001228;GO:0001077;GO:0005515;GO:0003677;GO:0000978;GO:000368	BP:telencephalon development;BP:regulation of protein processing;BP:negative regulation of smoothened signaling pathway involved in ventral spinal cord patterning;BP:cilium assembly;BP:regulation of transcription from RNA polymerase II promoter;BP:dorsal spinal cord development;BP:regulation of transcription, DNA-templated;BP:positive regulation of transcription from RNA polymerase II promoter;BP…	K09174	RFX4	------	------	ENOG410XSKJ	K:Transcription
ENSMUSG00000071335	Mfsd4b3	major facilitator superfamily domain containing 4B3 [Source:MGI Symbol;Acc:MGI:3773841]	1.881	0.911458	4.05908e-05	0.00126547	yes	up	5.32	5.94	4	10.91	8.88	9.03	5.08667	9.60667	GO:0006810;GO:0008643;GO:0055085;GO:1904659;GO:0006814;GO:0006811;GO:0016324;GO:0016021;GO:0016020;GO:0005575;GO:0005886;GO:0044425;GO:0005355;GO:001529	BP:transport;BP:carbohydrate transport;BP:transmembrane transport;BP:glucose transmembrane transport;BP:sodium ion transport;BP:ion transport;CC:apical plasma membrane;CC:integral component of membrane;CC:membrane;CC:cellular_component;CC:plasma membrane;CC:membrane part;MF:glucose transmembrane transporter activity;MF:symporter activity;	K08175	NAGLT1	------	------	ENOG410Y4JH;ENOG4110QSV	G:Carbohydrate transport and metabolism;
ENSMUSG00000021750	Fam107a	family with sequence similarity 107, member A [Source:MGI Symbol;Acc:MGI:3041256]	0.024	-5.36173	4.18834e-05	0.00130253	yes	down	4.73	1.41	1.16	0.13	0.04	0	2.43333	0.0566667	GO:0071385;GO:0007049;GO:2000134;GO:0030335;GO:0031398;GO:0051017;GO:0001558;GO:0032956;GO:0030041;GO:0031669;GO:1900272;GO:0031647;GO:0050890;GO:0051895;GO:0070507;GO:0040008;GO:0015629;GO:0005886;GO:0045202;GO:0016607;GO:0005925;GO:0005737;GO:0001725;GO:0005634;GO:0016020;GO:0030054;GO:0043005;GO:0005856;GO:0042995;GO:0032587;GO:0003779;GO:000551	BP:cellular response to glucocorticoid stimulus;BP:cell cycle;BP:negative regulation of G1/S transition of mitotic cell cycle;BP:positive regulation of cell migration;BP:positive regulation of protein ubiquitination;BP:actin filament bundle assembly;BP:regulation of cell growth;BP:regulation of actin cytoskeleton organization;BP:actin filament polymerization;BP:cellular response to nutrient level…	------	------	------	------	ENOG4111Z4D	S:Function unknown
ENSMUSG00000032238	Rora	RAR-related orphan receptor alpha [Source:MGI Symbol;Acc:MGI:104661]	0.546	-0.871753	4.22779e-05	0.00131071	yes	down	7.16	9.65	3.96	3.62	4.38	4.92	6.92333	4.30667	GO:0032922;GO:2000188;GO:0010906;GO:0006805;GO:0043401;GO:0007623;GO:0046068;GO:0001525;GO:0006809;GO:0050728;GO:0030522;GO:0071356;GO:0007275;GO:0048511;GO:0060850;GO:0021702;GO:0006367;GO:0071456;GO:0043124;GO:0021930;GO:0070328;GO:0019218;GO:0042752;GO:0042753;GO:0045893;GO:0072539;GO:0042632;GO:0036315;GO:0045599;GO:0010575;GO:0006355;GO:0008589;GO:0045944;GO:0043030;GO:0042692;GO:0071347;GO:…	BP:circadian regulation of gene expression;BP:regulation of cholesterol homeostasis;BP:regulation of glucose metabolic process;BP:xenobiotic metabolic process;BP:steroid hormone mediated signaling pathway;BP:circadian rhythm;BP:cGMP metabolic process;BP:angiogenesis;BP:nitric oxide biosynthetic process;BP:negative regulation of inflammatory response;BP:intracellular receptor signaling pathway;BP:…	K08532	NR1F1, RORA	map04659;map04710;map05321	Th17 cell differentiation;Circadian rhythm;Inflammatory bowel disease (IBD)	ENOG410XUGR	S:Function unknown
ENSMUSG00000097530	Kansl2-ps	KAT8 regulatory NSL complex subunit 2, pseudogene [Source:MGI Symbol;Acc:MGI:3648525]	0.004	-8.08435	4.24593e-05	0.00131071	yes	down	1.79	2.85	0.15	0	0	0	1.59667	0	GO:0043982;GO:0043981;GO:0043984;GO:0000123;GO:0044545;GO:0043995;GO:0043996;GO:004697	BP:histone H4-K8 acetylation;BP:histone H4-K5 acetylation;BP:histone H4-K16 acetylation;CC:histone acetyltransferase complex;CC:NSL complex;MF:histone acetyltransferase activit;MF:histone acetyltransferase activit;MF:histone acetyltransferase activit;	K18401	KANSL2	------	------	ENOG4110KNV	O:Posttranslational modification, protein turnover, chaperones
ENSMUSG00000092274	Neat1	nuclear paraspeckle assembly transcript 1 (non-protein coding) [Source:MGI Symbol;Acc:MGI:1914211]	2.241	1.16405	4.4054e-05	0.0013467	yes	up	7.45	5.85	5.67	7.62	22.44	14.56	6.32333	14.8733	------	------	------	------	------	------	ENOG410Z673	S:Function unknown
ENSMUSG00000021789	Sftpa1	surfactant associated protein A1 [Source:MGI Symbol;Acc:MGI:109518]	0.149	-2.74287	4.54903e-05	0.00138096	yes	down	1.86	1	0.33	0.24	0.13	0.19	1.06333	0.186667	GO:0050766;GO:0032526;GO:0051384;GO:0007623;GO:0009725;GO:0071260;GO:0070849;GO:0070741;GO:0033189;GO:0032496;GO:0001666;GO:0055093;GO:0071732;GO:0005615;GO:0031410;GO:0005791;GO:0005771;GO:000548	BP:positive regulation of phagocytosis;BP:response to retinoic acid;BP:response to glucocorticoid;BP:circadian rhythm;BP:response to hormone;BP:cellular response to mechanical stimulus;BP:response to epidermal growth factor;BP:response to interleukin-6;BP:response to vitamin A;BP:response to lipopolysaccharide;BP:response to hypoxia;BP:response to hyperoxia;BP:cellular response to nitric oxide;CC…	K10067	SFTPA	map04145;map05133	Phagosome;Pertussis	ENOG410XPJ1	S:Function unknown
ENSMUSG00000052392	Acot4	acyl-CoA thioesterase 4 [Source:MGI Symbol;Acc:MGI:2159621]	0.433	-1.20821	4.55043e-05	0.00138096	yes	down	17.85	27.77	17.21	5.51	5.77	15.86	20.9433	9.04667	GO:0032788;GO:0032789;GO:0006631;GO:0006637;GO:0043648;GO:0006104;GO:0000038;GO:0001676;GO:0043649;GO:0046459;GO:0005777;GO:0016790;GO:0016787;GO:0016290;GO:0052689;GO:0102991;GO:0004778;GO:0005102;GO:004761	BP:saturated monocarboxylic acid metabolic process;BP:unsaturated monocarboxylic acid metabolic process;BP:fatty acid metabolic process;BP:acyl-CoA metabolic process;BP:dicarboxylic acid metabolic process;BP:succinyl-CoA metabolic process;BP:very long-chain fatty acid metabolic process;BP:long-chain fatty acid metabolic process;BP:dicarboxylic acid catabolic process;BP:short-chain fatty acid meta…	K01068	ACOT1_2_4	map00062;map01040	Fatty acid elongation;Biosynthesis of unsaturated fatty acids	COG1073	S:Function unknown
ENSMUSG00000109482	Gm4756	predicted gene 4756 [Source:MGI Symbol;Acc:MGI:3644906]	1.953	0.965908	4.59966e-05	0.00139253	yes	up	43.1	19.53	26.24	54.2	53.26	73.7	29.6233	60.3867	GO:0055114;GO:001649	BP:oxidation-reduction process;MF:oxidoreductase activity;	K11165	DHRS7	------	------	COG1028;COG0300	S:Function unknown;
ENSMUSG00000096971	4930556M19Rik	RIKEN cDNA 4930556M19 gene [Source:MGI Symbol;Acc:MGI:1922509]	2.286	1.19257	4.72396e-05	0.00142331	yes	up	0.55	1.29	0.93	1.75	1.9	2.22	0.923333	1.95667	------	------	------	------	------	------	------	------
ENSMUSG00000020893	Per1	period circadian clock 1 [Source:MGI Symbol;Acc:MGI:1098283]	0.496	-1.01105	4.87377e-05	0.00146338	yes	down	9.97	7.81	6.5	3.39	2.89	5.92	8.09333	4.06667	GO:0032922;GO:2000323;GO:0009416;GO:0046329;GO:0070932;GO:0000122;GO:0010608;GO:0097167;GO:0048511;GO:0016573;GO:0043124;GO:0002028;GO:0007623;GO:0043153;GO:0043966;GO:0043967;GO:0042752;GO:0051591;GO:0045892;GO:0042634;GO:1900015;GO:0045944;GO:1900744;GO:0005737;GO:0005654;GO:0005829;GO:0005634;GO:0019899;GO:0031490;GO:0070888;GO:0000976;GO:0008134;GO:0019900;GO:0044212;GO:0031625;GO:0001222;GO:…	BP:circadian regulation of gene expression;BP:negative regulation of glucocorticoid receptor signaling pathway;BP:response to light stimulus;BP:negative regulation of JNK cascade;BP:histone H3 deacetylation;BP:negative regulation of transcription from RNA polymerase II promoter;BP:posttranscriptional regulation of gene expression;BP:circadian regulation of translation;BP:rhythmic process;BP:histo…	K02633	PER2	map04710;map04711;map04713;map05168;map05202;map05221	Circadian rhythm;Circadian rhythm - fly;Circadian entrainment;Herpes simplex infection;Transcriptional misregulation in cancer;Acute myeloid leukemia	ENOG410ZBUP	K:Transcription
ENSMUSG00000047492	Inhbe	inhibin beta-E [Source:MGI Symbol;Acc:MGI:109269]	2.046	1.0328	5.11345e-05	0.0015188	yes	up	7.25	13.25	6.37	14.11	24.81	16.69	8.95667	18.5367	GO:0060395;GO:0010469;GO:0048468;GO:0010862;GO:0042981;GO:0043408;GO:0005615;GO:0005576;GO:0005179;GO:0005125;GO:0005160;GO:000808	BP:SMAD protein signal transduction;BP:regulation of receptor activity;BP:cell development;BP:positive regulation of pathway-restricted SMAD protein phosphorylation;BP:regulation of apoptotic process;BP:regulation of MAPK cascade;CC:extracellular space;CC:extracellular region;MF:hormone activity;MF:cytokine activity;MF:transforming growth factor beta receptor binding;MF:growth factor activity;	K04667	INHBA	map04060;map04350;map04550	Cytokine-cytokine receptor interaction;TGF-beta signaling pathway;Signaling pathways regulating pluripotency of stem cells	ENOG410XT8Z	O:Posttranslational modification, protein turnover, chaperones
ENSMUSG00000046230	Vps13a	vacuolar protein sorting 13A [Source:MGI Symbol;Acc:MGI:2444304]	0.46	-1.1208	5.14836e-05	0.00152229	yes	down	7.47	4.86	3.55	2.22	2.74	2.03	5.29333	2.33	GO:0007626;GO:0007399;GO:0035176;GO:0045053;GO:0006914;GO:0015031;GO:0006623;GO:0019898;GO:0031045;GO:000367	BP:locomotory behavior;BP:nervous system development;BP:social behavior;BP:protein retention in Golgi apparatus;BP:autophagy;BP:protein transport;BP:protein targeting to vacuole;CC:extrinsic component of membrane;CC:dense core granule;MF:molecular_function;	K19525	VPS13A_C	------	------	COG5043	U:Intracellular trafficking, secretion, and vesicular transport
ENSMUSG00000045917	Tmem268	transmembrane protein 268 [Source:MGI Symbol;Acc:MGI:1913920]	0.513	-0.963264	5.30834e-05	0.00156192	yes	down	3.35	3.87	3.83	1.35	2.49	1.87	3.68333	1.90333	GO:0008150;GO:0005575;GO:0016021;GO:0016020;GO:000367	BP:biological_process;CC:cellular_component;CC:integral component of membrane;CC:membrane;MF:molecular_function;	------	------	------	------	ENOG4110XDR	S:Function unknown
ENSMUSG00000024290	Rock1	Rho-associated coiled-coil containing protein kinase 1 [Source:MGI Symbol;Acc:MGI:107927]	0.534	-0.903939	5.6765e-05	0.00166635	yes	down	4.83	5.34	4.1	1.64	2.85	2.65	4.75667	2.38	GO:1900223;GO:0018105;GO:0016310;GO:0032956;GO:0030036;GO:0050900;GO:0010628;GO:0043524;GO:1990776;GO:0031175;GO:0035556;GO:0051451;GO:0051894;GO:0032091;GO:0072659;GO:0140058;GO:0045664;GO:0106003;GO:2000114;GO:0051493;GO:0051492;GO:0032970;GO:0071559;GO:0022614;GO:0003383;GO:0006468;GO:0006915;GO:1905205;GO:1903347;GO:0035509;GO:1902992;GO:0010508;GO:0043410;GO:1900242;GO:1902430;GO:0007159;GO:…	BP:positive regulation of beta-amyloid clearance;BP:peptidyl-serine phosphorylation;BP:phosphorylation;BP:regulation of actin cytoskeleton organization;BP:actin cytoskeleton organization;BP:leukocyte migration;BP:positive regulation of gene expression;BP:negative regulation of neuron apoptotic process;BP:response to angiotensin;BP:neuron projection development;BP:intracellular signal transduction…	K04514	ROCK1	map04022;map04024;map04062;map04071;map04270;map04350;map04360;map04510;map04530;map04611;map04670;map04810;map04921;map05130;map05131;map05132;map05163;map05200;map05205;map05206	cGMP-PKG signaling pathway;cAMP signaling pathway;Chemokine signaling pathway;Sphingolipid signaling pathway;Vascular smooth muscle contraction;TGF-beta signaling pathway;Axon guidance;Focal adhesion;Tight junction;Platelet activation;Leukocyte transendothelial migration;Regulation of actin cytoskeleton;Oxytocin signaling pathway;Pathogenic Escherichia coli infection;Shigellosis;Salmonella infect…	ENOG410XR1Q	T:Signal transduction mechanisms
ENSMUSG00000019944	Rhobtb1	Rho-related BTB domain containing 1 [Source:MGI Symbol;Acc:MGI:1916538]	0.467	-1.09734	6.08063e-05	0.00177668	yes	down	36.36	26.63	14.62	12.05	8.47	16.28	25.87	12.2667	GO:0007015;GO:0007264;GO:0000902;GO:0031532;GO:0030036;GO:0043652;GO:0030838;GO:0016477;GO:0007266;GO:0005737;GO:0042995;GO:0005856;GO:0005886;GO:0005622;GO:0003924;GO:0000166;GO:0019901;GO:0005515;GO:000552	BP:actin filament organization;BP:small GTPase mediated signal transduction;BP:cell morphogenesis;BP:actin cytoskeleton reorganization;BP:actin cytoskeleton organization;BP:engulfment of apoptotic cell;BP:positive regulation of actin filament polymerization;BP:cell migration;BP:Rho protein signal transduction;CC:cytoplasm;CC:cell projection;CC:cytoskeleton;CC:plasma membrane;CC:intracellular;MF:G…	K07868	RHOBTB1_2	map04120	Ubiquitin mediated proteolysis	COG1100	S:Function unknown
ENSMUSG00000027313	Chac1	ChaC, cation transport regulator 1 [Source:MGI Symbol;Acc:MGI:1916315]	0.336	-1.57305	6.13317e-05	0.00178787	yes	down	6.23	3.51	11.62	2.66	2.2	2.65	7.12	2.50333	GO:0007219;GO:0007399;GO:0070059;GO:0045746;GO:0006986;GO:0061928;GO:0006751;GO:0022008;GO:0010955;GO:0006915;GO:0005737;GO:0005794;GO:0005829;GO:0005802;GO:0016829;GO:0005112;GO:000383	BP:Notch signaling pathway;BP:nervous system development;BP:intrinsic apoptotic signaling pathway in response to endoplasmic reticulum stress;BP:negative regulation of Notch signaling pathway;BP:response to unfolded protein;BP:old GO;BP:glutathione catabolic process;BP:neurogenesis;BP:negative regulation of protein processing;BP:apoptotic process;CC:cytoplasm;CC:Golgi apparatus;CC:cytosol;CC:tran…	K07232	CHAC, chaC	map00480	Glutathione metabolism	COG3703	P:Inorganic ion transport and metabolism
ENSMUSG00000023232	Serinc2	serine incorporator 2 [Source:MGI Symbol;Acc:MGI:1919132]	1.807	0.853875	6.32128e-05	0.00182576	yes	up	4.12	4.83	4.72	6.87	10.24	8.43	4.55667	8.51333	GO:1904219;GO:0006658;GO:0015825;GO:1904222;GO:0006665;GO:0016020;GO:0070062;GO:0016021;GO:0005886;GO:0005789;GO:001519	BP:positive regulation of CDP-diacylglycerol-serine O-phosphatidyltransferase activity;BP:phosphatidylserine metabolic process;BP:L-serine transport;BP:positive regulation of serine C-palmitoyltransferase activity;BP:sphingolipid metabolic process;CC:membrane;CC:extracellular exosome;CC:integral component of membrane;CC:plasma membrane;CC:endoplasmic reticulum membrane;MF:L-serine transmembrane t…	------	------	------	------	ENOG410XP7K	S:Function unknown
ENSMUSG00000017929	B4galt5	UDP-Gal:betaGlcNAc beta 1,4-galactosyltransferase, polypeptide 5 [Source:MGI Symbol;Acc:MGI:1927169]	0.579	-0.788501	6.40276e-05	0.00184083	yes	down	11.18	6.3	8.1	4.48	4.37	4.94	8.52667	4.59667	GO:0031647;GO:0005975;GO:0006629;GO:0006486;GO:0042551;GO:0040019;GO:0030311;GO:0010706;GO:0022010;GO:0021955;GO:0006665;GO:0005794;GO:0016021;GO:0016020;GO:0032580;GO:0016740;GO:0008489;GO:0016757;GO:0046872;GO:000394	BP:regulation of protein stability;BP:carbohydrate metabolic process;BP:lipid metabolic process;BP:protein glycosylation;BP:neuron maturation;BP:positive regulation of embryonic development;BP:poly-N-acetyllactosamine biosynthetic process;BP:ganglioside biosynthetic process via lactosylceramide;BP:central nervous system myelination;BP:central nervous system neuron axonogenesis;BP:sphingolipid met…	K09905	B4GALT5	map00512	Mucin type O-glycan biosynthesis	ENOG410ZYYA	U:Intracellular trafficking, secretion, and vesicular transport
ENSMUSG00000061080	Lsamp	limbic system-associated membrane protein [Source:MGI Symbol;Acc:MGI:1261760]	0.454	-1.13903	6.66981e-05	0.00190453	yes	down	53.05	28.2	51.35	16.03	25.24	20.33	44.2	20.5333	GO:0007399;GO:0035641;GO:0007155;GO:0016021;GO:0016020;GO:0005886;GO:0005829;GO:0031225;GO:000551	BP:nervous system development;BP:locomotory exploration behavior;BP:cell adhesion;CC:integral component of membrane;CC:membrane;CC:plasma membrane;CC:cytosol;CC:anchored component of membrane;MF:protein binding;	K06772	LSAMP, LAMP	------	------	ENOG41100IG	S:Function unknown
ENSMUSG00000034855	Cxcl10	chemokine (C-X-C motif) ligand 10 [Source:MGI Symbol;Acc:MGI:1352450]	3.98	1.99287	6.83789e-05	0.0019481	yes	up	0.34	0.67	1.1	2.18	2.88	3.73	0.703333	2.93	GO:0008284;GO:0042127;GO:0070098;GO:2000404;GO:0010818;GO:0030816;GO:0051707;GO:0022603;GO:0043950;GO:0051281;GO:0002687;GO:0002690;GO:0006954;GO:0006955;GO:0051148;GO:0007186;GO:0002688;GO:0005615;GO:0008009;GO:004824	BP:positive regulation of cell proliferation;BP:regulation of cell proliferation;BP:chemokine-mediated signaling pathway;BP:regulation of T cell migration;BP:T cell chemotaxis;BP:positive regulation of cAMP metabolic process;BP:response to other organism;BP:regulation of anatomical structure morphogenesis;BP:positive regulation of cAMP-mediated signaling;BP:positive regulation of release of seque…	K12671	CXCL10, IP10	map04060;map04062;map04620;map04622;map04623;map04657;map04668;map05164;map05169	Cytokine-cytokine receptor interaction;Chemokine signaling pathway;Toll-like receptor signaling pathway;RIG-I-like receptor signaling pathway;Cytosolic DNA-sensing pathway;IL-17 signaling pathway;TNF signaling pathway;Influenza A;Epstein-Barr virus infection	ENOG410ZTJK	U:Intracellular trafficking, secretion, and vesicular transport
ENSMUSG00000038539	Atf5	activating transcription factor 5 [Source:MGI Symbol;Acc:MGI:2141857]	1.929	0.947824	7.46836e-05	0.00210859	yes	up	73.06	148.99	67.81	173.56	197.17	190.43	96.62	187.053	GO:0048712;GO:0008285;GO:0030154;GO:0009791;GO:0021988;GO:0035264;GO:0045444;GO:0021889;GO:0010564;GO:0050768;GO:0043066;GO:0021930;GO:0010468;GO:0007623;GO:0008283;GO:0046605;GO:0045892;GO:0045893;GO:0021891;GO:0007420;GO:0006355;GO:0006357;GO:0045944;GO:1902750;GO:0005737;GO:0005813;GO:0005634;GO:0005815;GO:0005654;GO:0005856;GO:0005667;GO:0005829;GO:0044446;GO:0031072;GO:0003677;GO:0043565;GO:…	BP:negative regulation of astrocyte differentiation;BP:negative regulation of cell proliferation;BP:cell differentiation;BP:post-embryonic development;BP:olfactory lobe development;BP:multicellular organism growth;BP:fat cell differentiation;BP:olfactory bulb interneuron differentiation;BP:regulation of cell cycle process;BP:negative regulation of neurogenesis;BP:negative regulation of apoptotic …	K09044	ATF5	------	------	ENOG4111ZXT	K:Transcription
ENSMUSG00000020431	Adcy1	adenylate cyclase 1 [Source:MGI Symbol;Acc:MGI:99677]	0.181	-2.46805	7.56437e-05	0.00212208	yes	down	0.08	0.55	0.22	0.07	0.07	0.03	0.283333	0.0566667	GO:1904322;GO:0007616;GO:0150076;GO:0032793;GO:0034199;GO:0019933;GO:0035556;GO:2000300;GO:0071377;GO:0003091;GO:0048511;GO:0007189;GO:0006171;GO:0007623;GO:0071277;GO:0042752;GO:0007409;GO:0010226;GO:0050804;GO:0098685;GO:0098686;GO:0009190;GO:1900273;GO:0007420;GO:0042493;GO:0007190;GO:0007193;GO:0005887;GO:0099061;GO:0005737;GO:0070062;GO:0016021;GO:0016020;GO:0014069;GO:0005886;GO:0045121;GO:…	BP:cellular response to forskolin;BP:long-term memory;BP:old GO;BP:positive regulation of CREB transcription factor activity;BP:activation of protein kinase A activity;BP:cAMP-mediated signaling;BP:intracellular signal transduction;BP:regulation of synaptic vesicle exocytosis;BP:cellular response to glucagon stimulus;BP:renal water homeostasis;BP:rhythmic process;BP:adenylate cyclase-activating G…	K08041	ADCY1	map00230;map01522;map04015;map04020;map04022;map04024;map04062;map04072;map04114;map04211;map04213;map04261;map04270;map04540;map04611;map04713;map04714;map04720;map04723;map04724;map04725;map04727;map04750;map04911;map04912;map04913;map04914;map04915;map04916;map04918;map04921;map04923;map04925;map04926;map04927;map04928;map04934;map04970;map04971;map04972;map04976;map05032;map05142;map05146;map…	Purine metabolism;Endocrine resistance;Rap1 signaling pathway;Calcium signaling pathway;cGMP-PKG signaling pathway;cAMP signaling pathway;Chemokine signaling pathway;Phospholipase D signaling pathway;Oocyte meiosis;Longevity regulating pathway;Longevity regulating pathway - multiple species;Adrenergic signaling in cardiomyocytes;Vascular smooth muscle contraction;Gap junction;Platelet activation;…	COG2114	T:Signal transduction mechanisms
ENSMUSG00000046160	Olig1	oligodendrocyte transcription factor 1 [Source:MGI Symbol;Acc:MGI:1355334]	2.167	1.11592	7.55747e-05	0.00212208	yes	up	1.35	1.15	1.54	2.99	2.85	3.15	1.34667	2.99667	GO:0048663;GO:0009987;GO:0048709;GO:0007275;GO:0006355;GO:0022008;GO:0006351;GO:0005634;GO:0005667;GO:0003700;GO:0005488;GO:0005515;GO:0003677;GO:004698	BP:neuron fate commitment;BP:cellular process;BP:oligodendrocyte differentiation;BP:multicellular organism development;BP:regulation of transcription, DNA-templated;BP:neurogenesis;BP:transcription, DNA-templated;CC:nucleus;CC:transcription factor complex;MF:transcription factor activity, sequence-specific DNA binding;MF:binding;MF:protein binding;MF:DNA binding;MF:protein dimerization activity;	K09085	BHLHB1_6_7	------	------	ENOG4111U26;ENOG4111X58	K:Transcription;
ENSMUSG00000030244	Gys2	glycogen synthase 2 [Source:MGI Symbol;Acc:MGI:2385254]	0.535	-0.902707	7.61466e-05	0.00213075	yes	down	156.25	85.32	156.6	61.05	84.25	85.47	132.723	76.9233	GO:0008152;GO:0005977;GO:0005978;GO:0009749;GO:0005737;GO:0005856;GO:0005829;GO:0043265;GO:0005938;GO:0030864;GO:0004373;GO:0016740;GO:0003824;GO:0016757;GO:000553	BP:metabolic process;BP:glycogen metabolic process;BP:glycogen biosynthetic process;BP:response to glucose;CC:cytoplasm;CC:cytoskeleton;CC:cytosol;CC:ectoplasm;CC:cell cortex;CC:cortical actin cytoskeleton;MF:glycoge;MF:transferase activity;MF:catalytic activity;MF:transferase activity, transferring glycosyl groups;MF:glucose binding;	K00693	GYS	map00500;map04151;map04152;map04910;map04922;map04931	Starch and sucrose metabolism;PI3K-Akt signaling pathway;AMPK signaling pathway;Insulin signaling pathway;Glucagon signaling pathway;Insulin resistance	COG0438	M:Cell wall/membrane/envelope biogenesis
ENSMUSG00000029752	Asns	asparagine synthetase [Source:MGI Symbol;Acc:MGI:1350929]	3.383	1.7583	7.64716e-05	0.00213509	yes	up	0.68	0.85	0.55	3.31	1.25	2.22	0.693333	2.26	GO:0009636;GO:0009416;GO:0043200;GO:0006529;GO:0032354;GO:0006520;GO:0006541;GO:0009612;GO:0043066;GO:0045931;GO:0032870;GO:0042149;GO:0008652;GO:0070981;GO:0031427;GO:0031667;GO:0001889;GO:0005829;GO:0000166;GO:0004066;GO:0042803;GO:0048037;GO:0016874;GO:000552	BP:response to toxic substance;BP:response to light stimulus;BP:response to amino acid;BP:asparagine biosynthetic process;BP:response to follicle-stimulating hormone;BP:cellular amino acid metabolic process;BP:glutamine metabolic process;BP:response to mechanical stimulus;BP:negative regulation of apoptotic process;BP:positive regulation of mitotic cell cycle;BP:cellular response to hormone stimu…	K01953	asnB, ASNS	map00250	Alanine, aspartate and glutamate metabolism	COG0367	E:Amino acid transport and metabolism
ENSMUSG00000052837	Junb	jun B proto-oncogene [Source:MGI Symbol;Acc:MGI:96647]	2.328	1.21899	7.66662e-05	0.00213577	yes	up	4.38	4.76	9.81	15.77	15.12	15.01	6.31667	15.3	GO:0009314;GO:0032870;GO:0060716;GO:0032496;GO:0010941;GO:0060136;GO:0001649;GO:0034097;GO:0001701;GO:0001829;GO:0000122;GO:0033687;GO:0009612;GO:0010033;GO:0006366;GO:0042127;GO:0009987;GO:0030316;GO:0071277;GO:0045597;GO:0051591;GO:0001570;GO:0051726;GO:0042493;GO:0006355;GO:0006357;GO:0045944;GO:0046697;GO:0005634;GO:0005654;GO:0000790;GO:0005667;GO:0035976;GO:0001077;GO:0003677;GO:0043565;GO:…	BP:response to radiation;BP:cellular response to hormone stimulus;BP:labyrinthine layer blood vessel development;BP:response to lipopolysaccharide;BP:regulation of cell death;BP:embryonic process involved in female pregnancy;BP:osteoblast differentiation;BP:response to cytokine;BP:in utero embryonic development;BP:trophectodermal cell differentiation;BP:negative regulation of transcription from R…	K09028	JUNB	map04380;map04668	Osteoclast differentiation;TNF signaling pathway	ENOG410XRWH	K:Transcription
ENSMUSG00000052512	Nav2	neuron navigator 2 [Source:MGI Symbol;Acc:MGI:2183691]	1.796	0.844885	7.7679e-05	0.0021592	yes	up	35.87	3.49	1.96	3.92	5.42	6.7	13.7733	5.34667	GO:0007626;GO:0007608;GO:0007399;GO:0021564;GO:0007605;GO:0021554;GO:0021563;GO:0003025;GO:0022008;GO:0005614;GO:0031012;GO:0005654;GO:0005515;GO:000820	BP:locomotory behavior;BP:sensory perception of smell;BP:nervous system development;BP:vagus nerve development;BP:sensory perception of sound;BP:optic nerve development;BP:glossopharyngeal nerve development;BP:regulation of systemic arterial blood pressure by baroreceptor feedback;BP:neurogenesis;CC:interstitial matrix;CC:extracellular matrix;CC:nucleoplasm;MF:protein binding;MF:heparin binding;	K19483	NAV2	------	------	ENOG410XRG8	Z:Cytoskeleton
ENSMUSG00000015653	Steap2	six transmembrane epithelial antigen of prostate 2 [Source:MGI Symbol;Acc:MGI:1921301]	0.477	-1.06651	7.8898e-05	0.00218343	yes	down	1.85	2.34	1.19	0.57	1.23	0.77	1.79333	0.856667	GO:0055072;GO:0045055;GO:0015677;GO:0006811;GO:0098706;GO:0055114;GO:0006893;GO:0006897;GO:0009725;GO:0097461;GO:0030173;GO:0016021;GO:0016020;GO:0010008;GO:0030140;GO:0005887;GO:0005886;GO:0005829;GO:0005769;GO:0005768;GO:0052851;GO:0016491;GO:0046872;GO:0005215;GO:000882	BP:iron ion homeostasis;BP:regulated exocytosis;BP:copper ion import;BP:ion transport;BP:ferric iron import across plasma membrane;BP:oxidation-reduction process;BP:Golgi to plasma membrane transport;BP:endocytosis;BP:response to hormone;BP:ferric iron import into cell;CC:integral component of Golgi membrane;CC:integral component of membrane;CC:membrane;CC:endosome membrane;CC:trans-Golgi network…	K14738	STEAP2	map04978	Mineral absorption	COG2085	S:Function unknown
ENSMUSG00000106397	Gm21049	predicted gene, 21049 [Source:MGI Symbol;Acc:MGI:5434404]	0.452	-1.14441	8.05381e-05	0.00222391	yes	down	3.78	4.43	2.45	0.75	2.08	1.92	3.55333	1.58333	------	------	K00699	UGT	map05204;map00983;map00982;map00980;map00040;map00860;map00053;map00830;map00140	Chemical carcinogenesis;Drug metabolism - other enzymes;Drug metabolism - cytochrome P450;Metabolism of xenobiotics by cytochrome P450;Pentose and glucuronate interconversions;Porphyrin and chlorophyll metabolism;Ascorbate and aldarate metabolism;Retinol metabolism;Steroid hormone biosynthesis	COG1819	S:Function unknown
ENSMUSG00000054720	Lrrc8c	leucine rich repeat containing 8 family, member C [Source:MGI Symbol;Acc:MGI:2140839]	0.526	-0.925652	8.09874e-05	0.00222653	yes	down	1.36	1.63	1.11	0.77	0.65	0.75	1.36667	0.723333	GO:0015698;GO:0071470;GO:0006884;GO:0015734;GO:0034214;GO:0098656;GO:0045444;GO:0044070;GO:0015810;GO:0006811;GO:0005737;GO:0016021;GO:0016020;GO:0005789;GO:0034702;GO:0005887;GO:0005886;GO:0005783;GO:0005515;GO:000522	BP:inorganic anion transport;BP:cellular response to osmotic stress;BP:cell volume homeostasis;BP:taurine transport;BP:protein hexamerization;BP:anion transmembrane transport;BP:fat cell differentiation;BP:regulation of anion transport;BP:aspartate transport;BP:ion transport;CC:cytoplasm;CC:integral component of membrane;CC:membrane;CC:endoplasmic reticulum membrane;CC:ion channel complex;CC:inte…	------	------	------	------	COG4886	S:Function unknown
ENSMUSG00000044948	Cfap43	cilia and flagella associated protein 43 [Source:MGI Symbol;Acc:MGI:1289258]	0.407	-1.29548	8.38529e-05	0.00227544	yes	down	1.14	1.38	1.15	0.6	0.37	0.49	1.22333	0.486667	GO:0030154;GO:1905419;GO:0007283;GO:0007288;GO:0005737;GO:0005856;GO:0031514;GO:0005575;GO:0005929;GO:0042995;GO:0005930;GO:0003674;GO:000551	BP:cell differentiation;BP:sperm flagellum movement involved in flagellated sperm motility;BP:spermatogenesis;BP:sperm axoneme assembly;CC:cytoplasm;CC:cytoskeleton;CC:motile cilium;CC:cellular_component;CC:cilium;CC:cell projection;CC:axoneme;MF:molecular_function;MF:protein binding;	------	------	------	------	ENOG410XSR0	S:Function unknown
ENSMUSG00000071637	Cebpd	CCAAT/enhancer binding protein (C/EBP), delta [Source:MGI Symbol;Acc:MGI:103573]	0.397	-1.33155	8.35337e-05	0.00227544	yes	down	1.66	1.87	2.57	1.06	0.75	0.86	2.03333	0.89	GO:0048839;GO:0006357;GO:0045944;GO:0006355;GO:0002244;GO:0045892;GO:0045444;GO:0045669;GO:0005634;GO:0005654;GO:0043565;GO:0003700;GO:0001228;GO:0001077;GO:0005515;GO:0003677;GO:0000978;GO:0046982;GO:0044212;GO:004280	BP:inner ear development;BP:regulation of transcription from RNA polymerase II promoter;BP:positive regulation of transcription from RNA polymerase II promoter;BP:regulation of transcription, DNA-templated;BP:hematopoietic progenitor cell differentiation;BP:negative regulation of transcription, DNA-templated;BP:fat cell differentiation;BP:positive regulation of osteoblast differentiation;CC:nucle…	K10050	CEBPD	------	------	ENOG4111HWR;ENOG410YJ8G;ENOG4111S4B	K:Transcription;
ENSMUSG00000049907	Rasl11b	RAS-like, family 11, member B [Source:MGI Symbol;Acc:MGI:1916189]	2.821	1.49623	8.4828e-05	0.00229493	yes	up	0.49	1.21	0.73	2.23	2.28	2.42	0.81	2.31	GO:0007165;GO:0007264;GO:0030512;GO:0016020;GO:0005622;GO:0000166;GO:0005160;GO:0003924;GO:0005515;GO:000552	BP:signal transduction;BP:small GTPase mediated signal transduction;BP:negative regulation of transforming growth factor beta receptor signaling pathway;CC:membrane;CC:intracellular;MF:nucleotide binding;MF:transforming growth factor beta receptor binding;MF:GTPase activity;MF:protein binding;MF:GTP binding;	K07853	RASL11B	------	------	COG1100	S:Function unknown
ENSMUSG00000028967	Errfi1	ERBB receptor feedback inhibitor 1 [Source:MGI Symbol;Acc:MGI:1921405]	0.462	-1.1155	8.57001e-05	0.00231059	yes	down	465	486.76	398.43	249.43	101.35	276.96	450.063	209.247	GO:0042059;GO:0031953;GO:0032966;GO:0032869;GO:0061469;GO:0036120;GO:0031098;GO:0071474;GO:0032691;GO:1903243;GO:0043589;GO:0060426;GO:0048286;GO:0060428;GO:0007175;GO:0071549;GO:0071364;GO:0050732;GO:0045616;GO:0070373;GO:0042536;GO:0005737;GO:0005634;GO:0016020;GO:0005886;GO:0031234;GO:0005829;GO:0017124;GO:0031267;GO:0019901;GO:0019900;GO:000551	BP:negative regulation of epidermal growth factor receptor signaling pathway;BP:negative regulation of protein autophosphorylation;BP:negative regulation of collagen biosynthetic process;BP:cellular response to insulin stimulus;BP:regulation of type B pancreatic cell proliferation;BP:cellular response to platelet-derived growth factor stimulus;BP:stress-activated protein kinase signaling cascade;…	------	------	------	------	ENOG4111HB5	O:Posttranslational modification, protein turnover, chaperones
ENSMUSG00000038751	Ptk6	PTK6 protein tyrosine kinase 6 [Source:MGI Symbol;Acc:MGI:99683]	4.948	2.30671	8.6949e-05	0.00233924	yes	up	0.15	0.07	0.05	0.31	0.6	0.46	0.09	0.456667	GO:0060575;GO:0045926;GO:0016310;GO:0030154;GO:0018108;GO:0007169;GO:0046777;GO:0038083;GO:0061099;GO:0016477;GO:0042127;GO:0006468;GO:0045087;GO:0010976;GO:0007260;GO:0042503;GO:0042506;GO:0071300;GO:0005737;GO:0001726;GO:0016604;GO:0005634;GO:0016020;GO:0005654;GO:0005886;GO:0042995;GO:0031234;GO:0005829;GO:0000166;GO:0016740;GO:0004715;GO:0004713;GO:0004672;GO:0005524;GO:0016301;GO:0042802;GO:…	BP:intestinal epithelial cell differentiation;BP:negative regulation of growth;BP:phosphorylation;BP:cell differentiation;BP:peptidyl-tyrosine phosphorylation;BP:transmembrane receptor protein tyrosine kinase signaling pathway;BP:protein autophosphorylation;BP:peptidyl-tyrosine autophosphorylation;BP:negative regulation of protein tyrosine kinase activity;BP:cell migration;BP:regulation of cell p…	K08894	PTK6, BRK	------	------	COG0515	T:Signal transduction mechanisms
ENSMUSG00000113399	Gm48199	predicted gene, 48199 [Source:MGI Symbol;Acc:MGI:6097585]	0.141	-2.83085	8.89739e-05	0.00237844	yes	down	0.6	8.57	1.65	0.77	0.23	0.49	3.60667	0.496667	------	------	------	------	------	------	------	------
ENSMUSG00000105096	Gbp10	guanylate-binding protein 10 [Source:MGI Symbol;Acc:MGI:4359647]	2.866	1.51887	9.8238e-05	0.00260393	yes	up	0.95	0.35	1.3	2.42	2.54	2.7	0.866667	2.55333	GO:0071222;GO:0071346;GO:0050830;GO:0042832;GO:0031410;GO:0003924;GO:0000166;GO:0003674;GO:000552	BP:cellular response to lipopolysaccharide;BP:cellular response to interferon-gamma;BP:defense response to Gram-positive bacterium;BP:defense response to protozoan;CC:cytoplasmic vesicle;MF:GTPase activity;MF:nucleotide binding;MF:molecular_function;MF:GTP binding;	K20908	GBP6	------	------	ENOG410XR6Z	S:Function unknown
ENSMUSG00000060550	H2-Q7	histocompatibility 2, Q region locus 7 [Source:MGI Symbol;Acc:MGI:95936]	0.552	-0.85726	9.86626e-05	0.00260968	yes	down	75.02	73.87	103.81	41.1	61.66	42.35	84.2333	48.37	------	------	K06751	MHC1	map04144;map04145;map04218;map04514;map04612;map04940;map05163;map05165;map05166;map05167;map05168;map05169;map05203;map05320;map05330;map05332;map05416	Endocytosis;Phagosome;Cellular senescence;Cell adhesion molecules (CAMs);Antigen processing and presentation;Type I diabetes mellitus;Human cytomegalovirus infection;Human papillomavirus infection;Human T-cell leukemia virus 1 infection;Kaposi sarcoma-associated herpesvirus infection;Herpes simplex infection;Epstein-Barr virus infection;Viral carcinogenesis;Autoimmune thyroid disease;Allograft re…	ENOG4111K8F;ENOG410YKQA	U:Intracellular trafficking, secretion, and vesicular transport;
ENSMUSG00000027559	Car3	carbonic anhydrase 3 [Source:MGI Symbol;Acc:MGI:88270]	2.024	1.01715	9.97184e-05	0.00262654	yes	up	655.88	338.31	540.58	1245.87	763.9	1150.96	511.59	1053.58	GO:0016311;GO:0009617;GO:0006979;GO:0045471;GO:0006730;GO:0005737;GO:0005829;GO:0016151;GO:0046872;GO:0016791;GO:0016829;GO:0008270;GO:000408	BP:dephosphorylation;BP:response to bacterium;BP:response to oxidative stress;BP:response to ethanol;BP:one-carbon metabolic process;CC:cytoplasm;CC:cytosol;MF:nickel cation binding;MF:metal ion binding;MF:phosphatase activity;MF:lyase activity;MF:zinc ion binding;MF:carbonate dehydratase activity;	K01672	CA	map00910	Nitrogen metabolism	COG3338	P:Inorganic ion transport and metabolism
ENSMUSG00000019906	Lin7a	lin-7 homolog A (C. elegans) [Source:MGI Symbol;Acc:MGI:2135609]	0.57	-0.809842	0.000101873	0.00267768	yes	down	9.19	5.86	5.57	3.26	4.66	4.75	6.87333	4.22333	GO:0045199;GO:0006887;GO:0007269;GO:0048489;GO:1903361;GO:0006461;GO:0048839;GO:0015031;GO:0045202;GO:0005923;GO:0030054;GO:0070062;GO:0016020;GO:0097025;GO:0043005;GO:0016323;GO:0045211;GO:0014069;GO:0005911;GO:0005886;GO:0005829;GO:0098793;GO:0005515;GO:009701	BP:maintenance of epithelial cell apical/basal polarity;BP:exocytosis;BP:neurotransmitter secretion;BP:synaptic vesicle transport;BP:protein localization to basolateral plasma membrane;BP:protein complex assembly;BP:inner ear development;BP:protein transport;CC:synapse;CC:bicellular tight junction;CC:cell junction;CC:extracellular exosome;CC:membrane;CC:MPP7-DLG1-LIN7 complex;CC:neuron projection…	K19931	LIN7	------	------	ENOG410XP5T	O:Posttranslational modification, protein turnover, chaperones
ENSMUSG00000025907	Rb1cc1	RB1-inducible coiled-coil 1 [Source:MGI Symbol;Acc:MGI:1341850]	0.553	-0.855161	0.000102524	0.00268918	yes	down	10.88	11.71	11.44	5.64	6.24	5.37	11.3433	5.75	GO:2001237;GO:0030242;GO:0001889;GO:0007049;GO:0000045;GO:0043066;GO:0061709;GO:0006914;GO:0061723;GO:0046330;GO:0034727;GO:0007507;GO:0045793;GO:0006995;GO:0000422;GO:0001934;GO:0019898;GO:0034045;GO:0005737;GO:0005634;GO:0031965;GO:1990316;GO:0000407;GO:0005829;GO:0005764;GO:0032947;GO:0019901;GO:000551	BP:negative regulation of extrinsic apoptotic signaling pathway;BP:pexophagy;BP:liver development;BP:cell cycle;BP:autophagosome assembly;BP:negative regulation of apoptotic process;BP:reticulophagy;BP:autophagy;BP:glycophagy;BP:positive regulation of JNK cascade;BP:piecemeal microautophagy of nucleus;BP:heart development;BP:positive regulation of cell size;BP:cellular response to nitrogen starva…	K17589	RB1CC1	map04140;map04211	Autophagy - animal;Longevity regulating pathway	ENOG410XSY4	S:Function unknown
ENSMUSG00000024170	Telo2	telomere maintenance 2 [Source:MGI Symbol;Acc:MGI:1918968]	2.173	1.12	0.000105063	0.00274431	yes	up	1.2	1.61	1.04	1.73	2.35	2.19	1.28333	2.09	------	------	K11137	TELO2, TEL2	map03460;map04150	Fanconi anemia pathway;mTOR signaling pathway	ENOG410XR2X	S:Function unknown
ENSMUSG00000040722	Scamp5	secretory carrier membrane protein 5 [Source:MGI Symbol;Acc:MGI:1928948]	1.84	0.879352	0.000105706	0.00275538	yes	up	4.13	6.12	4.6	8.98	9.63	6.64	4.95	8.41667	GO:0006887;GO:1900242;GO:0045956;GO:0050715;GO:0015031;GO:0045806;GO:0034976;GO:0008021;GO:0016020;GO:0055038;GO:0045202;GO:0030285;GO:0030054;GO:0031410;GO:0098805;GO:0044433;GO:0005794;GO:0032588;GO:0005886;GO:0030672;GO:0000139;GO:0044425;GO:0005768;GO:0016021;GO:004487	BP:exocytosis;BP:regulation of synaptic vesicle endocytosis;BP:positive regulation of calcium ion-dependent exocytosis;BP:positive regulation of cytokine secretion;BP:protein transport;BP:negative regulation of endocytosis;BP:response to endoplasmic reticulum stress;CC:synaptic vesicle;CC:membrane;CC:recycling endosome membrane;CC:synapse;CC:integral component of synaptic vesicle membrane;CC:cell…	K19995	SCAMP	------	------	ENOG410XSJN	U:Intracellular trafficking, secretion, and vesicular transport
ENSMUSG00000019189	Rnf145	ring finger protein 145 [Source:MGI Symbol;Acc:MGI:1921565]	0.584	-0.775334	0.000107727	0.00279645	yes	down	8.85	6.18	6.68	4.2	4.53	4.35	7.23667	4.36	GO:0016021;GO:0016020;GO:000827	CC:integral component of membrane;CC:membrane;MF:zinc ion binding;	------	------	------	------	COG5243	O:Posttranslational modification, protein turnover, chaperones
ENSMUSG00000030256	Bhlhe41	basic helix-loop-helix family, member e41 [Source:MGI Symbol;Acc:MGI:1930704]	3.369	1.75242	0.000107506	0.00279645	yes	up	0.16	0.13	0.23	0.36	1.02	0.75	0.173333	0.71	GO:0032922;GO:0030154;GO:0010944;GO:0007219;GO:0000122;GO:0048511;GO:0007623;GO:0050767;GO:0045892;GO:0001756;GO:0006355;GO:0010832;GO:0005634;GO:0005654;GO:0017053;GO:0005488;GO:0003677;GO:0043425;GO:0070888;GO:0043426;GO:0043565;GO:0003714;GO:0042826;GO:0000981;GO:0042803;GO:0008134;GO:1990837;GO:0001102;GO:0046983;GO:0001227;GO:0046982;GO:0000977;GO:0005515;GO:0000978;GO:000098	BP:circadian regulation of gene expression;BP:cell differentiation;BP:negative regulation of transcription by competitive promoter binding;BP:Notch signaling pathway;BP:negative regulation of transcription from RNA polymerase II promoter;BP:rhythmic process;BP:circadian rhythm;BP:regulation of neurogenesis;BP:negative regulation of transcription, DNA-templated;BP:somitogenesis;BP:regulation of tr…	K03730	BHLHB3, DEC2	map04710	Circadian rhythm	ENOG4111F0X	K:Transcription
ENSMUSG00000036390	Gadd45a	growth arrest and DNA-damage-inducible 45 alpha [Source:MGI Symbol;Acc:MGI:107799]	2.395	1.25985	0.0001109	0.00286696	yes	up	2.06	1.69	2.05	3.32	6.01	4.98	1.93333	4.77	GO:0000185;GO:0000086;GO:0071260;GO:2000379;GO:0007049;GO:0071479;GO:0043065;GO:0006469;GO:1900745;GO:0006281;GO:0006974;GO:0046330;GO:0006977;GO:0071850;GO:0042770;GO:0007050;GO:0051726;GO:0000079;GO:0007098;GO:0005737;GO:0005654;GO:0005634;GO:0016607;GO:0042803;GO:0019900;GO:0001047;GO:0000979;GO:0047485;GO:0005515;GO:004698	BP:activation of MAPKKK activity;BP:G2/M transition of mitotic cell cycle;BP:cellular response to mechanical stimulus;BP:positive regulation of reactive oxygen species metabolic process;BP:cell cycle;BP:cellular response to ionizing radiation;BP:positive regulation of apoptotic process;BP:negative regulation of protein kinase activity;BP:positive regulation of p38MAPK cascade;BP:DNA repair;BP:cel…	K04402	GADD45	map04010;map04068;map04110;map04115;map04210;map04218;map05169;map05200;map05202;map05210;map05212;map05213;map05214;map05216;map05217;map05218;map05220;map05222;map05223;map05224;map05225;map05226	MAPK signaling pathway;FoxO signaling pathway;Cell cycle;p53 signaling pathway;Apoptosis;Cellular senescence;Epstein-Barr virus infection;Pathways in cancer;Transcriptional misregulation in cancer;Colorectal cancer;Pancreatic cancer;Endometrial cancer;Glioma;Thyroid cancer;Basal cell carcinoma;Melanoma;Chronic myeloid leukemia;Small cell lung cancer;Non-small cell lung cancer;Breast cancer;Hepato…	ENOG4111M8M	L:Replication, recombination and repair
ENSMUSG00000108435	Gm45051	predicted gene 45051 [Source:MGI Symbol;Acc:MGI:5753627]	0.374	-1.41918	0.000111849	0.00288557	yes	down	4.28	4.7	6.87	1.67	2.13	2.41	5.28333	2.07	------	------	------	------	------	------	ENOG4111P0A	S:Function unknown
ENSMUSG00000022885	St6gal1	beta galactoside alpha 2,6 sialyltransferase 1 [Source:MGI Symbol;Acc:MGI:108470]	1.717	0.780017	0.000112385	0.00288755	yes	up	15.88	9.83	12.67	19.89	21.29	26.34	12.7933	22.5067	GO:0006054;GO:0050922;GO:0009311;GO:0032946;GO:0006486;GO:2000110;GO:0018279;GO:1990743;GO:0097503;GO:1900024;GO:0005783;GO:0030173;GO:0070062;GO:0016021;GO:0016020;GO:0005794;GO:0005797;GO:0032580;GO:0000138;GO:0000139;GO:0005576;GO:0003835;GO:0008373;GO:0016740;GO:0042803;GO:001675	BP:N-acetylneuraminate metabolic process;BP:negative regulation of chemotaxis;BP:oligosaccharide metabolic process;BP:positive regulation of mononuclear cell proliferation;BP:protein glycosylation;BP:negative regulation of macrophage apoptotic process;BP:protein N-linked glycosylation via asparagine;BP:protein sialylation;BP:sialylation;BP:regulation of substrate adhesion-dependent cell spreading…	K00778	SIAT1, ST6GAL1	map00510;map00514	N-Glycan biosynthesis;Other types of O-glycan biosynthesis	ENOG410XT8P	S:Function unknown
ENSMUSG00000002413	Braf	Braf transforming gene [Source:MGI Symbol;Acc:MGI:88190]	0.572	-0.806692	0.000113425	0.00290723	yes	down	3.39	3.77	2.51	2.48	1.8	1.6	3.22333	1.96	GO:0000186;GO:1990090;GO:0033138;GO:0016310;GO:0030154;GO:0048679;GO:0050852;GO:0045580;GO:0060323;GO:0010628;GO:0043524;GO:0007165;GO:0035556;GO:0008542;GO:0010764;GO:1900026;GO:0051496;GO:0000165;GO:0043368;GO:0046632;GO:0043066;GO:0048680;GO:0010828;GO:0030878;GO:0043367;GO:0070413;GO:0042127;GO:0006468;GO:0048538;GO:0043369;GO:0051291;GO:0071277;GO:0051591;GO:2000352;GO:0035019;GO:0043434;GO:…	BP:activation of MAPKK activity;BP:cellular response to nerve growth factor stimulus;BP:positive regulation of peptidyl-serine phosphorylation;BP:phosphorylation;BP:cell differentiation;BP:regulation of axon regeneration;BP:T cell receptor signaling pathway;BP:regulation of T cell differentiation;BP:head morphogenesis;BP:positive regulation of gene expression;BP:negative regulation of neuron apop…	K04365	BRAF	map01521;map01522;map04010;map04012;map04013;map04015;map04024;map04062;map04068;map04150;map04214;map04270;map04320;map04510;map04650;map04720;map04722;map04726;map04730;map04810;map04910;map04914;map04928;map04934;map05034;map05160;map05200;map05205;map05210;map05211;map05212;map05213;map05214;map05215;map05216;map05218;map05219;map05220;map05221;map05223;map05224;map05225;map05226	EGFR tyrosine kinase inhibitor resistance;Endocrine resistance;MAPK signaling pathway;ErbB signaling pathway;MAPK signaling pathway - fly;Rap1 signaling pathway;cAMP signaling pathway;Chemokine signaling pathway;FoxO signaling pathway;mTOR signaling pathway;Apoptosis - fly;Vascular smooth muscle contraction;Dorso-ventral axis formation;Focal adhesion;Natural killer cell mediated cytotoxicity;Long…	ENOG410Y4UP	T:Signal transduction mechanisms
ENSMUSG00000023495	Pcbp4	poly(rC) binding protein 4 [Source:MGI Symbol;Acc:MGI:1890471]	1.776	0.828317	0.000117872	0.00301004	yes	up	5.93	5.45	6.05	8.53	10.22	13.25	5.81	10.6667	GO:0043488;GO:0005829;GO:0003723;GO:0003676;GO:000373	BP:regulation of mRNA stability;CC:cytosol;MF:RNA binding;MF:nucleic acid binding;MF:mRNA 3'-UTR binding;	K21444	PCBP3_4	------	------	ENOG410XNN8	S:Function unknown
ENSMUSG00000021368	Tbc1d7	TBC1 domain family, member 7 [Source:MGI Symbol;Acc:MGI:1914296]	2.012	1.00896	0.000118954	0.00303152	yes	up	3.66	3.3	3.32	6.69	6.34	6.09	3.42667	6.37333	GO:0090630;GO:0070848;GO:1902018;GO:0031398;GO:0032007;GO:0036064;GO:0031410;GO:0017137;GO:000509	BP:activation of GTPase activity;BP:response to growth factor;BP:negative regulation of cilium assembly;BP:positive regulation of protein ubiquitination;BP:negative regulation of TOR signaling;CC:ciliary basal body;CC:cytoplasmic vesicle;MF:Rab GTPase binding;MF:GTPase activator activity;	K20396	TBC1D7	map04150	mTOR signaling pathway	ENOG410YME8	S:Function unknown
ENSMUSG00000033854	Kcnk10	potassium channel, subfamily K, member 10 [Source:MGI Symbol;Acc:MGI:1919508]	2.948	1.5596	0.000120145	0.00304335	yes	up	1.04	0.94	0.53	1.36	1.88	1.97	0.836667	1.73667	GO:0030322;GO:0071805;GO:0007613;GO:0034765;GO:0006811;GO:0016021;GO:0016020;GO:0005887;GO:0005886;GO:0005267;GO:0022841;GO:000524	BP:stabilization of membrane potential;BP:potassium ion transmembrane transport;BP:memory;BP:regulation of ion transmembrane transport;BP:ion transport;CC:integral component of membrane;CC:membrane;CC:integral component of plasma membrane;CC:plasma membrane;MF:potassium channel activity;MF:potassium ion leak channel activity;MF:voltage-gated ion channel activity;	K04920	KCNK10, K2P10.1	map04971	Gastric acid secretion	COG1226	P:Inorganic ion transport and metabolism
ENSMUSG00000022025	Cnmd	chondromodulin [Source:MGI Symbol;Acc:MGI:1341171]	0.344	-1.53832	0.000129069	0.00324324	yes	down	11.16	6.53	16.21	3.8	2.81	5.62	11.3	4.07667	GO:0051216;GO:0030948;GO:0030154;GO:0007275;GO:0001886;GO:0001937;GO:0016525;GO:0016020;GO:0016021;GO:0005576;GO:0012505;GO:000557	BP:cartilage development;BP:negative regulation of vascular endothelial growth factor receptor signaling pathway;BP:cell differentiation;BP:multicellular organism development;BP:endothelial cell morphogenesis;BP:negative regulation of endothelial cell proliferation;BP:negative regulation of angiogenesis;CC:membrane;CC:integral component of membrane;CC:extracellular region;CC:endomembrane system;C…	------	------	------	------	ENOG410YVHU	U:Intracellular trafficking, secretion, and vesicular transport
ENSMUSG00000025813	Homer2	homer scaffolding protein 2 [Source:MGI Symbol;Acc:MGI:1347354]	0.56	-0.836266	0.000130528	0.00327297	yes	down	15.39	11.6	12.99	6.53	7.17	10.25	13.3267	7.98333	GO:0048875;GO:0048148;GO:0007605;GO:0008277;GO:0035584;GO:0005737;GO:0032426;GO:0005730;GO:0045211;GO:0045177;GO:0014069;GO:0030054;GO:0035256;GO:0003779;GO:003016	BP:chemical homeostasis within a tissue;BP:behavioral response to cocaine;BP:sensory perception of sound;BP:regulation of G-protein coupled receptor protein signaling pathway;BP:calcium-mediated signaling using intracellular calcium source;CC:cytoplasm;CC:stereocilium tip;CC:nucleolus;CC:postsynaptic membrane;CC:apical part of cell;CC:postsynaptic density;CC:cell junction;MF:G-protein coupled glu…	K15010	HOMER	map04068;map04724	FoxO signaling pathway;Glutamatergic synapse	ENOG410XQWT	Z:Cytoskeleton
ENSMUSG00000068250	Amn1	antagonist of mitotic exit network 1 [Source:MGI Symbol;Acc:MGI:2442933]	0.432	-1.21197	0.000131438	0.00327821	yes	down	9.04	5.02	10.45	2.9	2.09	5.29	8.17	3.42667	------	------	------	------	------	------	ENOG410ZYWH;ENOG410XQ54;ENOG410Z673	S:Function unknown;
ENSMUSG00000030660	Pik3c2a	phosphatidylinositol-4-phosphate 3-kinase catalytic subunit type 2 alpha [Source:MGI Symbol;Acc:MGI:1203729]	0.475	-1.074	0.000132025	0.00328469	yes	down	8.09	9.55	4.83	2.95	3.81	3.44	7.49	3.4	GO:0006897;GO:0016310;GO:0036092;GO:0046854;GO:0048015;GO:0090050;GO:0005737;GO:0070062;GO:0005942;GO:0005634;GO:0005886;GO:0031982;GO:0016301;GO:0035091;GO:0016303;GO:0035005;GO:0016740;GO:003500	BP:endocytosis;BP:phosphorylation;BP:phosphatidylinositol-3-phosphate biosynthetic process;BP:phosphatidylinositol phosphorylation;BP:phosphatidylinositol-mediated signaling;BP:positive regulation of cell migration involved in sprouting angiogenesis;CC:cytoplasm;CC:extracellular exosome;CC:phosphatidylinositol 3-kinase complex;CC:nucleus;CC:plasma membrane;CC:vesicle;MF:kinase activity;MF:phospha…	K00923	PIK3C2	map00562;map04070	Inositol phosphate metabolism;Phosphatidylinositol signaling system	COG5032;COG5032;COG5032;COG5032;COG5032	B:Chromatin structure and dynamics;D:Cell cycle control, cell division, chromosome partitioning;L:Replication, recombination and repair;T:Signal transduction mechanisms;U:Intracellular trafficking, secretion, and vesicular transport
ENSMUSG00000024293	Esco1	establishment of sister chromatid cohesion N-acetyltransferase 1 [Source:MGI Symbol;Acc:MGI:1925055]	0.53	-0.914585	0.00013539	0.00333538	yes	down	2.56	2.81	2.39	1.32	1.44	1.68	2.58667	1.48	GO:0044238;GO:0044260;GO:0006275;GO:0034421;GO:0007062;GO:000078	BP:primary metabolic process;BP:cellular macromolecule metabolic process;BP:regulation of DNA replication;BP:post-translational protein acetylation;BP:sister chromatid cohesion;CC:chromatin;	K11268	ESCO, ECO1	------	------	ENOG410XTJX	S:Function unknown
ENSMUSG00000028300	C9orf72	C9orf72, member of C9orf72-SMCR8 complex [Source:MGI Symbol;Acc:MGI:1920455]	0.56	-0.836695	0.000135117	0.00333538	yes	down	4.49	6.4	4.19	3.78	2.78	2.98	5.02667	3.18	GO:0048675;GO:0016239;GO:1902774;GO:1904425;GO:0010506;GO:0034063;GO:0006914;GO:2000785;GO:1903432;GO:0006897;GO:0001933;GO:0015629;GO:0032045;GO:0030426;GO:0030425;GO:0030424;GO:0005737;GO:0044304;GO:0045171;GO:0005615;GO:0031410;GO:0005634;GO:0005776;GO:0005654;GO:0043005;GO:0031965;GO:0044295;GO:1990316;GO:0042995;GO:0043204;GO:0010494;GO:0000932;GO:0005764;GO:0005576;GO:0110053;GO:0005768;GO:…	BP:axon extension;BP:positive regulation of macroautophagy;BP:late endosome to lysosome transport;BP:negative regulation of GTP binding;BP:regulation of autophagy;BP:stress granule assembly;BP:autophagy;BP:regulation of autophagosome assembly;BP:regulation of TORC1 signaling;BP:endocytosis;BP:negative regulation of protein phosphorylation;CC:actin cytoskeleton;CC:guanyl-nucleotide exchange factor…	------	------	------	------	ENOG41117RW	S:Function unknown
ENSMUSG00000069045	Ddx3y	DEAD (Asp-Glu-Ala-Asp) box polypeptide 3, Y-linked [Source:MGI Symbol;Acc:MGI:1349406]	0.552	-0.856996	0.000137579	0.00336292	yes	down	13.94	14.65	8.94	5.14	8.79	6.79	12.51	6.90667	GO:0005737;GO:0005634;GO:0005829;GO:0016787;GO:0000166;GO:0003723;GO:0003676;GO:0004386;GO:000552	CC:cytoplasm;CC:nucleus;CC:cytosol;MF:hydrolase activity;MF:nucleotide binding;MF:RNA binding;MF:nucleic acid binding;MF:helicase activity;MF:ATP binding;	K17642	DDX3Y	------	------	ENOG410XNTI	L:Replication, recombination and repair
ENSMUSG00000047446	Arl4a	ADP-ribosylation factor-like 4A [Source:MGI Symbol;Acc:MGI:99437]	0.55	-0.861286	0.000141776	0.00345207	yes	down	18.53	33.16	23.47	15.72	12.55	13.01	25.0533	13.76	GO:0005525;GO:000016	MF:GTP binding;MF:nucleotide binding;	K07945	ARL4	------	------	COG1100	S:Function unknown
ENSMUSG00000041328	Pcf11	PCF11 cleavage and polyadenylation factor subunit [Source:MGI Symbol;Acc:MGI:1919579]	0.542	-0.883216	0.000142998	0.00347509	yes	down	5.14	4.77	3.64	1.95	2.68	2.36	4.51667	2.33	GO:0006379;GO:0006369;GO:0006378;GO:0005737;GO:0005849;GO:0005739;GO:0005654;GO:0000993;GO:000372	BP:mRNA cleavage;BP:termination of RNA polymerase II transcription;BP:mRNA polyadenylation;CC:cytoplasm;CC:mRNA cleavage factor complex;CC:mitochondrion;CC:nucleoplasm;MF:RNA polymerase II core binding;MF:mRNA binding;	K14400	PCF11	map03015	mRNA surveillance pathway	ENOG410Y266	A:RNA processing and modification
ENSMUSG00000006019	Dhx34	DEAH (Asp-Glu-Ala-His) box polypeptide 34 [Source:MGI Symbol;Acc:MGI:1918973]	1.856	0.89191	0.000146039	0.00352047	yes	up	2.01	1.6	1.76	3.22	3.47	3.13	1.79	3.27333	GO:2000623;GO:0016020;GO:0016787;GO:0044822;GO:0004386;GO:0000166;GO:000552	BP:negative regulation of nuclear-transcribed mRNA catabolic process, nonsense-mediated decay;CC:membrane;MF:hydrolase activity;MF:pol;MF:helicase activity;MF:nucleotide binding;MF:ATP binding;	K20101	DHX34	------	------	COG1643	L:Replication, recombination and repair
ENSMUSG00000033904	Ccp110	centriolar coiled coil protein 110 [Source:MGI Symbol;Acc:MGI:2141942]	0.447	-1.16281	0.000146266	0.00352047	yes	down	1.74	1.81	1.92	0.53	0.9	0.72	1.82333	0.716667	GO:0032465;GO:0007099;GO:0051298;GO:000581	BP:regulation of cytokinesis;BP:centriole replication;BP:centrosome duplication;CC:centriole;	K16453	CCP110, CEP110	------	------	ENOG410XP98	S:Function unknown
ENSMUSG00000043681	Fam25c	family with sequence similarity 25, member C [Source:MGI Symbol;Acc:MGI:1916384]	2.287	1.19335	0.000145958	0.00352047	yes	up	20.44	21.77	13.9	58.99	38.71	34.53	18.7033	44.0767	GO:0008150;GO:0005575;GO:000367	BP:biological_process;CC:cellular_component;MF:molecular_function;	------	------	------	------	ENOG41113ZK;ENOG4111C7D	S:Function unknown;
ENSMUSG00000035439	Haus8	4HAUS augmin-like complex, subunit 8 [Source:MGI Symbol;Acc:MGI:1923728]	2.253	1.17178	0.00014997	0.00360272	yes	up	2.72	1.12	1.18	2.42	3.02	3.29	1.67333	2.91	GO:0051297;GO:0051225;GO:007065	BP:centrosome organization;BP:spindle assembly;CC:HAUS complex;	K16591	HAUS8	------	------	ENOG4112BWM;ENOG41120A8	S:Function unknown;
ENSMUSG00000041939	Mvk	mevalonate kinase [Source:MGI Symbol;Acc:MGI:107624]	1.97	0.977952	0.000151239	0.00362628	yes	up	5.63	3.73	5.09	7.4	12.59	9.64	4.81667	9.87667	GO:0050728;GO:0016310;GO:0008299;GO:0006695;GO:0019287;GO:0005737;GO:0070062;GO:0005829;GO:0005777;GO:0004496;GO:0042802;GO:000552	BP:negative regulation of inflammatory response;BP:phosphorylation;BP:isoprenoid biosynthetic process;BP:cholesterol biosynthetic process;BP:isopentenyl diphosphate biosynthetic process, mevalonate pathway;CC:cytoplasm;CC:extracellular exosome;CC:cytosol;CC:peroxisome;MF:mevalonate kinase activity;MF:identical protein binding;MF:ATP binding;	K00869	E2.7.1.36, MVK, mvaK1	map00900;map04146	Terpenoid backbone biosynthesis;Peroxisome	COG1577	I:Lipid transport and metabolism
ENSMUSG00000020083	Fam241b	family with sequence similarity 241, member B [Source:MGI Symbol;Acc:MGI:1917144]	3.046	1.60704	0.000154283	0.00367132	yes	up	0.64	0.52	1.16	1.92	1.81	2.42	0.773333	2.05	GO:0008150;GO:0005575;GO:0016021;GO:0016020;GO:000551	BP:biological_process;CC:cellular_component;CC:integral component of membrane;CC:membrane;MF:protein binding;	------	------	------	------	ENOG410XYRT	S:Function unknown
ENSMUSG00000090942	F830016B08Rik	RIKEN cDNA F830016B08 gene [Source:MGI Symbol;Acc:MGI:3588218]	0.474	-1.07713	0.000156208	0.00370806	yes	down	4.44	4.4	1.78	1.22	2.28	1.55	3.54	1.68333	GO:0006952;GO:0035458;GO:0016021;GO:0016020;GO:0005789;GO:0003924;GO:000552	BP:defense response;BP:cellular response to interferon-beta;CC:integral component of membrane;CC:membrane;CC:endoplasmic reticulum membrane;MF:GTPase activity;MF:GTP binding;	------	------	------	------	ENOG41125KF;ENOG4111A9F	S:Function unknown;
ENSMUSG00000026104	Stat1	signal transducer and activator of transcription 1 [Source:MGI Symbol;Acc:MGI:103063]	1.702	0.766903	0.000157974	0.00372438	yes	up	6.8	7.34	6.23	8.44	14.97	11.92	6.79	11.7767	GO:0006355;GO:0007165;GO:0005737;GO:0005634;GO:0003700;GO:0004871;GO:000367	BP:regulation of transcription, DNA-templated;BP:signal transduction;CC:cytoplasm;CC:nucleus;MF:transcription factor activity, sequence-specific DNA binding;MF:signal transducer activity;MF:DNA binding;	K11220	STAT1	map04062;map04217;map04380;map04620;map04621;map04625;map04630;map04658;map04659;map04917;map04919;map04933;map05140;map05145;map05152;map05160;map05161;map05162;map05164;map05165;map05167;map05168;map05169;map05200;map05212;map05321	Chemokine signaling pathway;Necroptosis;Osteoclast differentiation;Toll-like receptor signaling pathway;NOD-like receptor signaling pathway;C-type lectin receptor signaling pathway;Jak-STAT signaling pathway;Th1 and Th2 cell differentiation;Th17 cell differentiation;Prolactin signaling pathway;Thyroid hormone signaling pathway;AGE-RAGE signaling pathway in diabetic complications;Leishmaniasis;Tox…	ENOG410XPN8	K:Transcription
ENSMUSG00000109731	Gm45425	predicted gene 45425 [Source:MGI Symbol;Acc:MGI:5791261]	2.129	1.09049	0.000157999	0.00372438	yes	up	0.65	0.96	0.79	4.76	7.46	19.25	0.8	10.49	------	------	------	------	------	------	ENOG410Y65V;ENOG410Y9TZ;ENOG410Y3WU;COG0017;COG5043	S:Function unknown;J:Translation, ribosomal structure and biogenesis;U:Intracellular trafficking, secretion, and vesicular transport
ENSMUSG00000034837	Gnat1	guanine nucleotide binding protein, alpha transducing 1 [Source:MGI Symbol;Acc:MGI:95778]	1.816	0.860387	0.00015924	0.00374661	yes	up	5.23	5.13	4.37	4.97	8.05	10.01	4.91	7.67667	GO:0042462;GO:0071257;GO:0050917;GO:0008283;GO:0007603;GO:0007188;GO:0009416;GO:0060041;GO:0050908;GO:0032391;GO:0005834;GO:0016020;GO:0001917;GO:0001750;GO:0031683;GO:0003924;GO:0004871;GO:0001664;GO:0046872;GO:000552	BP:eye photoreceptor cell development;BP:cellular response to electrical stimulus;BP:sensory perception of umami taste;BP:cell proliferation;BP:phototransduction, visible light;BP:adenylate cyclase-modulating G-protein coupled receptor signaling pathway;BP:response to light stimulus;BP:retina development in camera-type eye;BP:detection of light stimulus involved in visual perception;CC:photorecep…	K04631	GNAT1_2	map04744	Phototransduction	ENOG410XNVQ	S:Function unknown
ENSMUSG00000038173	Enpp6	ectonucleotide pyrophosphatase/phosphodiesterase 6 [Source:MGI Symbol;Acc:MGI:2445171]	0.441	-1.17997	0.000161692	0.00379011	yes	down	0.93	0.97	1.05	0.64	0.54	0.7	0.983333	0.626667	GO:0006629;GO:0019695;GO:0016042;GO:0008152;GO:0070062;GO:0016020;GO:0005886;GO:0005576;GO:0031225;GO:0016787;GO:0008889;GO:0008081;GO:0003824;GO:004739	BP:lipid metabolic process;BP:choline metabolic process;BP:lipid catabolic process;BP:metabolic process;CC:extracellular exosome;CC:membrane;CC:plasma membrane;CC:extracellular region;CC:anchored component of membrane;MF:hydrolase activity;MF:glycerophosphodiester phosphodiesterase activity;MF:phosphoric diester hydrolase activity;MF:catalytic activity;MF:glycerophosphocholine cholinephosphodiest…	K08743	ENPP6	map00565	Ether lipid metabolism	COG1524	S:Function unknown
ENSMUSG00000033318	Gstt2	glutathione S-transferase, theta 2 [Source:MGI Symbol;Acc:MGI:106188]	0.57	-0.812161	0.000162325	0.00379785	yes	down	101.51	88.24	124.97	47.12	64.18	81.89	104.907	64.3967	GO:1990830;GO:0098869;GO:0006749;GO:0005737;GO:0005654;GO:0005829;GO:0005634;GO:0004364;GO:0005515;GO:0016740;GO:000460	BP:cellular response to leukemia inhibitory factor;BP:cellular oxidant detoxification;BP:glutathione metabolic process;CC:cytoplasm;CC:nucleoplasm;CC:cytosol;CC:nucleus;MF:glutathione transferase activity;MF:protein binding;MF:transferase activity;MF:glutathione peroxidase activity;	K00799	GST, gst	map00480;map00980;map00982;map00983;map01524;map05200;map05204;map05225;map05418	Glutathione metabolism;Metabolism of xenobiotics by cytochrome P450;Drug metabolism - cytochrome P450;Drug metabolism - other enzymes;Platinum drug resistance;Pathways in cancer;Chemical carcinogenesis;Hepatocellular carcinoma;Fluid shear stress and atherosclerosis	COG0625	O:Posttranslational modification, protein turnover, chaperones
ENSMUSG00000068101	Cenpm	centromere protein M [Source:MGI Symbol;Acc:MGI:1913820]	3.536	1.82202	0.00016655	0.00387744	yes	up	1.26	0.99	0.35	3.14	3.26	2.3	0.866667	2.9	GO:0008150;GO:0005737;GO:0005634;GO:0000775;GO:0005694;GO:0005829;GO:0000776;GO:0000777;GO:000367	BP:biological_process;CC:cytoplasm;CC:nucleus;CC:chromosome, centromeric region;CC:chromosome;CC:cytosol;CC:kinetochore;CC:condensed chromosome kinetochore;MF:molecular_function;	K11505	CENPM	------	------	ENOG4111PTI	S:Function unknown
ENSMUSG00000001761	Smo	smoothened, frizzled class receptor [Source:MGI Symbol;Acc:MGI:108075]	1.998	0.998728	0.000176498	0.00407834	yes	up	1.09	0.88	0.94	2.22	1.95	1.73	0.97	1.96667	GO:0060248;GO:0048468;GO:0001503;GO:0043524;GO:0007165;GO:0035264;GO:0048589;GO:0051799;GO:2000036;GO:0021696;GO:0003007;GO:0001755;GO:0031069;GO:0035567;GO:0007371;GO:0048873;GO:0007186;GO:0070986;GO:1904754;GO:0060413;GO:0048565;GO:0007166;GO:0048568;GO:0050821;GO:0010629;GO:0010628;GO:0003323;GO:0021938;GO:0090190;GO:0021542;GO:0060070;GO:0043392;GO:0042307;GO:1901215;GO:0001570;GO:0009953;GO:…	BP:detection of cell density by contact stimulus involved in contact inhibition;BP:cell development;BP:ossification;BP:negative regulation of neuron apoptotic process;BP:signal transduction;BP:multicellular organism growth;BP:developmental growth;BP:negative regulation of hair follicle development;BP:regulation of stem cell population maintenance;BP:cerebellar cortex morphogenesis;BP:heart morpho…	K06226	SMO	map04340;map04341;map04360;map05200;map05205;map05217	Hedgehog signaling pathway;Hedgehog signaling pathway - fly;Axon guidance;Pathways in cancer;Proteoglycans in cancer;Basal cell carcinoma	ENOG410XRC8	U:Intracellular trafficking, secretion, and vesicular transport
ENSMUSG00000026213	Stk11ip	serine/threonine kinase 11 interacting protein [Source:MGI Symbol;Acc:MGI:1918978]	1.81	0.856332	0.000177252	0.00408135	yes	up	1.92	1.41	1.75	2.1	2.09	3.18	1.69333	2.45667	GO:0008104;GO:0005737;GO:0043231;GO:001990	BP:protein localization;CC:cytoplasm;CC:intracellular membrane-bounded organelle;MF:protein kinase binding;	------	------	------	------	ENOG410XRFD	S:Function unknown
ENSMUSG00000045672	Col27a1	collagen, type XXVII, alpha 1 [Source:MGI Symbol;Acc:MGI:2672118]	0.522	-0.937668	0.000177943	0.00408715	yes	down	4.71	2.5	3.35	1.25	2.2	1.54	3.52	1.66333	GO:0003431;GO:0030198;GO:0005581;GO:0005583;GO:0031012;GO:0005576;GO:0005615;GO:0005201;GO:0030020;GO:0046872;GO:006202	BP:growth plate cartilage chondrocyte development;BP:extracellular matrix organization;CC:collagen trimer;CC:fibrillar collagen trimer;CC:extracellular matrix;CC:extracellular region;CC:extracellular space;MF:extracellular matrix structural constituent;MF:extracellular matrix structural constituent conferring tensile strength;MF:metal ion binding;MF:old GO;	K19721	COL5AS	map04974	Protein digestion and absorption	ENOG410XNMM;ENOG4110J2X	S:Function unknown;O:Posttranslational modification, protein turnover, chaperones
ENSMUSG00000078689	Mup6	major urinary protein 6 [Source:MGI Symbol;Acc:MGI:3650962]	1.903	0.928311	0.000179997	0.00411928	yes	up	37.22	67.14	79.5	126.78	128.62	76.94	61.2867	110.78	GO:0008150;GO:0005575;GO:0036094;GO:000367	BP:biological_process;CC:cellular_component;MF:small molecule binding;MF:molecular_function;	------	------	------	------	ENOG411154J	O:Posttranslational modification, protein turnover, chaperones
ENSMUSG00000094222	Mup-ps6	major urinary protein, pseudogene 6 [Source:MGI Symbol;Acc:MGI:3647161]	1.953	0.966042	0.000181513	0.00414642	yes	up	37.83	54.69	78.62	109.93	107.55	78.5	57.0467	98.66	------	------	------	------	------	------	ENOG411154J	O:Posttranslational modification, protein turnover, chaperones
ENSMUSG00000042842	Serpinb6b	serine (or cysteine) peptidase inhibitor, clade B, member 6b [Source:MGI Symbol;Acc:MGI:894688]	0.359	-1.47884	0.000190508	0.00432048	yes	down	1.84	4.86	2.68	1.18	1.32	0.86	3.12667	1.12	GO:0008406;GO:0010951;GO:0005737;GO:0005615;GO:0005634;GO:000486	BP:gonad development;BP:negative regulation of endopeptidase activity;CC:cytoplasm;CC:extracellular space;CC:nucleus;MF:serine-type endopeptidase inhibitor activity;	K13963	SERPINB	map05146	Amoebiasis	COG4826	O:Posttranslational modification, protein turnover, chaperones
ENSMUSG00000020074	Ccar1	cell division cycle and apoptosis regulator 1 [Source:MGI Symbol;Acc:MGI:1914750]	0.52	-0.943393	0.000192058	0.00434777	yes	down	9.13	11.04	4.61	3.47	6.03	5.02	8.26	4.84	GO:1903508;GO:0030335;GO:0008284;GO:0006915;GO:1903507;GO:0043065;GO:0006355;GO:0007049;GO:0005737;GO:0005634;GO:0048471;GO:0005641;GO:0003714;GO:0003713;GO:0005515;GO:0030374;GO:000098	BP:positive regulation of nucleic acid-templated transcription;BP:positive regulation of cell migration;BP:positive regulation of cell proliferation;BP:apoptotic process;BP:negative regulation of nucleic acid-templated transcription;BP:positive regulation of apoptotic process;BP:regulation of transcription, DNA-templated;BP:cell cycle;CC:cytoplasm;CC:nucleus;CC:perinuclear region of cytoplasm;CC:…	------	------	------	------	ENOG410Z0UJ	D:Cell cycle control, cell division, chromosome partitioning
ENSMUSG00000072501	Phf20l1	PHD finger protein 20-like 1 [Source:MGI Symbol;Acc:MGI:2444412]	0.516	-0.954809	0.000193233	0.00436399	yes	down	6.35	7.06	2.65	1.54	4.46	2.8	5.35333	2.93333	GO:0006355;GO:0008150;GO:0005634;GO:0005575;GO:0003674;GO:004687	BP:regulation of transcription, DNA-templated;BP:biological_process;CC:nucleus;CC:cellular_component;MF:molecular_function;MF:metal ion binding;	K18402	PHF20	------	------	ENOG410YHG2;COG2940	S:Function unknown;
ENSMUSG00000027035	Cers6	ceramide synthase 6 [Source:MGI Symbol;Acc:MGI:2442564]	0.469	-1.0917	0.000199634	0.00445937	yes	down	3.26	2.25	2.03	0.73	1.18	1.81	2.51333	1.24	GO:0030148;GO:0046513;GO:0006629;GO:0005783;GO:0005789;GO:0005634;GO:0016020;GO:0031965;GO:0016021;GO:0003677;GO:005029	BP:sphingolipid biosynthetic process;BP:ceramide biosynthetic process;BP:lipid metabolic process;CC:endoplasmic reticulum;CC:endoplasmic reticulum membrane;CC:nucleus;CC:membrane;CC:nuclear membrane;CC:integral component of membrane;MF:DNA binding;MF:sphingosine N-acyltransferase activity;	K04710	CERS	map00600;map04071	Sphingolipid metabolism;Sphingolipid signaling pathway	COG5058	U:Intracellular trafficking, secretion, and vesicular transport
ENSMUSG00000051497	Kcnj16	potassium inwardly-rectifying channel, subfamily J, member 16 [Source:MGI Symbol;Acc:MGI:1314842]	0.36	-1.47202	0.000199632	0.00445937	yes	down	0.76	0.7	0.66	0.22	0.31	0.24	0.706667	0.256667	GO:0071805;GO:0006813;GO:0010107;GO:0006811;GO:0034765;GO:1990573;GO:0016020;GO:0016021;GO:0005886;GO:0016323;GO:0005887;GO:0005244;GO:000524	BP:potassium ion transmembrane transport;BP:potassium ion transport;BP:potassium ion import;BP:ion transport;BP:regulation of ion transmembrane transport;BP:potassium ion import across plasma membrane;CC:membrane;CC:integral component of membrane;CC:plasma membrane;CC:basolateral plasma membrane;CC:integral component of plasma membrane;MF:voltage-gated ion channel activity;MF:inward rectifier pot…	K05009	KCNJ16, KIR5.1	map04971	Gastric acid secretion	ENOG410XQ62	U:Intracellular trafficking, secretion, and vesicular transport
ENSMUSG00000039456	Morc3	microrchidia 3 [Source:MGI Symbol;Acc:MGI:2136841]	0.571	-0.808849	0.000210099	0.00463916	yes	down	5.69	2.77	4.55	1.63	1.92	2.16	4.33667	1.90333	GO:0009791;GO:0007569;GO:0048147;GO:0006468;GO:0018105;GO:0050821;GO:0051457;GO:0016605;GO:0016363;GO:0005634;GO:0005654;GO:0003674;GO:0008270;GO:0046872;GO:000372	BP:post-embryonic development;BP:cell aging;BP:negative regulation of fibroblast proliferation;BP:protein phosphorylation;BP:peptidyl-serine phosphorylation;BP:protein stabilization;BP:maintenance of protein location in nucleus;CC:PML body;CC:nuclear matrix;CC:nucleus;CC:nucleoplasm;MF:molecular_function;MF:zinc ion binding;MF:metal ion binding;MF:RNA binding;	------	------	------	------	ENOG411033B	S:Function unknown
ENSMUSG00000063889	Crem	cAMP responsive element modulator [Source:MGI Symbol;Acc:MGI:88495]	0.559	-0.839192	0.000210091	0.00463916	yes	down	16.7	30.29	17.1	12.05	13.91	12.48	21.3633	12.8133	GO:0000122;GO:0006355;GO:0007283;GO:0045944;GO:0006687;GO:0048511;GO:0005737;GO:0005634;GO:0005667;GO:0043565;GO:0005515;GO:0003700;GO:0003677;GO:000097	BP:negative regulation of transcription from RNA polymerase II promoter;BP:regulation of transcription, DNA-templated;BP:spermatogenesis;BP:positive regulation of transcription from RNA polymerase II promoter;BP:glycosphingolipid metabolic process;BP:rhythmic process;CC:cytoplasm;CC:nucleus;CC:transcription factor complex;MF:sequence-specific DNA binding;MF:protein binding;MF:transcription factor…	K09052	CREM	map04261	Adrenergic signaling in cardiomyocytes	ENOG410ZZJZ	K:Transcription
ENSMUSG00000039967	Zfp292	zinc finger protein 292 [Source:MGI Symbol;Acc:MGI:1353423]	0.501	-0.99733	0.000222337	0.00486663	yes	down	1.93	1.73	0.98	0.51	0.89	0.97	1.54667	0.79	GO:0045944;GO:0005634;GO:0001228;GO:0003676;GO:0003677;GO:004687	BP:positive regulation of transcription from RNA polymerase II promoter;CC:nucleus;MF:transcriptional activator activity, RNA polymerase II transcription regulatory region sequence-specific binding;MF:nucleic acid binding;MF:DNA binding;MF:metal ion binding;	------	------	------	------	COG5048	S:Function unknown
ENSMUSG00000027965	Olfm3	olfactomedin 3 [Source:MGI Symbol;Acc:MGI:2387329]	0.401	-1.31852	0.000231552	0.00504196	yes	down	1.09	0.83	1.33	0.42	0.38	0.58	1.08333	0.46	GO:0042462;GO:0005794;GO:0032281;GO:0005615;GO:0005576;GO:0045202;GO:0030054;GO:000551	BP:eye photoreceptor cell development;CC:Golgi apparatus;CC:AMPA glutamate receptor complex;CC:extracellular space;CC:extracellular region;CC:synapse;CC:cell junction;MF:protein binding;	------	------	------	------	ENOG410ZVS0	Z:Cytoskeleton
ENSMUSG00000109904	Gm45819	predicted gene 45819 [Source:MGI Symbol;Acc:MGI:5804934]	0.225	-2.15091	0.000233466	0.00507487	yes	down	2.13	0.86	1.38	0.1	0.3	0.62	1.45667	0.34	------	------	------	------	------	------	------	------
ENSMUSG00000025645	Ccdc51	coiled-coil domain containing 51 [Source:MGI Symbol;Acc:MGI:1913908]	1.848	0.885867	0.000233887	0.00507523	yes	up	2.98	3.5	2.64	5.2	6.44	5.45	3.04	5.69667	GO:0008150;GO:0016021;GO:0016020;GO:0005739;GO:0005654;GO:000367	BP:biological_process;CC:integral component of membrane;CC:membrane;CC:mitochondrion;CC:nucleoplasm;MF:molecular_function;	------	------	------	------	ENOG4111WD5	S:Function unknown
ENSMUSG00000039633	Lonrf1	LON peptidase N-terminal domain and ring finger 1 [Source:MGI Symbol;Acc:MGI:3609241]	0.409	-1.28893	0.000242191	0.00522834	yes	down	3.56	1.48	3.52	1	1.11	1.55	2.85333	1.22	GO:0046872;GO:000551	MF:metal ion binding;MF:protein binding;	------	------	------	------	COG2802	O:Posttranslational modification, protein turnover, chaperones
ENSMUSG00000036975	Tmem177	transmembrane protein 177 [Source:MGI Symbol;Acc:MGI:1913593]	1.754	0.810633	0.000244648	0.00527231	yes	up	1.54	1.76	1.65	2.58	2.87	3.42	1.65	2.95667	GO:0008150;GO:0016021;GO:0016020;GO:0005739;GO:0031305;GO:0005743;GO:000367	BP:biological_process;CC:integral component of membrane;CC:membrane;CC:mitochondrion;CC:integral component of mitochondrial inner membrane;CC:mitochondrial inner membrane;MF:molecular_function;	------	------	------	------	ENOG4111JNC	S:Function unknown
ENSMUSG00000111282	Gm47528	predicted gene, 47528 [Source:MGI Symbol;Acc:MGI:6096530]	0.173	-2.53153	0.000248185	0.00532116	yes	down	0.66	1.88	0.31	0.14	0.25	0.1	0.95	0.163333	GO:0034445;GO:0035634;GO:0006869;GO:0033700;GO:0030300;GO:0043691;GO:0051006;GO:0042744;GO:0042157;GO:0010873;GO:0044240;GO:0070328;GO:0034372;GO:0006982;GO:0033344;GO:0010898;GO:0045723;GO:0007159;GO:0042632;GO:0002227;GO:0034380;GO:0019430;GO:0006695;GO:0046470;GO:0042627;GO:0070062;GO:0072562;GO:0034361;GO:0034364;GO:0009986;GO:0005576;GO:0060228;GO:0005507;GO:0016209;GO:0008289;GO:0031210;GO:…	BP:negative regulation of plasma lipoprotein particle oxidation;BP:response to stilbenoid;BP:lipid transport;BP:phospholipid efflux;BP:regulation of intestinal cholesterol absorption;BP:reverse cholesterol transport;BP:positive regulation of lipoprotein lipase activity;BP:hydrogen peroxide catabolic process;BP:lipoprotein metabolic process;BP:positive regulation of cholesterol esterification;BP:m…	K08760	APOA4	map04979;map04977;map04975	Cholesterol metabolism;Vitamin digestion and absorption;Fat digestion and absorption	ENOG41119VI	S:Function unknown
ENSMUSG00000026278	Bok	BCL2-related ovarian killer [Source:MGI Symbol;Acc:MGI:1858494]	1.959	0.970174	0.000250091	0.00535289	yes	up	6.04	8.53	6.85	20.69	11.41	15.11	7.14	15.7367	GO:0006919;GO:0097192;GO:0042981;GO:0008635;GO:0072332;GO:0006921;GO:0043065;GO:1900119;GO:2001244;GO:0010506;GO:1901030;GO:0008283;GO:0006915;GO:0048709;GO:0051402;GO:1902237;GO:0060546;GO:0008584;GO:0007420;GO:0051259;GO:0008630;GO:0051480;GO:1901029;GO:0001836;GO:1904708;GO:1901382;GO:0051902;GO:0043524;GO:1903899;GO:0005783;GO:0005789;GO:0033106;GO:0055038;GO:0005737;GO:0016021;GO:0016020;GO:…	BP:activation of cysteine-type endopeptidase activity involved in apoptotic process;BP:extrinsic apoptotic signaling pathway in absence of ligand;BP:regulation of apoptotic process;BP:activation of cysteine-type endopeptidase activity involved in apoptotic process by cytochrome c;BP:intrinsic apoptotic signaling pathway by p53 class mediator;BP:cellular component disassembly involved in execution…	K02561	BOK	map04214;map04215	Apoptosis - fly;Apoptosis - multiple species	ENOG41123S0	U:Intracellular trafficking, secretion, and vesicular transport
ENSMUSG00000047394	Odf3b	outer dense fiber of sperm tails 3B [Source:MGI Symbol;Acc:MGI:1917363]	1.998	0.998751	0.000250954	0.00536222	yes	up	4.57	4.58	5.93	10.48	8.75	12.25	5.02667	10.4933	------	------	------	------	------	------	ENOG410YZ5M;ENOG411182I	S:Function unknown;
ENSMUSG00000021302	Ggps1	geranylgeranyl diphosphate synthase 1 [Source:MGI Symbol;Acc:MGI:1341724]	0.554	-0.852755	0.000253334	0.00540389	yes	down	3.9	2.97	3.38	18.37	2.42	2.57	3.41667	7.78667	GO:0006720;GO:0045337;GO:0008299;GO:0006695;GO:0033386;GO:0033384;GO:0005737;GO:0005829;GO:0004161;GO:0016740;GO:0004311;GO:0005515;GO:0046872;GO:0042802;GO:000433	BP:isoprenoid metabolic process;BP:farnesyl diphosphate biosynthetic process;BP:isoprenoid biosynthetic process;BP:cholesterol biosynthetic process;BP:geranylgeranyl diphosphate biosynthetic process;BP:geranyl diphosphate biosynthetic process;CC:cytoplasm;CC:cytosol;MF:dimethylallyltranstransferase activity;MF:transferase activity;MF:farnesyltranstransferase activity;MF:protein binding;MF:metal i…	K00804	GGPS1	map00900	Terpenoid backbone biosynthesis	COG0142	H:Coenzyme transport and metabolism
ENSMUSG00000019796	Lrp11	low density lipoprotein receptor-related protein 11 [Source:MGI Symbol;Acc:MGI:2442989]	2.85	1.51114	0.000255179	0.00542482	yes	up	0.33	0.7	0.18	0.75	0.86	0.77	0.403333	0.793333	GO:0006897;GO:0009414;GO:0042594;GO:0009612;GO:0035902;GO:0033555;GO:0009409;GO:0009408;GO:0016021;GO:0016020;GO:0005575;GO:0051219;GO:000551	BP:endocytosis;BP:response to water deprivation;BP:response to starvation;BP:response to mechanical stimulus;BP:response to immobilization stress;BP:multicellular organismal response to stress;BP:response to cold;BP:response to heat;CC:integral component of membrane;CC:membrane;CC:cellular_component;MF:phosphoprotein binding;MF:protein binding;	------	------	------	------	ENOG410XSFD	S:Function unknown
ENSMUSG00000064220	Hist2h2aa1	histone cluster 2, H2aa1 [Source:MGI Symbol;Acc:MGI:96097]	2.224	1.15289	0.000256381	0.00544118	yes	up	11.79	7.24	6.53	21.63	20.02	14.84	8.52	18.83	GO:0006325;GO:0006342;GO:0006334;GO:0070062;GO:0005634;GO:0000786;GO:0000790;GO:0005694;GO:0003677;GO:004698	BP:chromatin organization;BP:chromatin silencing;BP:nucleosome assembly;CC:extracellular exosome;CC:nucleus;CC:nucleosome;CC:nuclear chromatin;CC:chromosome;MF:DNA binding;MF:protein heterodimerization activity;	K11251	H2A	map04217;map05034;map05322	Necroptosis;Alcoholism;Systemic lupus erythematosus	COG5262	B:Chromatin structure and dynamics
ENSMUSG00000020140	Lgr5	leucine rich repeat containing G protein coupled receptor 5 [Source:MGI Symbol;Acc:MGI:1341817]	3.112	1.63789	0.000257072	0.00544273	yes	up	1.25	0.12	0.45	1.33	1.3	1.57	0.606667	1.4	GO:0042127;GO:0008283;GO:0009994;GO:0090263;GO:0001942;GO:0060429;GO:0048839;GO:0048513;GO:0007165;GO:0007186;GO:2001013;GO:0044464;GO:0032588;GO:0005887;GO:0016021;GO:0004930;GO:000488	BP:regulation of cell proliferation;BP:cell proliferation;BP:oocyte differentiation;BP:positive regulation of canonical Wnt signaling pathway;BP:hair follicle development;BP:epithelium development;BP:inner ear development;BP:animal organ development;BP:signal transduction;BP:G-protein coupled receptor signaling pathway;BP:epithelial cell proliferation involved in renal tubule morphogenesis;CC:cel…	K04308	LGR5, GPR49	------	------	COG4886	S:Function unknown
ENSMUSG00000000915	Hip1r	huntingtin interacting protein 1 related [Source:MGI Symbol;Acc:MGI:1352504]	0.515	-0.958341	0.00026072	0.00548691	yes	down	4.72	8.18	3.91	2.54	3.12	2.79	5.60333	2.81667	GO:2000369;GO:0072583;GO:0050821;GO:0061024;GO:0048268;GO:0034316;GO:0048260;GO:0043065;GO:0032092;GO:0030837;GO:0055123;GO:0045742;GO:1901030;GO:0006919;GO:2000370;GO:0006915;GO:0043066;GO:0032956;GO:0030100;GO:0007015;GO:0006897;GO:0006898;GO:0060453;GO:1905445;GO:2000588;GO:0016020;GO:0032839;GO:0005905;GO:0030136;GO:0005856;GO:0031410;GO:0005739;GO:0097060;GO:0048471;GO:0043025;GO:0005737;GO:…	BP:regulation of clathrin-dependent endocytosis;BP:clathrin-dependent endocytosis;BP:protein stabilization;BP:membrane organization;BP:clathrin coat assembly;BP:negative regulation of Arp2/3 complex-mediated actin nucleation;BP:positive regulation of receptor-mediated endocytosis;BP:positive regulation of apoptotic process;BP:positive regulation of protein binding;BP:negative regulation of actin …	K20040	HIP1R, SLA2	------	------	ENOG410XRXQ	S:Function unknown
ENSMUSG00000021094	Dhrs7	dehydrogenase/reductase (SDR family) member 7 [Source:MGI Symbol;Acc:MGI:1913625]	0.588	-0.766955	0.000263771	0.00553259	yes	down	41.55	26.81	37.62	18.06	20.8	24.96	35.3267	21.2733	------	------	K11165	DHRS7	------	------	ENOG410XQRX	S:Function unknown
ENSMUSG00000096768	Gm47283	predicted gene, 47283 [Source:MGI Symbol;Acc:MGI:6096131]	4.17	2.05989	0.00026611	0.00556308	yes	up	1.6	0.82	0.25	3.08	3.56	4.11	0.89	3.58333	------	------	------	------	------	------	------	------
ENSMUSG00000056978	Hamp2	hepcidin antimicrobial peptide 2 [Source:MGI Symbol;Acc:MGI:2153530]	0.227	-2.13843	0.000281535	0.00582736	yes	down	338.84	91.08	300.61	55.94	48.52	67.19	243.51	57.2167	GO:0051049;GO:0006879;GO:0005576;GO:000562	BP:regulation of transport;BP:cellular iron ion homeostasis;CC:extracellular region;CC:cell;	------	------	------	------	ENOG4111C2J	O:Posttranslational modification, protein turnover, chaperones
ENSMUSG00000002870	Mcm2	minichromosome maintenance complex component 2 [Source:MGI Symbol;Acc:MGI:105380]	2.353	1.23439	0.000283309	0.00584481	yes	up	0.37	0.56	0.84	1.06	1.09	1.09	0.59	1.08	------	------	K02540	MCM2	map03030;map04110	DNA replication;Cell cycle	COG1241	L:Replication, recombination and repair
ENSMUSG00000023341	Mx2	MX dynamin-like GTPase 2 [Source:MGI Symbol;Acc:MGI:97244]	2.41	1.26904	0.000299613	0.00610104	yes	up	0.49	1.19	0.85	1.54	3.33	2.97	0.843333	2.61333	GO:0051607;GO:0045071;GO:0034340;GO:0048285;GO:0045087;GO:0005737;GO:0005634;GO:0008017;GO:0003924;GO:000552	BP:defense response to virus;BP:negative regulation of viral genome replication;BP:response to type I interferon;BP:organelle fission;BP:innate immune response;CC:cytoplasm;CC:nucleus;MF:microtubule binding;MF:GTPase activity;MF:GTP binding;	K14754	MX1	map05162;map05164;map05165	Measles;Influenza A;Human papillomavirus infection	COG0699	S:Function unknown
ENSMUSG00000024697	Gna14	guanine nucleotide binding protein, alpha 14 [Source:MGI Symbol;Acc:MGI:95769]	2.574	1.36417	0.000306506	0.00621119	yes	up	1.08	0.59	0.96	4.27	2.49	1.78	0.876667	2.84667	GO:0007188;GO:0007165;GO:0007186;GO:0060158;GO:0070062;GO:0005834;GO:0031683;GO:0003924;GO:0000166;GO:0019001;GO:0004871;GO:0001664;GO:0046872;GO:000552	BP:adenylate cyclase-modulating G-protein coupled receptor signaling pathway;BP:signal transduction;BP:G-protein coupled receptor signaling pathway;BP:phospholipase C-activating dopamine receptor signaling pathway;CC:extracellular exosome;CC:heterotrimeric G-protein complex;MF:G-protein beta/gamma-subunit complex binding;MF:GTPase activity;MF:nucleotide binding;MF:guanyl nucleotide binding;MF:sig…	K04636	GNA14	map04020;map05142;map05146	Calcium signaling pathway;Chagas disease (American trypanosomiasis);Amoebiasis	ENOG410XNVQ	S:Function unknown
ENSMUSG00000040423	Rc3h1	RING CCCH (C3H) domains 1 [Source:MGI Symbol;Acc:MGI:2685397]	0.587	-0.76858	0.000308924	0.00625011	yes	down	3.55	3.04	1.86	1.57	1.59	1.84	2.81667	1.66667	GO:2000320;GO:0046007;GO:0030889;GO:0050863;GO:1901224;GO:0000209;GO:0000288;GO:0043488;GO:0010608;GO:0042098;GO:0043029;GO:0048536;GO:0045623;GO:0010468;GO:0050852;GO:0033962;GO:0050856;GO:2000628;GO:0061014;GO:0042129;GO:0061158;GO:0002635;GO:0002634;GO:0061470;GO:0048535;GO:0071347;GO:0001782;GO:0016567;GO:0000956;GO:0005737;GO:0010494;GO:0000932;GO:0008270;GO:0016740;GO:0003730;GO:0046872;GO:…	BP:negative regulation of T-helper 17 cell differentiation;BP:negative regulation of activated T cell proliferation;BP:negative regulation of B cell proliferation;BP:regulation of T cell activation;BP:positive regulation of NIK/NF-kappaB signaling;BP:protein polyubiquitination;BP:nuclear-transcribed mRNA catabolic process, deadenylation-dependent decay;BP:regulation of mRNA stability;BP:posttrans…	K15690	RC3H	------	------	ENOG410YWQD	S:Function unknown
ENSMUSG00000022911	Arl13b	ADP-ribosylation factor-like 13B [Source:MGI Symbol;Acc:MGI:1915396]	0.503	-0.991241	0.000325883	0.00650938	yes	down	2.74	4.25	1.72	1.16	1.35	1.93	2.90333	1.48	GO:0021532;GO:0009790;GO:0007165;GO:0009653;GO:0007275;GO:0007368;GO:0016477;GO:0021830;GO:0060271;GO:0060429;GO:0003002;GO:0010226;GO:0035295;GO:0001947;GO:0009953;GO:0007420;GO:0007224;GO:0070986;GO:0097500;GO:1905515;GO:0021943;GO:0060170;GO:0097730;GO:0005929;GO:0031514;GO:0016020;GO:0005886;GO:0042995;GO:0005930;GO:0044441;GO:0000166;GO:000552	BP:neural tube patterning;BP:embryo development;BP:signal transduction;BP:anatomical structure morphogenesis;BP:multicellular organism development;BP:determination of left/right symmetry;BP:cell migration;BP:interneuron migration from the subpallium to the cortex;BP:cilium assembly;BP:epithelium development;BP:regionalization;BP:response to lithium ion;BP:tube development;BP:heart looping;BP:dors…	K07962	ARL13B, ARL2L1	------	------	ENOG410XRG9	S:Function unknown
ENSMUSG00000028536	2610528J11Rik	RIKEN cDNA 2610528J11 gene [Source:MGI Symbol;Acc:MGI:1913701]	2.16	1.11082	0.000338018	0.00673037	yes	up	8.78	4.32	10.64	17.77	15.86	18.4	7.91333	17.3433	GO:0002230;GO:0098792;GO:0055037;GO:0016021;GO:0016020;GO:0005886;GO:0005768;GO:0005769;GO:000367	BP:positive regulation of defense response to virus by host;BP:xenophagy;CC:recycling endosome;CC:integral component of membrane;CC:membrane;CC:plasma membrane;CC:endosome;CC:early endosome;MF:molecular_function;	------	------	------	------	ENOG41115PT	U:Intracellular trafficking, secretion, and vesicular transport
ENSMUSG00000041268	Dmxl2	Dmx-like 2 [Source:MGI Symbol;Acc:MGI:2444630]	0.543	-0.880314	0.000340993	0.00677885	yes	down	5.73	6.78	3.6	2.55	3.25	2.58	5.37	2.79333	GO:0070072;GO:0007035;GO:0008021;GO:0005615;GO:0043291;GO:0017137;GO:000551	BP:vacuolar proton-transporting V-type ATPase complex assembly;BP:vacuolar acidification;CC:synaptic vesicle;CC:extracellular space;CC:RAVE complex;MF:Rab GTPase binding;MF:protein binding;	------	------	------	------	ENOG410XPUM	S:Function unknown
ENSMUSG00000016239	Lonrf3	LON peptidase N-terminal domain and ring finger 3 [Source:MGI Symbol;Acc:MGI:1921615]	0.341	-1.5526	0.000341821	0.00678457	yes	down	2	1.59	1.01	0.74	0.33	0.41	1.53333	0.493333	GO:0046872;GO:000551	MF:metal ion binding;MF:protein binding;	------	------	------	------	COG2802	O:Posttranslational modification, protein turnover, chaperones
ENSMUSG00000063919	Srrm4	serine/arginine repetitive matrix 4 [Source:MGI Symbol;Acc:MGI:1916205]	0.522	-0.936664	0.000350798	0.00691904	yes	down	1.54	1.45	1.24	0.83	1.08	0.78	1.41	0.896667	GO:0043484;GO:0000381;GO:0007399;GO:0042551;GO:0007605;GO:0030154;GO:0006397;GO:0008380;GO:0005634;GO:0003723;GO:000372	BP:regulation of RNA splicing;BP:regulation of alternative mRNA splicing, via spliceosome;BP:nervous system development;BP:neuron maturation;BP:sensory perception of sound;BP:cell differentiation;BP:mRNA processing;BP:RNA splicing;CC:nucleus;MF:RNA binding;MF:mRNA binding;	------	------	------	------	ENOG4112C96	S:Function unknown
ENSMUSG00000032578	Cish	cytokine inducible SH2-containing protein [Source:MGI Symbol;Acc:MGI:103159]	0.448	-1.15936	0.000361611	0.0070839	yes	down	13.26	10.48	17.04	3.25	5.07	10.83	13.5933	6.38333	GO:0006469;GO:0046426;GO:0040008;GO:0007205;GO:0046627;GO:0016567;GO:0035556;GO:0005737;GO:0005886;GO:0005622;GO:000486	BP:negative regulation of protein kinase activity;BP:negative regulation of JAK-STAT cascade;BP:regulation of growth;BP:protein kinase C-activating G-protein coupled receptor signaling pathway;BP:negative regulation of insulin receptor signaling pathway;BP:protein ubiquitination;BP:intracellular signal transduction;CC:cytoplasm;CC:plasma membrane;CC:intracellular;MF:protein kinase inhibitor activ…	K04701	CISH	map04630;map04917	Jak-STAT signaling pathway;Prolactin signaling pathway	ENOG4111V4J	O:Posttranslational modification, protein turnover, chaperones
ENSMUSG00000036885	Arhgef26	Rho guanine nucleotide exchange factor (GEF) 26 [Source:MGI Symbol;Acc:MGI:1918053]	0.532	-0.911514	0.000361976	0.0070839	yes	down	24.12	14.21	10.99	9.17	5.82	6.34	16.44	7.11	GO:0043547;GO:0097178;GO:0035023;GO:0001886;GO:0005575;GO:0005089;GO:0003674;GO:000551	BP:positive regulation of GTPase activity;BP:ruffle assembly;BP:regulation of Rho protein signal transduction;BP:endothelial cell morphogenesis;CC:cellular_component;MF:Rho guanyl-nucleotide exchange factor activity;MF:molecular_function;MF:protein binding;	K13744	ARHGEF26, SGEF	map05100	Bacterial invasion of epithelial cells	COG5422	T:Signal transduction mechanisms
ENSMUSG00000029521	Chek2	checkpoint kinase 2 [Source:MGI Symbol;Acc:MGI:1355321]	3.169	1.66414	0.000377079	0.00732244	yes	up	0.39	0.18	0.36	0.94	2.02	1.49	0.31	1.48333	GO:0018105;GO:1903416;GO:0071480;GO:0000086;GO:0016310;GO:2000002;GO:0042176;GO:0090307;GO:0046777;GO:0007049;GO:1903926;GO:0006302;GO:0010332;GO:0072428;GO:0051301;GO:0044773;GO:0006468;GO:0006915;GO:2000210;GO:0006281;GO:0006975;GO:0045893;GO:0044257;GO:0000077;GO:0006978;GO:0042770;GO:0042771;GO:0050821;GO:0001302;GO:0008630;GO:0006974;GO:0006355;GO:0035690;GO:0071157;GO:0001934;GO:0000781;GO:…	BP:peptidyl-serine phosphorylation;BP:response to glycoside;BP:cellular response to gamma radiation;BP:G2/M transition of mitotic cell cycle;BP:phosphorylation;BP:negative regulation of DNA damage checkpoint;BP:regulation of protein catabolic process;BP:mitotic spindle assembly;BP:protein autophosphorylation;BP:cell cycle;BP:cellular response to bisphenol A;BP:double-strand break repair;BP:respon…	K06641	CHEK2	map04110;map04115;map04218;map05166	Cell cycle;p53 signaling pathway;Cellular senescence;Human T-cell leukemia virus 1 infection	ENOG410YA63	T:Signal transduction mechanisms
ENSMUSG00000021969	Zdhhc20	zinc finger, DHHC domain containing 20 [Source:MGI Symbol;Acc:MGI:1923215]	0.558	-0.841108	0.000385135	0.0074464	yes	down	2.58	3.98	3.88	1.06	1.7	1.34	3.48	1.36667	GO:0006612;GO:0018230;GO:0018345;GO:0005737;GO:0005794;GO:0005783;GO:0016021;GO:0016020;GO:0000139;GO:0030173;GO:0005886;GO:0048471;GO:0016740;GO:0016746;GO:0008270;GO:0019706;GO:0046872;GO:001640	BP:protein targeting to membrane;BP:peptidyl-L-cysteine S-palmitoylation;BP:protein palmitoylation;CC:cytoplasm;CC:Golgi apparatus;CC:endoplasmic reticulum;CC:integral component of membrane;CC:membrane;CC:Golgi membrane;CC:integral component of Golgi membrane;CC:plasma membrane;CC:perinuclear region of cytoplasm;MF:transferase activity;MF:transferase activity, transferring acyl groups;MF:zinc ion…	K20028	ZDHHC2_15_20	------	------	COG5273	S:Function unknown
ENSMUSG00000033618	Map3k13	mitogen-activated protein kinase kinase kinase 13 [Source:MGI Symbol;Acc:MGI:2444243]	0.533	-0.907586	0.000396595	0.00763067	yes	down	2.85	4.67	2.15	1.81	1.9	1.44	3.22333	1.71667	GO:0000186;GO:0018105;GO:0080090;GO:0016310;GO:1905492;GO:0031323;GO:0046777;GO:0150012;GO:0007257;GO:0007254;GO:0106137;GO:0000165;GO:0044093;GO:0048518;GO:0007256;GO:0006468;GO:0060255;GO:0014042;GO:0051092;GO:0045773;GO:0005737;GO:0016020;GO:0008385;GO:0019899;GO:0043167;GO:0000166;GO:0004674;GO:0016740;GO:0004672;GO:0046872;GO:0042802;GO:0042803;GO:0016301;GO:0019901;GO:0004706;GO:0005524;GO:…	BP:activation of MAPKK activity;BP:peptidyl-serine phosphorylation;BP:regulation of primary metabolic process;BP:phosphorylation;BP:positive regulation of branching morphogenesis of a nerve;BP:regulation of cellular metabolic process;BP:protein autophosphorylation;BP:old GO;BP:activation of JUN kinase activity;BP:JNK cascade;BP:old GO;BP:MAPK cascade;BP:positive regulation of molecular function;B…	K04422	MAP3K13, LZK	map04010	MAPK signaling pathway	ENOG410YKX2	T:Signal transduction mechanisms
ENSMUSG00000089694	Nat8f7	N-acetyltransferase 8 (GCN5-related) family member 7 [Source:MGI Symbol;Acc:MGI:3782661]	0.077	-3.70806	0.000396462	0.00763067	yes	down	2.67	0.25	1.22	0	0.02	0.19	1.38	0.07	GO:0043967;GO:0016573;GO:0005634;GO:0016020;GO:0031965;GO:0016021;GO:0004402;GO:0016740;GO:0016746;GO:001048	BP:histone H4 acetylation;BP:histone acetylation;CC:nucleus;CC:membrane;CC:nuclear membrane;CC:integral component of membrane;MF:histone acetyltransferase activity;MF:transferase activity;MF:transferase activity, transferring acyl groups;MF:H4 histone acetyltransferase activity;	K20838	NAT8	map00480	Glutathione metabolism	COG0456;ENOG410Y59A;ENOG4111UR3	S:Function unknown;
ENSMUSG00000078688	Mup2	major urinary protein 2 [Source:MGI Symbol;Acc:MGI:97234]	1.902	0.927751	0.000467756	0.00885074	yes	up	1300.8	2625.36	1834.46	4079.96	4463.12	2574.48	1920.21	3705.85	GO:003609	MF:small molecule binding;	------	------	------	------	ENOG411154J	O:Posttranslational modification, protein turnover, chaperones
ENSMUSG00000116506	5730414N17Rik	RIKEN cDNA 5730414N17 gene [Source:MGI Symbol;Acc:MGI:1917774]	2.179	1.12354	0.000478974	0.00900873	yes	up	1.59	1.42	2.3	3.63	4.04	4.3	1.77	3.99	------	------	------	------	------	------	------	------
ENSMUSG00000025218	Poll	polymerase (DNA directed), lambda [Source:MGI Symbol;Acc:MGI:1889000]	1.712	0.775592	0.000486735	0.00908072	yes	up	2.46	2.16	2.26	3.68	4.06	4.28	2.29333	4.00667	GO:0006974;GO:0006303;GO:0006287;GO:0006281;GO:0000724;GO:0006289;GO:0006260;GO:0071897;GO:0005634;GO:0016779;GO:0016829;GO:0034061;GO:0003887;GO:0016740;GO:0003677;GO:0051575;GO:004687	BP:cellular response to DNA damage stimulus;BP:double-strand break repair via nonhomologous end joining;BP:base-excision repair, gap-filling;BP:DNA repair;BP:double-strand break repair via homologous recombination;BP:nucleotide-excision repair;BP:DNA replication;BP:DNA biosynthetic process;CC:nucleus;MF:nucleotidyltransferase activity;MF:lyase activity;MF:DNA polymerase activity;MF:DNA-directed D…	K03512	POLL	map03410;map03450	Base excision repair;Non-homologous end-joining	COG1796	L:Replication, recombination and repair
ENSMUSG00000038768	9130409I23Rik	RIKEN cDNA 9130409I23 gene [Source:MGI Symbol;Acc:MGI:3588271]	2.376	1.24853	0.000486865	0.00908072	yes	up	1.61	0.65	1.21	2.98	2.47	2.95	1.15667	2.8	GO:0006633;GO:0030148;GO:0006629;GO:0046513;GO:0055114;GO:0016020;GO:0005739;GO:0005575;GO:0005789;GO:0005783;GO:0016021;GO:0042284;GO:001649	BP:fatty acid biosynthetic process;BP:sphingolipid biosynthetic process;BP:lipid metabolic process;BP:ceramide biosynthetic process;BP:oxidation-reduction process;CC:membrane;CC:mitochondrion;CC:cellular_component;CC:endoplasmic reticulum membrane;CC:endoplasmic reticulum;CC:integral component of membrane;MF:sphingolipid delta-4 desaturase activity;MF:oxidoreductase activity;	K04712	DEGS	map00600;map04071	Sphingolipid metabolism;Sphingolipid signaling pathway	ENOG410XQVT	I:Lipid transport and metabolism
ENSMUSG00000089832	Shkbp1	Sh3kbp1 binding protein 1 [Source:MGI Symbol;Acc:MGI:2385803]	1.831	0.872687	0.00048544	0.00908072	yes	up	2.71	2.13	2.89	3.6	5.41	3.56	2.57667	4.19	GO:0045742;GO:005126	BP:positive regulation of epidermal growth factor receptor signaling pathway;BP:protein homooligomerization;	------	------	------	------	ENOG410XSWI	S:Function unknown
ENSMUSG00000090523	Gypc	glycophorin C [Source:MGI Symbol;Acc:MGI:1098566]	0.512	-0.964694	0.000492125	0.00915175	yes	down	5.7	4.57	5.59	2.28	2.07	4.01	5.28667	2.78667	GO:0019897;GO:0030863;GO:0016021;GO:0016020;GO:0071944;GO:0005886;GO:000551	CC:extrinsic component of plasma membrane;CC:cortical cytoskeleton;CC:integral component of membrane;CC:membrane;CC:cell periphery;CC:plasma membrane;MF:protein binding;	K06576	GYPC, CD236	map05144	Malaria	ENOG410YT9G	U:Intracellular trafficking, secretion, and vesicular transport
ENSMUSG00000020623	Map2k6	mitogen-activated protein kinase kinase 6 [Source:MGI Symbol;Acc:MGI:1346870]	0.431	-1.21373	0.000493766	0.00916348	yes	down	7.45	2.95	6.33	2.1	1.5	3.85	5.57667	2.48333	GO:0000187;GO:0006468;GO:0060048;GO:0005737;GO:0004672;GO:0000166;GO:0019901;GO:0004674;GO:0004702;GO:000552	BP:activation of MAPK activity;BP:protein phosphorylation;BP:cardiac muscle contraction;CC:cytoplasm;MF:protein kinase activity;MF:nucleotide binding;MF:protein kinase binding;MF:protein serine/threonine kinase activity;MF:receptor signaling protein serine/threonine kinase activity;MF:ATP binding;	K04433	MAP2K6, MKK6	map04010;map04015;map04212;map04218;map04380;map04620;map04664;map04668;map04750;map04912;map05014;map05145;map05163;map05164;map05167;map05169;map05418	MAPK signaling pathway;Rap1 signaling pathway;Longevity regulating pathway - worm;Cellular senescence;Osteoclast differentiation;Toll-like receptor signaling pathway;Fc epsilon RI signaling pathway;TNF signaling pathway;Inflammatory mediator regulation of TRP channels;GnRH signaling pathway;Amyotrophic lateral sclerosis (ALS);Toxoplasmosis;Human cytomegalovirus infection;Influenza A;Kaposi sarcom…	ENOG410XT3F	T:Signal transduction mechanisms
ENSMUSG00000034783	Cd207	CD207 antigen [Source:MGI Symbol;Acc:MGI:2180021]	0.467	-1.09772	0.00050272	0.00928849	yes	down	4.28	4.78	5.84	2.47	1.61	3.07	4.96667	2.38333	GO:0051607;GO:0016021;GO:0016020;GO:0005887;GO:003024	BP:defense response to virus;CC:integral component of membrane;CC:membrane;CC:integral component of plasma membrane;MF:carbohydrate binding;	K06561	CD207	------	------	ENOG410XPJ1;ENOG410ZQRX;ENOG410XRS3	S:Function unknown;U:Intracellular trafficking, secretion, and vesicular transport
ENSMUSG00000023031	Cela1	chymotrypsin-like elastase family, member 1 [Source:MGI Symbol;Acc:MGI:95314]	2.245	1.16644	0.00051165	0.00942577	yes	up	44.68	24.48	26.25	75	45.35	88.13	31.8033	69.4933	GO:0060309;GO:0061113;GO:0031017;GO:0048771;GO:0055123;GO:0035264;GO:0000122;GO:0045766;GO:0006508;GO:0042127;GO:0045595;GO:0062023;GO:0006954;GO:0009791;GO:0016055;GO:0045944;GO:0005615;GO:0005576;GO:0004252;GO:0008233;GO:0008236;GO:0046872;GO:001678	BP:elastin catabolic process;BP:pancreas morphogenesis;BP:exocrine pancreas development;BP:tissue remodeling;BP:digestive system development;BP:multicellular organism growth;BP:negative regulation of transcription from RNA polymerase II promoter;BP:positive regulation of angiogenesis;BP:proteolysis;BP:regulation of cell proliferation;BP:regulation of cell differentiation;BP:old GO;BP:inflammatory…	K01326	CELA1	------	------	COG5640	O:Posttranslational modification, protein turnover, chaperones
ENSMUSG00000069763	Tmem100	transmembrane protein 100 [Source:MGI Symbol;Acc:MGI:1915138]	0.202	-2.30884	0.000512805	0.00943322	yes	down	0.74	0.9	1.1	0.15	0.05	0.37	0.913333	0.19	GO:2001214;GO:0030154;GO:0050848;GO:0030509;GO:0007165;GO:0001525;GO:0007275;GO:0007219;GO:0051930;GO:0045603;GO:0003197;GO:0048514;GO:0003198;GO:0009888;GO:0001701;GO:0051239;GO:0001570;GO:0043491;GO:0060842;GO:0071773;GO:0005783;GO:0005737;GO:0043204;GO:0016021;GO:0016020;GO:0048471;GO:0005886;GO:0044464;GO:000551	BP:positive regulation of vasculogenesis;BP:cell differentiation;BP:regulation of calcium-mediated signaling;BP:BMP signaling pathway;BP:signal transduction;BP:angiogenesis;BP:multicellular organism development;BP:Notch signaling pathway;BP:regulation of sensory perception of pain;BP:positive regulation of endothelial cell differentiation;BP:endocardial cushion development;BP:blood vessel morphog…	------	------	------	------	ENOG410YJ77	S:Function unknown
ENSMUSG00000027075	Slc43a1	solute carrier family 43, member 1 [Source:MGI Symbol;Acc:MGI:1931352]	0.546	-0.873465	0.000533866	0.00972101	yes	down	6.67	5.34	7.42	2.99	4.63	4.24	6.47667	3.95333	GO:0055085;GO:001602	BP:transmembrane transport;CC:integral component of membrane;	K08228	SLC43A1	------	------	ENOG410Y95V	U:Intracellular trafficking, secretion, and vesicular transport
ENSMUSG00000052698	Tln2	talin 2 [Source:MGI Symbol;Acc:MGI:1917799]	1.767	0.821513	0.000539705	0.00977355	yes	up	0.75	0.79	0.43	1.46	1.37	0.96	0.656667	1.26333	GO:0007016;GO:0007155;GO:0005856;GO:0001726;GO:0005925;GO:0005200;GO:0051015;GO:000377	BP:cytoskeletal anchoring at plasma membrane;BP:cell adhesion;CC:cytoskeleton;CC:ruffle;CC:focal adhesion;MF:structural constituent of cytoskeleton;MF:actin filament binding;MF:actin binding;	K06271	TLN	map04015;map04510;map04611;map05166	Rap1 signaling pathway;Focal adhesion;Platelet activation;Human T-cell leukemia virus 1 infection	ENOG410XQ0V	S:Function unknown
ENSMUSG00000048218	Amigo2	adhesion molecule with Ig like domain 2 [Source:MGI Symbol;Acc:MGI:2145995]	0.569	-0.813677	0.000541887	0.00979606	yes	down	3.67	4.44	3.36	1.81	1.94	2.89	3.82333	2.21333	GO:0051965;GO:0043066;GO:0007155;GO:0007157;GO:0007156;GO:0043069;GO:0007420;GO:0016021;GO:0016020;GO:0005887;GO:0005886;GO:0005634;GO:0005515;GO:000367	BP:positive regulation of synapse assembly;BP:negative regulation of apoptotic process;BP:cell adhesion;BP:heterophilic cell-cell adhesion via plasma membrane cell adhesion molecules;BP:homophilic cell adhesion via plasma membrane adhesion molecules;BP:negative regulation of programmed cell death;BP:brain development;CC:integral component of membrane;CC:membrane;CC:integral component of plasma me…	------	------	------	------	ENOG410ZZH4	S:Function unknown
ENSMUSG00000045087	S1pr5	sphingosine-1-phosphate receptor 5 [Source:MGI Symbol;Acc:MGI:2150641]	1.924	0.944271	0.000548871	0.00989386	yes	up	1.2	1.28	1.16	2.18	2.09	2.89	1.21333	2.38667	GO:0003376;GO:0045664;GO:0007165;GO:0007186;GO:0016021;GO:0016020;GO:0005886;GO:0004930;GO:0038036;GO:000487	BP:sphingosine-1-phosphate signaling pathway;BP:regulation of neuron differentiation;BP:signal transduction;BP:G-protein coupled receptor signaling pathway;CC:integral component of membrane;CC:membrane;CC:plasma membrane;MF:G-protein coupled receptor activity;MF:sphingosine-1-phosphate receptor activity;MF:signal transducer activity;	K04295	S1PR5, EDG8	map04071;map04080	Sphingolipid signaling pathway;Neuroactive ligand-receptor interaction	ENOG4111FBV	U:Intracellular trafficking, secretion, and vesicular transport
ENSMUSG00000087002	Gm16277	predicted gene 16277 [Source:MGI Symbol;Acc:MGI:3826543]	0.521	-0.940396	0.000551386	0.00992495	yes	down	23.09	21.97	34.56	20.98	13.62	13.21	26.54	15.9367	------	------	------	------	------	------	------	------
ENSMUSG00000016757	Ttll12	tubulin tyrosine ligase-like family, member 12 [Source:MGI Symbol;Acc:MGI:3039573]	1.717	0.779858	0.00055547	0.00995887	yes	up	1.68	1.53	1.4	2.61	2.99	2.35	1.53667	2.65	GO:0006464;GO:0008150;GO:0005575;GO:0000166;GO:0003674;GO:0016874;GO:000552	BP:cellular protein modification process;BP:biological_process;CC:cellular_component;MF:nucleotide binding;MF:molecular_function;MF:ligase activity;MF:ATP binding;	K16609	TTLL12	------	------	ENOG410XQ0A	S:Function unknown
ENSMUSG00000046794	Ppp1r3b	protein phosphatase 1, regulatory subunit 3B [Source:MGI Symbol;Acc:MGI:2177268]	0.51	-0.970996	0.000571014	0.010198	yes	down	108.93	71.44	61.42	57.59	26.58	37.97	80.5967	40.7133	GO:0005975;GO:0005977;GO:0006470;GO:0050790;GO:0005979;GO:0005981;GO:0043666;GO:0043231;GO:0000164;GO:0042587;GO:0050196;GO:0019888;GO:0019899;GO:0004721;GO:000551	BP:carbohydrate metabolic process;BP:glycogen metabolic process;BP:protein dephosphorylation;BP:regulation of catalytic activity;BP:regulation of glycogen biosynthetic process;BP:regulation of glycogen catabolic process;BP:regulation of phosphoprotein phosphatase activity;CC:intracellular membrane-bounded organelle;CC:protein phosphatase type 1 complex;CC:glycogen granule;MF:[phosphorylase] phosp…	K07189	PPP1R3	map04910;map04931	Insulin signaling pathway;Insulin resistance	ENOG4111FT1	T:Signal transduction mechanisms
ENSMUSG00000038007	Acer2	alkaline ceramidase 2 [Source:MGI Symbol;Acc:MGI:1920932]	0.581	-0.782711	0.000578473	0.0102854	yes	down	6.77	6.93	4.33	3.55	3.31	3.38	6.01	3.41333	GO:0035690;GO:0010942;GO:0042981;GO:0090285;GO:0033629;GO:0102121;GO:0010506;GO:0006665;GO:0008284;GO:0032526;GO:0006629;GO:0030330;GO:0006919;GO:0006974;GO:0046514;GO:0001953;GO:0046512;GO:0006672;GO:0030173;GO:0016021;GO:0016020;GO:0005794;GO:0000139;GO:0017040;GO:0016787;GO:0016811;GO:007163	BP:cellular response to drug;BP:positive regulation of cell death;BP:regulation of apoptotic process;BP:negative regulation of protein glycosylation in Golgi;BP:negative regulation of cell adhesion mediated by integrin;BP:old GO;BP:regulation of autophagy;BP:sphingolipid metabolic process;BP:positive regulation of cell proliferation;BP:response to retinoic acid;BP:lipid metabolic process;BP:DNA d…	K01441	ACER1_2, ASAH3	map00600;map04071	Sphingolipid metabolism;Sphingolipid signaling pathway	ENOG4111RPN	U:Intracellular trafficking, secretion, and vesicular transport
ENSMUSG00000026502	Desi2	desumoylating isopeptidase 2 [Source:MGI Symbol;Acc:MGI:1926075]	0.559	-0.840341	0.000580156	0.0102898	yes	down	4.05	6.3	3.23	2.29	2.78	2.37	4.52667	2.48	GO:0071108;GO:0006508;GO:0070536;GO:0005737;GO:0016787;GO:1990380;GO:0061578;GO:0008233;GO:003645	BP:protein K48-linked deubiquitination;BP:proteolysis;BP:protein K63-linked deubiquitination;CC:cytoplasm;MF:hydrolase activity;MF:Lys48-specific deubiquitinase activity;MF:Lys63-specific deubiquitinase activity;MF:peptidase activity;MF:thiol-dependent ubiquitinyl hydrolase activity;	------	------	------	------	ENOG4111H3Z	S:Function unknown
ENSMUSG00000039943	Plcb4	phospholipase C, beta 4 [Source:MGI Symbol;Acc:MGI:107464]	0.474	-1.07825	0.000580662	0.0102898	yes	down	1.59	2.49	1.34	0.63	0.98	0.81	1.80667	0.806667	GO:0050804;GO:0043267;GO:0007165;GO:0035556;GO:0006629;GO:0016042;GO:0032959;GO:0030425;GO:0005737;GO:0005634;GO:0005790;GO:0098688;GO:0014069;GO:0098794;GO:0098978;GO:0004871;GO:0008081;GO:0005509;GO:0016787;GO:0051019;GO:0004435;GO:000551	BP:modulation of synaptic transmission;BP:negative regulation of potassium ion transport;BP:signal transduction;BP:intracellular signal transduction;BP:lipid metabolic process;BP:lipid catabolic process;BP:inositol trisphosphate biosynthetic process;CC:dendrite;CC:cytoplasm;CC:nucleus;CC:smooth endoplasmic reticulum;CC:old GO;CC:postsynaptic density;CC:postsynapse;CC:glutamatergic synapse;MF:sign…	K05858	PLCB	map00562;map04015;map04020;map04022;map04062;map04070;map04071;map04072;map04261;map04270;map04310;map04540;map04611;map04621;map04713;map04720;map04723;map04724;map04725;map04726;map04728;map04730;map04745;map04750;map04911;map04912;map04915;map04916;map04918;map04919;map04921;map04922;map04924;map04925;map04926;map04927;map04928;map04933;map04934;map04961;map04970;map04971;map04972;map05010;map…	Inositol phosphate metabolism;Rap1 signaling pathway;Calcium signaling pathway;cGMP-PKG signaling pathway;Chemokine signaling pathway;Phosphatidylinositol signaling system;Sphingolipid signaling pathway;Phospholipase D signaling pathway;Adrenergic signaling in cardiomyocytes;Vascular smooth muscle contraction;Wnt signaling pathway;Gap junction;Platelet activation;NOD-like receptor signaling pathw…	ENOG410XPSW	S:Function unknown
ENSMUSG00000066440	Zfyve26	zinc finger, FYVE domain containing 26 [Source:MGI Symbol;Acc:MGI:1924767]	1.793	0.842124	0.000582756	0.0103123	yes	up	6.21	4.93	5.57	6.78	13.56	10.84	5.57	10.3933	GO:0000724;GO:0006281;GO:0000281;GO:0006974;GO:0051301;GO:0032465;GO:0007049;GO:0005737;GO:0005856;GO:0005815;GO:0005813;GO:0030496;GO:0005765;GO:0032266;GO:0008289;GO:004687	BP:double-strand break repair via homologous recombination;BP:DNA repair;BP:mitotic cytokinesis;BP:cellular response to DNA damage stimulus;BP:cell division;BP:regulation of cytokinesis;BP:cell cycle;CC:cytoplasm;CC:cytoskeleton;CC:microtubule organizing center;CC:centrosome;CC:midbody;CC:lysosomal membrane;MF:phosphatidylinositol-3-phosphate binding;MF:lipid binding;MF:metal ion binding;	K19027	ZFYVE26	------	------	ENOG410XRV7	S:Function unknown
ENSMUSG00000037465	Klf10	Kruppel-like factor 10 [Source:MGI Symbol;Acc:MGI:1101353]	2.015	1.01046	0.000589419	0.0103863	yes	up	4.73	5.32	2.69	10.62	5.88	6.23	4.24667	7.57667	GO:0007623;GO:0006357;GO:0006355;GO:0048511;GO:0042752;GO:0045944;GO:0045672;GO:0009267;GO:0035019;GO:0045892;GO:0030282;GO:1901653;GO:0005634;GO:0003676;GO:0003677;GO:0001228;GO:0005515;GO:0001046;GO:0000978;GO:0046872;GO:000098	BP:circadian rhythm;BP:regulation of transcription from RNA polymerase II promoter;BP:regulation of transcription, DNA-templated;BP:rhythmic process;BP:regulation of circadian rhythm;BP:positive regulation of transcription from RNA polymerase II promoter;BP:positive regulation of osteoclast differentiation;BP:cellular response to starvation;BP:somatic stem cell population maintenance;BP:negative …	K09209	KLF10_11, TIEG	------	------	COG5048	S:Function unknown
ENSMUSG00000044734	Serpinb1a	serine (or cysteine) peptidase inhibitor, clade B, member 1a [Source:MGI Symbol;Acc:MGI:1913472]	2.591	1.37368	0.000604271	0.0106183	yes	up	1.41	0.72	1.4	3.3	3.4	5.79	1.17667	4.16333	GO:0042176;GO:0010466;GO:0010951;GO:0062023;GO:0005737;GO:0005615;GO:0030414;GO:000486	BP:regulation of protein catabolic process;BP:negative regulation of peptidase activity;BP:negative regulation of endopeptidase activity;BP:old GO;CC:cytoplasm;CC:extracellular space;MF:peptidase inhibitor activity;MF:serine-type endopeptidase inhibitor activity;	K13963	SERPINB	map05146	Amoebiasis	COG4826	O:Posttranslational modification, protein turnover, chaperones
ENSMUSG00000055148	Klf2	Kruppel-like factor 2 (lung) [Source:MGI Symbol;Acc:MGI:1342772]	0.488	-1.03497	0.000614942	0.0107907	yes	down	3.17	2.87	4.14	1.72	1.51	1.88	3.39333	1.70333	GO:0080090;GO:0035264;GO:1903671;GO:0040029;GO:0045429;GO:0043249;GO:0007275;GO:0036003;GO:0001701;GO:0010604;GO:0000122;GO:0071356;GO:0048869;GO:0051247;GO:0071310;GO:0060509;GO:0097533;GO:0010468;GO:0034101;GO:0070301;GO:0009987;GO:0071499;GO:0071498;GO:0034616;GO:0044767;GO:0045893;GO:0000902;GO:0044707;GO:0071409;GO:0071407;GO:0071347;GO:0048856;GO:0032715;GO:0006357;GO:0045944;GO:1901653;GO:…	BP:regulation of primary metabolic process;BP:multicellular organism growth;BP:negative regulation of sprouting angiogenesis;BP:regulation of gene expression, epigenetic;BP:positive regulation of nitric oxide biosynthetic process;BP:erythrocyte maturation;BP:multicellular organism development;BP:positive regulation of transcription from RNA polymerase II promoter in response to stress;BP:in utero…	K17845	KLF2	map04068;map05418	FoxO signaling pathway;Fluid shear stress and atherosclerosis	COG5048	S:Function unknown
ENSMUSG00000110631	Gm42047	predicted gene, 42047 [Source:MGI Symbol;Acc:MGI:5624932]	0.335	-1.57674	0.000619896	0.0108473	yes	down	2.96	0.65	0.74	0.43	0.57	0.49	1.45	0.496667	------	------	------	------	------	------	COG2801;ENOG41115RF;ENOG4111A42	L:Replication, recombination and repair;S:Function unknown;S:Function unknown
ENSMUSG00000021611	Tert	telomerase reverse transcriptase [Source:MGI Symbol;Acc:MGI:1202709]	3.026	1.59737	0.000630562	0.0110033	yes	up	0.9	0.18	0.26	1.61	1.34	1.66	0.446667	1.53667	GO:0030422;GO:0001172;GO:0030177;GO:0051000;GO:0045766;GO:0046326;GO:1902895;GO:0007005;GO:0007004;GO:0032092;GO:0043066;GO:1903704;GO:2000648;GO:0071456;GO:0046686;GO:0022616;GO:0070200;GO:1904173;GO:0060253;GO:2000352;GO:1903620;GO:0042635;GO:0006278;GO:1904707;GO:0090399;GO:0031647;GO:0010629;GO:2001240;GO:1904751;GO:1904754;GO:0043524;GO:1900087;GO:2000773;GO:0071897;GO:0005829;GO:0000781;GO:…	BP:production of siRNA involved in RNA interference;BP:transcription, RNA-templated;BP:positive regulation of Wnt signaling pathway;BP:positive regulation of nitric-oxide synthase activity;BP:positive regulation of angiogenesis;BP:positive regulation of glucose import;BP:positive regulation of pri-miRNA transcription from RNA polymerase II promoter;BP:mitochondrion organization;BP:telomere mainte…	K11126	TERT, EST2	map05165;map05166;map05200;map05225;map05226	Human papillomavirus infection;Human T-cell leukemia virus 1 infection;Pathways in cancer;Hepatocellular carcinoma;Gastric cancer	ENOG410XQJH	S:Function unknown
ENSMUSG00000037411	Serpine1	serine (or cysteine) peptidase inhibitor, clade E, member 1 [Source:MGI Symbol;Acc:MGI:97608]	4.746	2.24678	0.0006337	0.0110283	yes	up	0.23	0.12	0.15	0.2	1.51	0.62	0.166667	0.776667	GO:1902042;GO:0071222;GO:0014912;GO:0061044;GO:0050829;GO:0048260;GO:0001525;GO:0090026;GO:0045766;GO:0033629;GO:0010469;GO:0051918;GO:0030336;GO:0097187;GO:0062023;GO:2000098;GO:2000352;GO:0050729;GO:0010951;GO:1901331;GO:0001300;GO:0032757;GO:0090399;GO:0010757;GO:0035491;GO:0030194;GO:0031012;GO:0005615;GO:0070062;GO:0005576;GO:0002020;GO:0004867;GO:000510	BP:negative regulation of extrinsic apoptotic signaling pathway via death domain receptors;BP:cellular response to lipopolysaccharide;BP:negative regulation of smooth muscle cell migration;BP:negative regulation of vascular wound healing;BP:defense response to Gram-negative bacterium;BP:positive regulation of receptor-mediated endocytosis;BP:angiogenesis;BP:positive regulation of monocyte chemota…	K03982	SERPINE1, PAI1	map04066;map04115;map04218;map04390;map04610;map04933;map05142	HIF-1 signaling pathway;p53 signaling pathway;Cellular senescence;Hippo signaling pathway;Complement and coagulation cascades;AGE-RAGE signaling pathway in diabetic complications;Chagas disease (American trypanosomiasis)	COG4826	O:Posttranslational modification, protein turnover, chaperones
ENSMUSG00000073842	Mup7	major urinary protein 7 [Source:MGI Symbol;Acc:MGI:3709615]	1.9	0.926145	0.000633751	0.0110283	yes	up	12261.5	30696.3	16038	40206.5	42153.6	30286.6	19665.3	37548.9	GO:0008150;GO:0005575;GO:0036094;GO:000367	BP:biological_process;CC:cellular_component;MF:small molecule binding;MF:molecular_function;	------	------	------	------	ENOG411154J	O:Posttranslational modification, protein turnover, chaperones
ENSMUSG00000095990	Zfp97	zinc finger protein 97 [Source:MGI Symbol;Acc:MGI:105921]	0.484	-1.04745	0.000650372	0.0113019	yes	down	1.93	1.41	1.74	0.74	0.89	0.89	1.69333	0.84	GO:0006355;GO:0008150;GO:0005634;GO:0005622;GO:0003676;GO:0003674;GO:004687	BP:regulation of transcription, DNA-templated;BP:biological_process;CC:nucleus;CC:intracellular;MF:nucleic acid binding;MF:molecular_function;MF:metal ion binding;	K09228	KRAB	------	------	COG5048	S:Function unknown
ENSMUSG00000047036	Zfp445	zinc finger protein 445 [Source:MGI Symbol;Acc:MGI:2143340]	0.532	-0.910954	0.000675536	0.0116586	yes	down	20.92	21.78	9.74	5.06	13.25	7.81	17.48	8.70667	GO:0006355;GO:0006351;GO:0070062;GO:0005634;GO:0005622;GO:0003700;GO:0005488;GO:0003676;GO:0003677;GO:004687	BP:regulation of transcription, DNA-templated;BP:transcription, DNA-templated;CC:extracellular exosome;CC:nucleus;CC:intracellular;MF:transcription factor activity, sequence-specific DNA binding;MF:binding;MF:nucleic acid binding;MF:DNA binding;MF:metal ion binding;	K09229	ZKSCAN	------	------	COG5048	S:Function unknown
ENSMUSG00000025577	Cbx2	chromobox 2 [Source:MGI Symbol;Acc:MGI:88289]	2.002	1.00119	0.000689214	0.0118071	yes	up	2.52	1.6	1.76	4.03	3.86	3.57	1.96	3.82	GO:0000122;GO:0006325;GO:0045137;GO:0016607;GO:0000792;GO:0031519;GO:0035102;GO:0005634;GO:0005654;GO:0000791;GO:0044428;GO:0000785;GO:0005694;GO:0035064;GO:0005488;GO:0005515;GO:0003677;GO:000368	BP:negative regulation of transcription from RNA polymerase II promoter;BP:chromatin organization;BP:development of primary sexual characteristics;CC:nuclear speck;CC:heterochromatin;CC:PcG protein complex;CC:PRC1 complex;CC:nucleus;CC:nucleoplasm;CC:euchromatin;CC:nuclear part;CC:chromatin;CC:chromosome;MF:methylated histone binding;MF:binding;MF:protein binding;MF:DNA binding;MF:chromatin bindi…	K11451	CBX2	------	------	ENOG4111HE0	K:Transcription
ENSMUSG00000097691	9030616G12Rik	RIKEN cDNA 9030616G12 gene [Source:MGI Symbol;Acc:MGI:1924949]	0.423	-1.24211	0.000689782	0.0118071	yes	down	6.27	17.02	8.53	3.15	5.3	6.51	10.6067	4.98667	------	------	------	------	------	------	------	------
ENSMUSG00000044350	Lacc1	laccase domain containing 1 [Source:MGI Symbol;Acc:MGI:2445077]	0.472	-1.08328	0.000711111	0.0120899	yes	down	2.12	1.93	2.29	1.14	1.15	0.75	2.11333	1.01333	GO:0008150;GO:0005777;GO:000550	BP:biological_process;CC:peroxisome;MF:copper ion binding;	K05810	yfiH	------	------	COG1496	S:Function unknown
ENSMUSG00000116130	Gm49431	predicted gene, 49431 [Source:MGI Symbol;Acc:MGI:6155070]	1.707	0.771452	0.000713444	0.0121131	yes	up	2.86	4.11	4.36	6.31	5.17	6.5	3.77667	5.99333	------	------	------	------	------	------	------	------
ENSMUSG00000090306	Adh6-ps1	alcohol dehydrogenase 6 (class V), pseudogene 1 [Source:MGI Symbol;Acc:MGI:1918999]	1.704	0.768713	0.000729191	0.0123305	yes	up	4.9	6.77	6.93	8.74	14.22	9.97	6.2	10.9767	GO:0055114;GO:0005737;GO:0004022;GO:000827	BP:oxidation-reduction process;CC:cytoplasm;MF:alcohol dehydrogenas;MF:zinc ion binding;	K13952	ADH6	map05204;map00982;map00980;map00010;map00830;map00350;map00071	Chemical carcinogenesis;Drug metabolism - cytochrome P450;Metabolism of xenobiotics by cytochrome P450;Glycolysis / Gluconeogenesis;Retinol metabolism;Tyrosine metabolism;Fatty acid degradation	COG1062	C:Energy production and conversion
ENSMUSG00000026358	Rgs1	regulator of G-protein signaling 1 [Source:MGI Symbol;Acc:MGI:1354694]	0.178	-2.4904	0.000738298	0.012401	yes	down	0.24	1.89	2.3	0.07	0.52	0.41	1.47667	0.333333	GO:0043547;GO:0009968;GO:0061737;GO:0008277;GO:0005829;GO:0031234;GO:0005096;GO:000196	BP:positive regulation of GTPase activity;BP:negative regulation of signal transduction;BP:leukotriene signaling pathway;BP:regulation of G-protein coupled receptor protein signaling pathway;CC:cytosol;CC:extrinsic component of cytoplasmic side of plasma membrane;MF:GTPase activator activity;MF:G-protein alpha-subunit binding;	K16449	RGS	------	------	ENOG410YMJD	K:Transcription
ENSMUSG00000006517	Mvd	mevalonate (diphospho) decarboxylase [Source:MGI Symbol;Acc:MGI:2179327]	2.526	1.33693	0.000749391	0.0125538	yes	up	1.86	1.76	1.64	2.49	8.14	3.04	1.75333	4.55667	GO:0008284;GO:0006695;GO:0019287;GO:0005829;GO:0004163;GO:0030544;GO:0005524;GO:004280	BP:positive regulation of cell proliferation;BP:cholesterol biosynthetic process;BP:isopentenyl diphosphate biosynthetic process, mevalonate pathway;CC:cytosol;MF:diphosphomevalonate decarboxylase activity;MF:Hsp70 protein binding;MF:ATP binding;MF:protein homodimerization activity;	K01597	MVD, mvaD	map00900	Terpenoid backbone biosynthesis	COG3407	I:Lipid transport and metabolism
ENSMUSG00000044676	Zfp612	zinc finger protein 612 [Source:MGI Symbol;Acc:MGI:2443465]	0.474	-1.07609	0.000751173	0.0125669	yes	down	1.44	2.68	1.17	0.69	1.19	0.69	1.76333	0.856667	GO:0006355;GO:0005622;GO:0005575;GO:0003700;GO:0003676;GO:004687	BP:regulation of transcription, DNA-templated;CC:intracellular;CC:cellular_component;MF:transcription factor activity, sequence-specific DNA binding;MF:nucleic acid binding;MF:metal ion binding;	K09228	KRAB	------	------	COG5048	S:Function unknown
ENSMUSG00000031901	Dus2	dihydrouridine synthase 2 [Source:MGI Symbol;Acc:MGI:1913619]	1.805	0.85231	0.000778646	0.0128553	yes	up	2.5	2.22	2.27	4.65	4.32	3.91	2.33	4.29333	GO:0006469;GO:0008033;GO:0060548;GO:1904030;GO:0002943;GO:0055114;GO:0005737;GO:0005783;GO:0005829;GO:0005739;GO:0003824;GO:0004860;GO:0003725;GO:0003723;GO:0017150;GO:0050660;GO:001649	BP:negative regulation of protein kinase activity;BP:tRNA processing;BP:negative regulation of cell death;BP:negative regulation of cyclin-dependent protein kinase activity;BP:tRNA dihydrouridine synthesis;BP:oxidation-reduction process;CC:cytoplasm;CC:endoplasmic reticulum;CC:cytosol;CC:mitochondrion;MF:catalytic activity;MF:protein kinase inhibitor activity;MF:double-stranded RNA binding;MF:RNA…	K05543	DUS2	------	------	COG0042	J:Translation, ribosomal structure and biogenesis
ENSMUSG00000078716	Tmem8b	transmembrane protein 8B [Source:MGI Symbol;Acc:MGI:2441680]	2.488	1.31516	0.000777862	0.0128553	yes	up	0.48	0.26	0.16	0.7	0.78	0.92	0.3	0.8	GO:0016021;GO:001602	CC:integral component of membrane;CC:membrane;	------	------	------	------	ENOG4111FA8	S:Function unknown
ENSMUSG00000031765	Mt1	metallothionein 1 [Source:MGI Symbol;Acc:MGI:97171]	0.146	-2.77114	0.000786088	0.0129612	yes	down	922.53	350.59	977.47	54.58	60.78	237.2	750.197	117.52	------	------	K14739	MT1_2	map04212;map04978	Longevity regulating pathway - worm;Mineral absorption	------	------
ENSMUSG00000000142	Axin2	axin 2 [Source:MGI Symbol;Acc:MGI:1270862]	1.74	0.798685	0.000788023	0.0129624	yes	up	1.77	2.01	1.58	3.58	3.81	2.7	1.78667	3.36333	GO:0016055;GO:0008285;GO:0035414;GO:0030111;GO:0090244;GO:0010942;GO:0008219;GO:0030282;GO:0003139;GO:0001756;GO:0043547;GO:0045668;GO:0003413;GO:0090090;GO:0032423;GO:0008283;GO:0034613;GO:2000054;GO:0048255;GO:0043570;GO:0070602;GO:0042476;GO:0001957;GO:0010718;GO:0006355;GO:0045860;GO:0001934;GO:0061181;GO:0005737;GO:0005813;GO:0005634;GO:0005654;GO:0030877;GO:0005794;GO:0005881;GO:0014069;GO:…	BP:Wnt signaling pathway;BP:negative regulation of cell proliferation;BP:negative regulation of catenin import into nucleus;BP:regulation of Wnt signaling pathway;BP:Wnt signaling pathway involved in somitogenesis;BP:positive regulation of cell death;BP:cell death;BP:bone mineralization;BP:secondary heart field specification;BP:somitogenesis;BP:positive regulation of GTPase activity;BP:negative r…	K04385	AXIN2	map04310;map04390;map04550;map04934;map05165;map05200;map05210;map05213;map05217;map05224;map05225;map05226	Wnt signaling pathway;Hippo signaling pathway;Signaling pathways regulating pluripotency of stem cells;Cushing syndrome;Human papillomavirus infection;Pathways in cancer;Colorectal cancer;Endometrial cancer;Basal cell carcinoma;Breast cancer;Hepatocellular carcinoma;Gastric cancer	ENOG410YMJD	K:Transcription
ENSMUSG00000036027	1810046K07Rik	RIKEN cDNA 1810046K07 gene [Source:MGI Symbol;Acc:MGI:1917059]	3.994	1.99775	0.000788225	0.0129624	yes	up	2.43	0.24	1.19	3.34	4.68	8.56	1.28667	5.52667	GO:0008150;GO:0005575;GO:000367	BP:biological_process;CC:cellular_component;MF:molecular_function;	------	------	------	------	ENOG410YKNM	S:Function unknown
ENSMUSG00000094152	Slc6a16	solute carrier family 6, member 16 [Source:MGI Symbol;Acc:MGI:2685930]	1.979	0.984782	0.00084811	0.0138385	yes	up	2.14	2.39	2.65	5.19	5.09	4.07	2.39333	4.78333	GO:0006810;GO:0006836;GO:0055085;GO:0016021;GO:0016020;GO:0005886;GO:0005328;GO:001529	BP:transport;BP:neurotransmitter transport;BP:transmembrane transport;CC:integral component of membrane;CC:membrane;CC:plasma membrane;MF:neurotransmitte;MF:symporter activity;	K05048	SLC6A15S	------	------	COG0733	P:Inorganic ion transport and metabolism
ENSMUSG00000024986	Hhex	hematopoietically expressed homeobox [Source:MGI Symbol;Acc:MGI:96086]	0.507	-0.979106	0.000858055	0.0139284	yes	down	58.07	29.98	42.48	12.95	21.15	35.36	43.51	23.1533	GO:0030154;GO:0061008;GO:0006355;GO:0060429;GO:0009790;GO:0007165;GO:0035295;GO:0009653;GO:0048732;GO:0048523;GO:0051641;GO:0005515;GO:000367	BP:cell differentiation;BP:hepaticobiliary system development;BP:regulation of transcription, DNA-templated;BP:epithelium development;BP:embryo development;BP:signal transduction;BP:tube development;BP:anatomical structure morphogenesis;BP:gland development;BP:negative regulation of cellular process;BP:cellular localization;MF:protein binding;MF:DNA binding;	K08024	HHEX, HEX, PRH	map04950;map05202	Maturity onset diabetes of the young;Transcriptional misregulation in cancer	ENOG410Z2UE	K:Transcription
ENSMUSG00000025574	Tk1	thymidine kinase 1 [Source:MGI Symbol;Acc:MGI:98763]	0.539	-0.892249	0.000861241	0.0139518	yes	down	33.21	17.8	28.56	13.93	11.15	19.12	26.5233	14.7333	GO:0071897;GO:0051289;GO:0009157;GO:0016310;GO:0009165;GO:0005737;GO:0005524;GO:0008270;GO:0004797;GO:004280	BP:DNA biosynthetic process;BP:protein homotetramerization;BP:deoxyribonucleoside monophosphate biosynthetic process;BP:phosphorylation;BP:nucleotide biosynthetic process;CC:cytoplasm;MF:ATP binding;MF:zinc ion binding;MF:thymidine kinase activity;MF:identical protein binding;	K00857	tdk, TK	map00240;map00983	Pyrimidine metabolism;Drug metabolism - other enzymes	COG1435	F:Nucleotide transport and metabolism
ENSMUSG00000113543	Gm36264	predicted gene, 36264 [Source:MGI Symbol;Acc:MGI:5595423]	2.811	1.49094	0.000866615	0.0140131	yes	up	1.52	0.72	0.93	3.04	2.01	4.08	1.05667	3.04333	------	------	------	------	------	------	COG0436	E:Amino acid transport and metabolism
ENSMUSG00000039270	Megf9	multiple EGF-like-domains 9 [Source:MGI Symbol;Acc:MGI:1918264]	0.561	-0.83276	0.000883938	0.0142382	yes	down	6.87	4.41	3.31	3.19	2.44	2.54	4.86333	2.72333	GO:0016020;GO:0016021;GO:000560	CC:membrane;CC:integral component of membrane;CC:basement membrane;	------	------	------	------	ENOG410XPEG	U:Intracellular trafficking, secretion, and vesicular transport
ENSMUSG00000029101	Rgs12	regulator of G-protein signaling 12 [Source:MGI Symbol;Acc:MGI:1918979]	2.305	1.20454	0.00089048	0.0143069	yes	up	0.47	1.07	1.46	1.7	1.98	3.63	1	2.43667	GO:0038032;GO:0043547;GO:0050790;GO:0007165;GO:0005737;GO:0032991;GO:0005730;GO:0005634;GO:0030425;GO:0005886;GO:0097440;GO:0042995;GO:0043025;GO:0005829;GO:0030054;GO:0045202;GO:0005057;GO:0005096;GO:0030695;GO:0001965;GO:000551	BP:termination of G-protein coupled receptor signaling pathway;BP:positive regulation of GTPase activity;BP:regulation of catalytic activity;BP:signal transduction;CC:cytoplasm;CC:macromolecular complex;CC:nucleolus;CC:nucleus;CC:dendrite;CC:plasma membrane;CC:apical dendrite;CC:cell projection;CC:neuronal cell body;CC:cytosol;CC:cell junction;CC:synapse;MF:signal transducer activity, downstream …	K16449	RGS	------	------	ENOG410YMJD	K:Transcription
ENSMUSG00000015224	Cyp2j9	cytochrome P450, family 2, subfamily j, polypeptide 9 [Source:MGI Symbol;Acc:MGI:1921769]	0.486	-1.03974	0.000921368	0.0147466	yes	down	1.87	2.04	1.75	0.82	1.01	1.01	1.88667	0.946667	GO:0019369;GO:0055114;GO:0031090;GO:0005789;GO:0070330;GO:0020037;GO:0005506;GO:0008395;GO:000839	BP:arachidonic acid metabolic process;BP:oxidation-reduction process;CC:organelle membrane;CC:endoplasmic reticulum membrane;MF:aromatase activity;MF:heme binding;MF:iron ion binding;MF:steroid hydroxylase activity;MF:arachidonic acid epoxygenase activity;	K07418	CYP2J	map00590;map00591;map04726;map04750;map04913	Arachidonic acid metabolism;Linoleic acid metabolism;Serotonergic synapse;Inflammatory mediator regulation of TRP channels;Ovarian steroidogenesis	COG2124	Q:Secondary metabolites biosynthesis, transport and catabolism
ENSMUSG00000022476	Polr3h	polymerase (RNA) III (DNA directed) polypeptide H [Source:MGI Symbol;Acc:MGI:1926179]	1.729	0.789588	0.000940009	0.0149877	yes	up	4.86	3.69	5.08	9.72	9.37	11.2	4.54333	10.0967	GO:0006383;GO:0005666;GO:0005813;GO:0003899;GO:000367	BP:transcription from RNA polymerase III promoter;CC:DNA-directed RNA polymerase III complex;CC:centrosome;MF:DNA-directed RNA polymerase activity;MF:DNA binding;	K03022	RPC8, POLR3H	map00230;map00240;map03020;map04623	Purine metabolism;Pyrimidine metabolism;RNA polymerase;Cytosolic DNA-sensing pathway	COG1095	K:Transcription
ENSMUSG00000048911	Rnf24	ring finger protein 24 [Source:MGI Symbol;Acc:MGI:1261771]	0.534	-0.906205	0.000944687	0.0150432	yes	down	1.38	2.22	1.48	0.62	1.16	1.14	1.69333	0.973333	GO:0043161;GO:0016567;GO:0042787;GO:0000209;GO:0005794;GO:0016021;GO:0016020;GO:0000139;GO:0012505;GO:0008270;GO:0005515;GO:0046872;GO:006163	BP:proteasome-mediated ubiquitin-dependent protein catabolic process;BP:protein ubiquitination;BP:protein ubiquitination involved in ubiquitin-dependent protein catabolic process;BP:protein polyubiquitination;CC:Golgi apparatus;CC:integral component of membrane;CC:membrane;CC:Golgi membrane;CC:endomembrane system;MF:zinc ion binding;MF:protein binding;MF:metal ion binding;MF:ubiquitin protein lig…	------	------	------	------	ENOG41121N2	O:Posttranslational modification, protein turnover, chaperones
ENSMUSG00000031762	Mt2	metallothionein 2 [Source:MGI Symbol;Acc:MGI:97172]	0.113	-3.14531	0.000953238	0.0151601	yes	down	500.66	184.81	616.25	15.75	28.15	115.35	433.907	53.0833	GO:0071280;GO:0071294;GO:0036018;GO:0009617;GO:0006882;GO:0010273;GO:0036016;GO:0035690;GO:0045926;GO:0007263;GO:0071276;GO:0005737;GO:0005634;GO:0048471;GO:0005829;GO:0008144;GO:0008270;GO:004687	BP:cellular response to copper ion;BP:cellular response to zinc ion;BP:cellular response to erythropoietin;BP:response to bacterium;BP:cellular zinc ion homeostasis;BP:detoxification of copper ion;BP:cellular response to interleukin-3;BP:cellular response to drug;BP:negative regulation of growth;BP:nitric oxide mediated signal transduction;BP:cellular response to cadmium ion;CC:cytoplasm;CC:nucle…	K14739	MT1_2	map04212;map04978	Longevity regulating pathway - worm;Mineral absorption	------	------
ENSMUSG00000064284	Cdpf1	cysteine rich, DPF motif domain containing 1 [Source:MGI Symbol;Acc:MGI:1919605]	2.261	1.17723	0.000979849	0.0154729	yes	up	2.77	2.35	2.31	8.44	6.81	4.73	2.47667	6.66	GO:0008150;GO:0005575;GO:000367	BP:biological_process;CC:cellular_component;MF:molecular_function;	------	------	------	------	ENOG4111ZD4	S:Function unknown
ENSMUSG00000100220	Gm29331	predicted gene 29331 [Source:MGI Symbol;Acc:MGI:5580037]	5.613	2.48888	0.000982736	0.015492	yes	up	0	0.59	1.38	3.45	4.24	4.22	0.656667	3.97	------	------	------	------	------	------	------	------
ENSMUSG00000034774	Dsg1c	desmoglein 1 gamma [Source:MGI Symbol;Acc:MGI:2664358]	0.434	-1.20498	0.00102007	0.0159803	yes	down	6.11	2.16	5.07	2.23	1.17	2.56	4.44667	1.98667	GO:0007155;GO:0007156;GO:0016021;GO:0016020;GO:0005886;GO:0030057;GO:0030054;GO:0046872;GO:000550	BP:cell adhesion;BP:homophilic cell adhesion via plasma membrane adhesion molecules;CC:integral component of membrane;CC:membrane;CC:plasma membrane;CC:desmosome;CC:cell junction;MF:metal ion binding;MF:calcium ion binding;	K07596	DSG1	map05150	Staphylococcus aureus infection	ENOG410XQHI	U:Intracellular trafficking, secretion, and vesicular transport
ENSMUSG00000039220	Ppp1r10	protein phosphatase 1, regulatory subunit 10 [Source:MGI Symbol;Acc:MGI:1289273]	0.478	-1.06594	0.00102456	0.0160306	yes	down	11.96	24.43	7.5	4	10.1	7.33	14.63	7.14333	GO:0010667;GO:0032515;GO:0032206;GO:1904290;GO:0044427;GO:0031981;GO:0005634;GO:0005654;GO:0000790;GO:0016604;GO:0000785;GO:0072357;GO:0000784;GO:0004864;GO:0003723;GO:0005515;GO:0003677;GO:0008157;GO:004687	BP:negative regulation of cardiac muscle cell apoptotic process;BP:negative regulation of phosphoprotein phosphatase activity;BP:positive regulation of telomere maintenance;BP:negative regulation of mitotic DNA damage checkpoint;CC:chromosomal part;CC:nuclear lumen;CC:nucleus;CC:nucleoplasm;CC:nuclear chromatin;CC:nuclear body;CC:chromatin;CC:PTW/PP1 phosphatase complex;CC:nuclear chromosome, tel…	K17552	PPP1R10	------	------	ENOG410XP4M	T:Signal transduction mechanisms
ENSMUSG00000028195	Ccn1	cellular communication network factor 1 [Source:MGI Symbol;Acc:MGI:88613]	2.503	1.32363	0.00104181	0.0162579	yes	up	1.06	3.13	1.02	5.44	4.28	3.11	1.73667	4.27667	GO:0060710;GO:0003281;GO:0060716;GO:0007155;GO:0060591;GO:0030501;GO:0001649;GO:0001934;GO:0043065;GO:0030198;GO:0060548;GO:0043280;GO:0045669;GO:0002041;GO:0062023;GO:0030335;GO:0006935;GO:0098609;GO:0010811;GO:0043066;GO:0072593;GO:0061036;GO:0001558;GO:0007267;GO:0030513;GO:0045597;GO:0045860;GO:0003278;GO:0033690;GO:0044319;GO:0010518;GO:0045944;GO:0003181;GO:0060413;GO:2000304;GO:0070372;GO:…	BP:chorio-allantoic fusion;BP:ventricular septum development;BP:labyrinthine layer blood vessel development;BP:cell adhesion;BP:chondroblast differentiation;BP:positive regulation of bone mineralization;BP:osteoblast differentiation;BP:positive regulation of protein phosphorylation;BP:positive regulation of apoptotic process;BP:extracellular matrix organization;BP:negative regulation of cell deat…	K06829	CYR61	------	------	ENOG41119KZ	O:Posttranslational modification, protein turnover, chaperones
ENSMUSG00000035840	Lysmd3	LysM, putative peptidoglycan-binding, domain containing 3 [Source:MGI Symbol;Acc:MGI:1915906]	0.574	-0.801604	0.00104899	0.0163116	yes	down	8.24	9.52	4.98	4.01	5.69	5.74	7.58	5.14667	GO:0008150;GO:0005575;GO:0016021;GO:0016020;GO:000367	BP:biological_process;CC:cellular_component;CC:integral component of membrane;CC:membrane;MF:molecular_function;	------	------	------	------	ENOG4112BYV	S:Function unknown
ENSMUSG00000073460	Pnldc1	poly(A)-specific ribonuclease (PARN)-like domain containing 1 [Source:MGI Symbol;Acc:MGI:2685159]	2.235	1.16049	0.00105589	0.0163811	yes	up	2.17	2.15	2.82	2.53	5.85	5.81	2.38	4.73	GO:0090503;GO:0000289;GO:0090305;GO:0001825;GO:0000184;GO:0005634;GO:0016020;GO:0005737;GO:0005789;GO:0016021;GO:0005783;GO:0004527;GO:0004535;GO:0016787;GO:0004518;GO:0003723;GO:0003676;GO:0000175;GO:004687	BP:RNA phosphodiester bond hydrolysis, exonucleolytic;BP:nuclear-transcribed mRNA pol;BP:nucleic acid phosphodiester bond hydrolysis;BP:blastocyst formation;BP:nuclear-transcribed mRNA catabolic process, nonsense-mediated decay;CC:nucleus;CC:membrane;CC:cytoplasm;CC:endoplasmic reticulum membrane;CC:integral component of membrane;CC:endoplasmic reticulum;MF:exonuclease activity;MF:pol;MF:hydrolas…	------	------	------	------	ENOG4111M0V	S:Function unknown
ENSMUSG00000017830	Dhx58	DEXH (Asp-Glu-X-His) box polypeptide 58 [Source:MGI Symbol;Acc:MGI:1931560]	1.794	0.843558	0.00107277	0.0165245	yes	up	2.67	2.05	3.05	4.07	5.4	4.62	2.59	4.69667	GO:0009617;GO:1900246;GO:0009615;GO:1900245;GO:0045088;GO:0045087;GO:0032481;GO:0032480;GO:0039536;GO:0051607;GO:0039534;GO:0002376;GO:0045824;GO:0005737;GO:0008270;GO:0003677;GO:0000166;GO:0003725;GO:0046872;GO:0005524;GO:0016787;GO:0004386;GO:0016817;GO:0003727;GO:000372	BP:response to bacterium;BP:positive regulation of RIG-I signaling pathway;BP:response to virus;BP:positive regulation of MDA-5 signaling pathway;BP:regulation of innate immune response;BP:innate immune response;BP:positive regulation of type I interferon production;BP:negative regulation of type I interferon production;BP:negative regulation of RIG-I signaling pathway;BP:defense response to viru…	K12649	DHX58, LGP2	map04622	RIG-I-like receptor signaling pathway	COG1111	L:Replication, recombination and repair
ENSMUSG00000090124	Ugt1a7c	UDP glucuronosyltransferase 1 family, polypeptide A7C [Source:MGI Symbol;Acc:MGI:3032636]	1.863	0.897593	0.00107323	0.0165245	yes	up	10.15	7.16	4.86	9.23	12.6	17.7	7.39	13.1767	GO:0019585;GO:0052696;GO:0052697;GO:0009813;GO:0032991;GO:0043231;GO:0016021;GO:0016020;GO:0005789;GO:0005743;GO:0005783;GO:0008194;GO:0019899;GO:0016740;GO:0044877;GO:0016757;GO:0016758;GO:0015020;GO:0046982;GO:004280	BP:glucuronate metabolic process;BP:flavonoid glucuronidation;BP:xenobiotic glucuronidation;BP:flavonoid biosynthetic process;CC:macromolecular complex;CC:intracellular membrane-bounded organelle;CC:integral component of membrane;CC:membrane;CC:endoplasmic reticulum membrane;CC:mitochondrial inner membrane;CC:endoplasmic reticulum;MF:UDP-glycosyltransferase activity;MF:enzyme binding;MF:transfera…	K00699	UGT	map00040;map00053;map00140;map00830;map00860;map00980;map00982;map00983;map05204	Pentose and glucuronate interconversions;Ascorbate and aldarate metabolism;Steroid hormone biosynthesis;Retinol metabolism;Porphyrin and chlorophyll metabolism;Metabolism of xenobiotics by cytochrome P450;Drug metabolism - cytochrome P450;Drug metabolism - other enzymes;Chemical carcinogenesis	COG1819	S:Function unknown
ENSMUSG00000024430	Cabyr	calcium-binding tyrosine-(Y)-phosphorylation regulated (fibrousheathin 2) [Source:MGI Symbol;Acc:MGI:1918382]	0.522	-0.937882	0.00108928	0.0167064	yes	down	1.83	2.59	2.01	0.78	1.06	1.3	2.14333	1.04667	GO:0019722;GO:0051259;GO:0048240;GO:0005737;GO:0005856;GO:0042995;GO:0097228;GO:0097229;GO:0031514;GO:0005634;GO:0005929;GO:0035686;GO:0005829;GO:0046872;GO:0019899;GO:0005509;GO:0005515;GO:0046982;GO:001990	BP:calcium-mediated signaling;BP:protein oligomerization;BP:sperm capacitation;CC:cytoplasm;CC:cytoskeleton;CC:cell projection;CC:sperm principal piece;CC:sperm end piece;CC:motile cilium;CC:nucleus;CC:cilium;CC:sperm fibrous sheath;CC:cytosol;MF:metal ion binding;MF:enzyme binding;MF:calcium ion binding;MF:protein binding;MF:protein heterodimerization activity;MF:protein domain specific binding;	------	------	------	------	ENOG410ZQAQ	S:Function unknown
ENSMUSG00000047193	Dync2h1	dynein cytoplasmic 2 heavy chain 1 [Source:MGI Symbol;Acc:MGI:107736]	0.441	-1.18129	0.00111787	0.0171071	yes	down	0.41	0.42	0.2	0.14	0.19	0.23	0.343333	0.186667	GO:0008105;GO:0060976;GO:0030326;GO:0030030;GO:0061512;GO:0045880;GO:0030182;GO:0007275;GO:0007368;GO:0035721;GO:0021522;GO:0060271;GO:0016485;GO:0007507;GO:0007030;GO:0009953;GO:0007018;GO:0030900;GO:1905515;GO:0005868;GO:0005929;GO:0030286;GO:0005874;GO:0005737;GO:0045177;GO:0070062;GO:0031514;GO:0016020;GO:0005794;GO:0005886;GO:0042995;GO:0005930;GO:0005856;GO:0045503;GO:0016887;GO:0008569;GO:…	BP:asymmetric protein localization;BP:coronary vasculature development;BP:embryonic limb morphogenesis;BP:cell projection organization;BP:protein localization to cilium;BP:positive regulation of smoothened signaling pathway;BP:neuron differentiation;BP:multicellular organism development;BP:determination of left/right symmetry;BP:intraciliary retrograde transport;BP:spinal cord motor neuron differ…	K10414	DYNC2H, DNCH2	map04145;map04962;map05132	Phagosome;Vasopressin-regulated water reabsorption;Salmonella infection	COG5245	Z:Cytoskeleton
ENSMUSG00000040658	Dnph1	2'-deoxynucleoside 5'-phosphate N-hydrolase 1 [Source:MGI Symbol;Acc:MGI:3039376]	1.928	0.946748	0.00113391	0.0173242	yes	up	4.24	2.67	4.49	6.64	7.07	8.98	3.8	7.56333	GO:0009159;GO:0030307;GO:0009117;GO:0009116;GO:0008152;GO:0030855;GO:0005737;GO:0070062;GO:0005634;GO:0016787;GO:0016799;GO:0016798;GO:0050144;GO:0070694;GO:0042802;GO:004280	BP:deoxyribonucleoside monophosphate catabolic process;BP:positive regulation of cell growth;BP:nucleotide metabolic process;BP:nucleoside metabolic process;BP:metabolic process;BP:epithelial cell differentiation;CC:cytoplasm;CC:extracellular exosome;CC:nucleus;MF:hydrolase activity;MF:hydrolase activity, hydrolyzing N-glycosyl compounds;MF:hydrolase activity, acting on glycosyl bonds;MF:nucleosi…	------	------	------	------	ENOG4111SC2	F:Nucleotide transport and metabolism
ENSMUSG00000023073	Slc10a2	solute carrier family 10, member 2 [Source:MGI Symbol;Acc:MGI:1201406]	0.477	-1.06772	0.00119552	0.0180102	yes	down	5.46	2.52	2.28	1.87	1.82	1.2	3.42	1.63	GO:0009617;GO:0006814;GO:0015721;GO:0006811;GO:0055085;GO:0016020;GO:0016324;GO:0016021;GO:0005902;GO:0005887;GO:0000502;GO:0005634;GO:0015293;GO:000850	BP:response to bacterium;BP:sodium ion transport;BP:bile acid and bile salt transport;BP:ion transport;BP:transmembrane transport;CC:membrane;CC:apical plasma membrane;CC:integral component of membrane;CC:microvillus;CC:integral component of plasma membrane;CC:proteasome complex;CC:nucleus;MF:symporter activity;MF:bile aci;	K14342	SLC10A2, ASBT	map04976	Bile secretion	COG0385	S:Function unknown
[truncated: 115 more rows]

## Sheet: HFD vs. HGH  DESeq2
Gene_id	Gene name	Gene description	FC(HGH/HFD)	Log2FC(HGH/HFD)	Pvalue	Padjust	Significant	Regulate	HFD_1	HFD_2	HFD_3	HGH_1	HGH_2	HGH_3	HFD	HGH	GO_id	GO_term	KO_id	KO_name	Pathway_id	Pathway_definition	COG_id	COG_Functional Categories
[truncated: 323 more rows]

## Sheet: Glc vs. Glc-CO DESeq2
Table S2. The DEGs of Glc-CO/Glc
Gene_id	Gene_symble	Gene description	FC(Glc-CO/Glc)	Log2FC(Glc-CO/Glc)	Pvalue	Significant	Regulate
190237	Y53G8AM.5	Nematode Specific Peptide family	14.6729	3.87508	0.0109367	yes	up
191849	srh-23	Serpentine Receptor, class H	14.5279	3.86076	0.0322633	yes	up
3565285	pals-8	Protein containing ALS2cr12 (ALS2CR12) signature	12.8861	3.68774	0.0495769	yes	up
188467	lips-11	LIPaSe related	9.36328	3.22701	0.0485804	yes	up
3564817	nspe-6	Nematode Specific Peptide family, group E	5.79604	2.53507	0.00529411	yes	up
[truncated: 487 more rows]
