# Supplementary material for: Integrated Analysis of Transcriptome and Metabolome Provides Insight into Camellia oleifera Oil Alleviating Fat Accumulation in High-Fat Caenorhabditis elegans
Source: Int J Mol Sci. 2023 Jul 19;24(14):11615. doi: 10.3390/ijms241411615 (PMC10380387; doi:10.3390/ijms241411615)
Supplement: Supplementary file 1 [file ijms-24-11615-s001.zip › Table S3.xlsx]

## Sheet: Sheet1
Table S3. GO enrichment in Glc/Control
GO ID	GO Term	Ontology	GeneRatio	BgRatio	Pvalue	GeneID
GO:0044183	protein binding involved in protein folding	MF	2	5	0.000141401	172757;174805
GO:0042026	protein refolding	BP	2	6	0.00018323	172757;174805
GO:0051787	misfolded protein binding	MF	2	10	0.000628654	172757;174805
GO:0006458	'de novo' protein folding	BP	2	12	0.0007955	172757;174805
GO:0051084	'de novo' posttranslational protein folding	BP	2	12	0.0007955	172757;174805
GO:0051085	chaperone mediated protein folding requiring cofactor	BP	2	12	0.0007955	172757;174805
GO:0003796	lysozyme activity	MF	2	15	0.00144925	186491;183475
GO:0061077	chaperone-mediated protein folding	BP	2	19	0.00202919	172757;174805
GO:0097539	ciliary transition fiber	CC	1	1	0.0032116	180283
GO:0019343	cysteine biosynthetic process via cystathionine	BP	1	1	0.00356665	180079
GO:0033735	aspartate dehydrogenase activity	MF	1	1	0.00382315	13189316
GO:0005581	collagen trimer	CC	2	29	0.0038528	4363004;172410
GO:0046914	transition metal ion binding	MF	8	696	0.00418518	188422;176084;191719;191720;191732;180093;188355;259311
GO:0031072	heat shock protein binding	MF	2	26	0.00436834	172757;174805
GO:0006952	defense response	BP	5	311	0.0045189	185407;181859;184809;180093;187208
GO:0006950	response to stress	BP	8	810	0.00631923	185407;172757;181859;184809;180093;174805;174455;187208
GO:0030522	intracellular receptor signaling pathway	BP	2	35	0.00681412	191719;191720
GO:0090162	establishment of epithelial cell polarity	BP	1	2	0.00712098	180283
GO:2000767	positive regulation of cytoplasmic translation	BP	1	2	0.00712098	259311
GO:0004123	cystathionine gamma-lyase activity	MF	1	2	0.00763207	180079
GO:0044540	L-cystine L-cysteine-lyase (deaminating)	MF	1	2	0.00763207	180079
GO:0080146	L-cysteine desulfhydrase activity	MF	1	2	0.00763207	180079
GO:1901363	heterocyclic compound binding	MF	19	3007	0.00866645	181529;180527;181073;179260;172757;191719;191720;191732;4363014;181859;184809;180079;180093;174805;180080;188355;176636;259311;13189316
GO:0004879	RNA polymerase II transcription factor activity, ligand-activated sequence-specific DNA binding	MF	2	37	0.00871802	191719;191720
GO:0098531	transcription factor activity, direct ligand regulated sequence-specific DNA binding	MF	2	37	0.00871802	191719;191720
GO:0070887	cellular response to chemical stimulus	BP	4	232	0.00887359	172757;191720;174805;174455
GO:0097159	organic cyclic compound binding	MF	19	3016	0.00897016	181529;180527;181073;179260;172757;191719;191720;191732;4363014;181859;184809;180079;180093;174805;180080;188355;176636;259311;13189316
GO:0051082	unfolded protein binding	MF	2	39	0.00965331	172757;174805
GO:0050830	defense response to Gram-positive bacterium	BP	2	42	0.00970865	181859;180093
GO:0006575	cellular modified amino acid metabolic process	BP	3	125	0.00975364	185407;180079;180080
GO:0036294	cellular response to decreased oxygen levels	BP	1	3	0.010663	174455
GO:0071453	cellular response to oxygen levels	BP	1	3	0.010663	174455
GO:0071456	cellular response to hypoxia	BP	1	3	0.010663	174455
GO:1900037	regulation of cellular response to hypoxia	BP	1	3	0.010663	174455
GO:1900038	negative regulation of cellular response to hypoxia	BP	1	3	0.010663	174455
GO:2000765	regulation of cytoplasmic translation	BP	1	3	0.010663	259311
GO:0034620	cellular response to unfolded protein	BP	2	47	0.0120552	172757;174805
GO:0006986	response to unfolded protein	BP	2	50	0.0135708	172757;174805
GO:0030170	pyridoxal phosphate binding	MF	2	48	0.0143811	181859;180079
GO:0005242	inward rectifier potassium channel activity	MF	1	4	0.0152074	191696
GO:0008117	sphinganine-1-phosphate aldolase activity	MF	1	4	0.0152074	181859
GO:0016846	carbon-sulfur lyase activity	MF	1	4	0.0152074	180079
GO:0008270	zinc ion binding	MF	6	543	0.0161369	188422;176084;191719;191720;191732;259311
GO:0071310	cellular response to organic substance	BP	3	154	0.0170904	172757;191720;174805
GO:0035967	cellular response to topologically incorrect protein	BP	2	57	0.0174094	172757;174805
GO:0001666	response to hypoxia	BP	1	6	0.0212159	174455
GO:0006599	phosphagen metabolic process	BP	1	6	0.0212159	180080
GO:0006603	phosphocreatine metabolic process	BP	1	6	0.0212159	180080
GO:0009435	NAD biosynthetic process	BP	1	6	0.0212159	13189316
GO:0042396	phosphagen biosynthetic process	BP	1	6	0.0212159	180080
GO:0046314	phosphocreatine biosynthetic process	BP	1	6	0.0212159	180080
GO:0043167	ion binding	MF	17	2795	0.0214637	178659;172757;188422;176084;191719;191720;191732;4363014;181859;184809;180079;180093;174805;180080;188355;176941;259311
GO:0035966	response to topologically incorrect protein	BP	2	65	0.0222921	172757;174805
GO:0004054	arginine kinase activity	MF	1	6	0.0227263	180080
GO:0004111	creatine kinase activity	MF	1	6	0.0227263	180080
GO:0016775	phosphotransferase activity, nitrogenous group as acceptor	MF	1	6	0.0227263	180080
GO:0019202	amino acid kinase activity	MF	1	7	0.0264648	180080
GO:0009755	hormone-mediated signaling pathway	BP	1	8	0.0281904	191720
GO:0019344	cysteine biosynthetic process	BP	1	8	0.0281904	180079
GO:0019359	nicotinamide nucleotide biosynthetic process	BP	1	8	0.0281904	13189316
GO:0019363	pyridine nucleotide biosynthetic process	BP	1	8	0.0281904	13189316
GO:0005832	chaperonin-containing T-complex	CC	1	9	0.0285462	172757
GO:0050896	response to stimulus	BP	14	2415	0.0294734	180527;185407;172757;191719;191720;181859;184809;180093;174805;174455;187208;187929;3896862;32928577
GO:0004553	hydrolase activity, hydrolyzing O-glycosyl compounds	MF	2	73	0.0315631	186491;183475
GO:0000270	peptidoglycan metabolic process	BP	1	9	0.0316596	186491
GO:0009253	peptidoglycan catabolic process	BP	1	9	0.0316596	186491
GO:0036293	response to decreased oxygen levels	BP	1	9	0.0316596	174455
GO:0000786	nucleosome	CC	2	88	0.0322838	181073;179260
GO:0016832	aldehyde-lyase activity	MF	1	9	0.0339	181859
GO:0044815	DNA packaging complex	CC	2	91	0.0343303	181073;179260
GO:0006027	glycosaminoglycan catabolic process	BP	1	10	0.0351168	186491
GO:0007614	short-term memory	BP	1	10	0.0351168	191696
GO:0016798	hydrolase activity, acting on glycosyl bonds	MF	2	78	0.0356405	186491;183475
GO:0010033	response to organic substance	BP	3	205	0.0358603	172757;191720;174805
GO:1901564	organonitrogen compound metabolic process	BP	7	899	0.0359146	185407;186491;181859;180079;180080;259311;13189316
GO:0006457	protein folding	BP	2	86	0.0374043	172757;174805
GO:0016638	oxidoreductase activity, acting on the CH-NH2 group of donors	MF	1	10	0.0375968	13189316
GO:0045182	translation regulator activity	MF	1	10	0.0375968	259311
GO:0007613	memory	BP	1	11	0.0385621	191696
GO:0048037	cofactor binding	MF	3	197	0.0389806	181859;180079;13189316
GO:0019674	NAD metabolic process	BP	1	12	0.0419954	13189316
GO:0072525	pyridine-containing compound biosynthetic process	BP	1	12	0.0419954	13189316
GO:0005814	centriole	CC	1	14	0.0440615	180283
GO:0016998	cell wall macromolecule catabolic process	BP	1	13	0.0454168	186491
GO:1990573	potassium ion import across plasma membrane	BP	1	13	0.0454168	191696
GO:0009617	response to bacterium	BP	2	97	0.0465135	181859;180093
GO:0042742	defense response to bacterium	BP	2	97	0.0465135	181859;180093
GO:0032993	protein-DNA complex	CC	2	108	0.0468336	181073;179260
GO:0010107	potassium ion import	BP	1	14	0.0488264	191696
GO:0030149	sphingolipid catabolic process	BP	1	14	0.0488264	181859
GO:0046466	membrane lipid catabolic process	BP	1	14	0.0488264	181859
