# Supplementary material for: Integrated Analysis of Transcriptome and Metabolome Provides Insight into Camellia oleifera Oil Alleviating Fat Accumulation in High-Fat Caenorhabditis elegans
Source: Int J Mol Sci. 2023 Jul 19;24(14):11615. doi: 10.3390/ijms241411615 (PMC10380387; doi:10.3390/ijms241411615)
Supplement: Supplementary file 1 [file ijms-24-11615-s001.zip › Table S4.xlsx]

## Sheet: Sheet2
Table S4. GO enrichment in Glc-CO/Glc
GO ID	GO Term	Ontology	GeneRatio	BgRatio	Pvalue	GeneID
GO:0042302	structural constituent of cuticle	MF	14	167	1.16279e-07	177872;174178;179668;173495;181610;171605;189050;174824;188672;177500;177694;179619;184081;172410
GO:0006952	defense response	BP	18	311	3.38234e-07	188915;185407;176452;178244;178245;177939;180093;185307;186337;186340;187266;180278;191046;178574;185915;180917;188249;189944
GO:0045087	innate immune response	BP	14	240	6.93081e-06	188915;185407;176452;178244;178245;177939;185307;186337;186340;187266;180278;191046;178574;180917
GO:0006955	immune response	BP	14	249	1.057e-05	188915;185407;176452;178244;178245;177939;185307;186337;186340;187266;180278;191046;178574;180917
GO:0002376	immune system process	BP	14	250	1.1064e-05	188915;185407;176452;178244;178245;177939;185307;186337;186340;187266;180278;191046;178574;180917
GO:0005576	extracellular region	CC	22	478	1.37447e-05	180628;174824;3565413;179619;172410;172932;184191;180035;192089;183147;179771;178335;182891;179197;178572;187856;259716;175213;178611;174219;4363093;13179121
GO:0050830	defense response to Gram-positive bacterium	BP	6	42	2.4692e-05	176452;180093;185307;185915;188249;189944
GO:0031012	extracellular matrix	CC	6	57	0.000347207	174824;3565413;179619;172410;179197;173723
GO:0009617	response to bacterium	BP	7	97	0.000431287	176452;178245;180093;185307;185915;188249;189944
GO:0042742	defense response to bacterium	BP	7	97	0.000431287	176452;178245;180093;185307;185915;188249;189944
GO:0005198	structural molecule activity	MF	15	389	0.000478583	177872;174178;179668;173495;181610;171605;189050;174824;188672;177500;177694;3565413;179619;184081;172410
GO:0009607	response to biotic stimulus	BP	7	113	0.0010761	176452;178245;180093;185307;185915;188249;189944
GO:0043207	response to external biotic stimulus	BP	7	113	0.0010761	176452;178245;180093;185307;185915;188249;189944
GO:0051707	response to other organism	BP	7	113	0.0010761	176452;178245;180093;185307;185915;188249;189944
GO:0098542	defense response to other organism	BP	7	113	0.0010761	176452;178245;180093;185307;185915;188249;189944
GO:0005581	collagen trimer	CC	4	29	0.00126341	173698;177694;3565413;172410
GO:0005775	vacuolar lumen	CC	2	4	0.00161024	179771;178572
GO:0043202	lysosomal lumen	CC	2	4	0.00161024	179771;178572
GO:0030198	extracellular matrix organization	BP	4	37	0.0017617	174824;3565413;172410;173723
GO:0043062	extracellular structure organization	BP	4	38	0.00194764	174824;3565413;172410;173723
GO:0044183	protein binding involved in protein folding	MF	2	5	0.00200463	172757;174806
GO:0006950	response to stress	BP	22	810	0.0020871	179666;188915;185407;172757;176452;178244;178245;177939;184215;180093;185307;174806;186337;186340;187266;180278;191046;178574;185915;180917;188249;189944
GO:0042026	protein refolding	BP	2	6	0.00287308	172757;174806
GO:0015886	heme transport	BP	2	7	0.00398511	185380;3565935
GO:1901678	iron coordination entity transport	BP	2	7	0.00398511	185380;3565935
GO:0015232	heme transporter activity	MF	2	7	0.00413061	185380;3565935
GO:0007218	neuropeptide signaling pathway	BP	6	108	0.00421717	172932;178319;179594;184213;3896862;13186373
GO:0005201	extracellular matrix structural constituent	MF	3	28	0.00737722	174824;3565413;172410
GO:0009986	cell surface	CC	6	105	0.00801177	172932;180035;183147;187856;259716;175213
GO:0051184	cofactor transporter activity	MF	2	10	0.00860367	185380;3565935
GO:0051787	misfolded protein binding	MF	2	10	0.00860367	172757;174806
GO:0016705	oxidoreductase activity, acting on paired donors, with incorporation or reduction of molecular oxygen	MF	6	123	0.00864846	187573;177958;180093;187573;188356;179148
GO:0051704	multi-organism process	BP	11	355	0.0117607	177815;180510;177357;176452;190099;178245;180093;185307;185915;188249;189944
GO:0006458	'de novo' protein folding	BP	2	12	0.0119579	172757;174806
GO:0051084	'de novo' posttranslational protein folding	BP	2	12	0.0119579	172757;174806
GO:0051085	chaperone mediated protein folding requiring cofactor	BP	2	12	0.0119579	172757;174806
GO:0051181	cofactor transport	BP	2	12	0.0119579	185380;3565935
GO:0006116	NADH oxidation	BP	1	1	0.0141551	173272
GO:0009304	tRNA transcription	BP	1	1	0.0141551	171763
GO:0030202	heparin metabolic process	BP	1	1	0.0141551	190099
GO:0030210	heparin biosynthetic process	BP	1	1	0.0141551	190099
GO:0031161	phosphatidylinositol catabolic process	BP	1	1	0.0141551	173795
GO:0033319	UDP-D-xylose metabolic process	BP	1	1	0.0141551	190099
GO:0033566	gamma-tubulin complex localization	BP	1	1	0.0141551	3565198
GO:0034638	phosphatidylcholine catabolic process	BP	1	1	0.0141551	173795
GO:0042797	tRNA transcription from RNA polymerase III promoter	BP	1	1	0.0141551	171763
GO:0045900	negative regulation of translational elongation	BP	1	1	0.0141551	176293
GO:0045962	positive regulation of development, heterochronic	BP	1	1	0.0141551	175654
GO:0051410	detoxification of nitrogen compound	BP	1	1	0.0141551	191515
GO:0070206	protein trimerization	BP	1	1	0.0141551	173795
GO:0070207	protein homotrimerization	BP	1	1	0.0141551	173795
GO:0000257	nitrilase activity	MF	1	1	0.0144104	191515
GO:0008124	4-alpha-hydroxytetrahydrobiopterin dehydratase activity	MF	1	1	0.0144104	188368
GO:0008970	phosphatidylcholine 1-acylhydrolase activity	MF	1	1	0.0144104	173795
GO:0016815	hydrolase activity, acting on carbon-nitrogen (but not peptide) bonds, in nitriles	MF	1	1	0.0144104	191515
GO:0018822	nitrile hydratase activity	MF	1	1	0.0144104	191515
GO:0030158	protein xylosyltransferase activity	MF	1	1	0.0144104	190099
GO:0035252	UDP-xylosyltransferase activity	MF	1	1	0.0144104	190099
GO:0042285	xylosyltransferase activity	MF	1	1	0.0144104	190099
GO:0016042	lipid catabolic process	BP	6	141	0.014836	185840;179771;191364;173795;178572;188467
GO:0000931	gamma-tubulin large complex	CC	1	1	0.0166086	3565198
GO:0008274	gamma-tubulin ring complex	CC	1	1	0.0166086	3565198
GO:0032777	Piccolo NuA4 histone acetyltransferase complex	CC	1	1	0.0166086	176679
GO:0051082	unfolded protein binding	MF	3	39	0.0183486	172757;174806;175157
GO:0020037	heme binding	MF	6	150	0.0212758	191658;180093;187573;188356;176261;179148
GO:0005637	nuclear inner membrane	CC	2	14	0.0218962	174727;13179739
GO:0046906	tetrapyrrole binding	MF	6	152	0.02254	191658;180093;187573;188356;176261;179148
GO:0000387	spliceosomal snRNP assembly	BP	2	17	0.0235315	176103;171834
GO:0005506	iron ion binding	MF	5	115	0.0251812	180093;187573;188356;176261;179148
GO:0030246	carbohydrate binding	MF	9	293	0.0257855	179561;183598;173131;188627;190117;180932;183396;185915;189944
GO:0015020	glucuronosyltransferase activity	MF	4	78	0.025965	177939;188072;179759;266913
GO:0043186	P granule	CC	3	39	0.0265877	180510;175654;171834
GO:0045495	pole plasm	CC	3	39	0.0265877	180510;175654;171834
GO:0060293	germ plasm	CC	3	39	0.0265877	180510;175654;171834
GO:0010951	negative regulation of endopeptidase activity	BP	4	81	0.0276094	182891;179197;190090;174219
GO:0001765	membrane raft assembly	BP	1	2	0.0281115	177815
GO:0006734	NADH metabolic process	BP	1	2	0.0281115	173272
GO:0019418	sulfide oxidation	BP	1	2	0.0281115	178374
GO:0031579	membrane raft organization	BP	1	2	0.0281115	177815
GO:0035915	pore formation in membrane of other organism	BP	1	2	0.0281115	176452
GO:0044854	plasma membrane raft assembly	BP	1	2	0.0281115	177815
GO:0044857	plasma membrane raft organization	BP	1	2	0.0281115	177815
GO:0046168	glycerol-3-phosphate catabolic process	BP	1	2	0.0281115	173272
GO:0051043	regulation of membrane protein ectodomain proteolysis	BP	1	2	0.0281115	179197
GO:0051045	negative regulation of membrane protein ectodomain proteolysis	BP	1	2	0.0281115	179197
GO:0051262	protein tetramerization	BP	1	2	0.0281115	173795
GO:0051289	protein homotetramerization	BP	1	2	0.0281115	173795
GO:0051673	membrane disruption in other organism	BP	1	2	0.0281115	176452
GO:0070221	sulfide oxidation, using sulfide:quinone oxidoreductase	BP	1	2	0.0281115	178374
GO:0070836	caveola assembly	BP	1	2	0.0281115	177815
GO:2000767	positive regulation of cytoplasmic translation	BP	1	2	0.0281115	259311
GO:0004364	glutathione transferase activity	MF	3	46	0.0283442	188915;175010;185407
GO:0004022	alcohol dehydrogenase (NAD) activity	MF	1	2	0.0286144	183957
GO:0004367	glycerol-3-phosphate dehydrogenase [NAD+] activity	MF	1	2	0.0286144	173272
GO:0005521	lamin binding	MF	1	2	0.0286144	174727
GO:0008191	metalloendopeptidase inhibitor activity	MF	1	2	0.0286144	179197
GO:0010576	metalloenzyme regulator activity	MF	1	2	0.0286144	179197
GO:0043035	chromatin insulator sequence binding	MF	1	2	0.0286144	173014
GO:0047499	calcium-independent phospholipase A2 activity	MF	1	2	0.0286144	173795
GO:0048551	metalloenzyme inhibitor activity	MF	1	2	0.0286144	179197
GO:0070224	sulfide:quinone oxidoreductase activity	MF	1	2	0.0286144	178374
GO:0070300	phosphatidic acid binding	MF	1	2	0.0286144	173795
GO:0031503	protein complex localization	BP	2	19	0.0290496	179666;3565198
GO:0061077	chaperone-mediated protein folding	BP	2	19	0.0290496	172757;174806
GO:0004866	endopeptidase inhibitor activity	MF	4	82	0.0304792	182891;179197;190090;174219
GO:0052548	regulation of endopeptidase activity	BP	4	84	0.0310112	182891;179197;190090;174219
GO:0061135	endopeptidase regulator activity	MF	4	83	0.0316757	182891;179197;190090;174219
GO:0005685	U1 snRNP	CC	2	17	0.0316788	176103;171834
GO:0005639	integral component of nuclear inner membrane	CC	1	2	0.0329428	174727
GO:0005901	caveola	CC	1	2	0.0329428	177815
GO:0031229	intrinsic component of nuclear inner membrane	CC	1	2	0.0329428	174727
GO:0044453	nuclear membrane part	CC	1	2	0.0329428	174727
GO:0044853	plasma membrane raft	CC	1	2	0.0329428	177815
GO:0010466	negative regulation of peptidase activity	BP	4	87	0.0346497	182891;179197;190090;174219
GO:0006914	autophagy	BP	4	88	0.0359154	185630;173191;173188;172989
GO:0008194	UDP-glycosyltransferase activity	MF	5	128	0.0375008	190099;177939;188072;179759;266913
GO:0030414	peptidase inhibitor activity	MF	4	88	0.038069	182891;179197;190090;174219
GO:0097525	spliceosomal snRNP complex	CC	3	45	0.0384269	180047;176103;171834
GO:0030532	small nuclear ribonucleoprotein complex	CC	3	46	0.0406212	180047;176103;171834
GO:0004722	protein serine/threonine phosphatase activity	MF	3	53	0.040695	182860;172328;185726
GO:0009605	response to external stimulus	BP	9	326	0.0414911	176452;177144;192089;178245;180093;185307;185915;188249;189944
GO:0006729	tetrahydrobiopterin biosynthetic process	BP	1	3	0.0418718	188368
GO:0007365	periodic partitioning	BP	1	3	0.0418718	180035
GO:0007367	segment polarity determination	BP	1	3	0.0418718	180035
GO:0008637	apoptotic mitochondrial changes	BP	1	3	0.0418718	185630
GO:0016559	peroxisome fission	BP	1	3	0.0418718	185630
GO:0030473	nuclear migration along microtubule	BP	1	3	0.0418718	174727
GO:0034552	respiratory chain complex II assembly	BP	1	3	0.0418718	259380
GO:0034553	mitochondrial respiratory chain complex II assembly	BP	1	3	0.0418718	259380
GO:0034629	cellular protein complex localization	BP	1	3	0.0418718	3565198
GO:0035821	modification of morphology or physiology of other organism	BP	1	3	0.0418718	176452
GO:0043653	mitochondrial fragmentation involved in apoptotic process	BP	1	3	0.0418718	185630
GO:0046146	tetrahydrobiopterin metabolic process	BP	1	3	0.0418718	188368
GO:0072697	protein localization to cell cortex	BP	1	3	0.0418718	175654
GO:0097032	mitochondrial respiratory chain complex II biogenesis	BP	1	3	0.0418718	259380
GO:2000765	regulation of cytoplasmic translation	BP	1	3	0.0418718	259311
GO:0003917	DNA topoisomerase type I activity	MF	1	3	0.0426152	266847
GO:0042803	protein homodimerization activity	MF	2	23	0.0428241	173272;173795
GO:0044421	extracellular region part	CC	8	236	0.0431989	174824;3565413;179619;172410;184191;180035;179197;178611
GO:0004497	monooxygenase activity	MF	4	92	0.043679	177958;180093;187573;179148
GO:0052547	regulation of peptidase activity	BP	4	94	0.0440679	182891;179197;190090;174219
GO:0007350	blastoderm segmentation	BP	2	24	0.0447936	180510;180035
GO:0035282	segmentation	BP	2	24	0.0447936	180510;180035
GO:0061134	peptidase regulator activity	MF	4	93	0.0451504	182891;179197;190090;174219
GO:0045861	negative regulation of proteolysis	BP	4	96	0.0469981	182891;179197;190090;174219
GO:0055114	oxidation-reduction process	BP	13	553	0.048853	175108;187573;177958;178374;180093;180372;173272;179627;187573;188356;179148;183957;266653
GO:0030991	intraciliary transport particle A	CC	1	3	0.0490071	179666
