# Supplementary material for: Integrated Analysis of Transcriptome and Metabolome Provides Insight into Camellia oleifera Oil Alleviating Fat Accumulation in High-Fat Caenorhabditis elegans
Source: Int J Mol Sci. 2023 Jul 19;24(14):11615. doi: 10.3390/ijms241411615 (PMC10380387; doi:10.3390/ijms241411615)
Supplement: Supplementary file 1 [file ijms-24-11615-s001.zip › Table S5.xlsx]

## Sheet: Sheet1
	Table S5. The DEMs of Glc/Control
Table S8. Up- and down- regulated SDMs of lipids, others, amino acids and derivatives and alkaloids in DS/COS.	Compound.ID	Name	Formula	Molecular.Weight	FC(Glc/Control)	Pvalue	VIP	sample	LCplatform	KEGG.ID	mzCloud.ID..ChemSpider.ID	HMDB.ID	Super.class	Family	Significant	Regulation
No.	11.763_534.4267	(2s)-1-(dodecanoyloxy)-3-hydroxy-2-propanyl (9z,12z,15z)-9,12,15-octadecatrienoate	C33 H58 O5	534.427	3.0991	0.0179	2.4261	Glc:Control	C18:pos		S113371331				yes	up
1	12.099_676.5262		C38 H79 O3 P3	676.526	2.9232	0.0304	2.5585	Glc:Control	C18:pos						yes	up
2	11.301_634.5151		C33 H71 N4 O5 P	634.515	2.6387	0.0105	2.1606	Glc:Control	C18:pos						yes	up
3	11.763_529.4714		C31 H63 N O5	529.471	3.1327	0.0178	2.3637	Glc:Control	C18:pos						yes	up
4	11.66_662.4892	1-heptadecanoyl-2-palmitoyl-sn-glycero-3-phosphate	C36 H71 O8 P	662.489	2.8161	0.0203	2.2704	Glc:Control	C18:pos		S34999673				yes	up
5	11.064_492.4159		C31 H56 O4	492.416	2.3107	0.0284	1.7354	Glc:Control	C18:pos						yes	up
6	11.844_534.463		C30 H58 N6 O2	534.463	3.2485	0.0182	2.3168	Glc:Control	C18:pos						yes	up
7	10.153_400.3342	Mfcd00010474	C27 H44 O2	400.334	1.4648	0.0027	1.2334	Glc:Control	C18:pos		S82599				yes	up
8	6.37_217.1138		C10 H19 N O2 S	217.114	1.2336	0.0024	1.2024	Glc:Control	C18:pos						yes	up
9	8.123_259.1604		C13 H25 N O2 S	259.16	1.2088	0.0161	1.1071	Glc:Control	C18:pos						yes	up
10	3.438_474.2327		C20 H34 N4 O9	474.233	1.5433	0.0324	1.4492	Glc:Control	C18:pos						yes	up
11	2.239_114.0318	4-hydroxy-5-methylfuran-3(2h)-one	C5 H6 O3	114.032	1.596	0.0397	1.8863	Glc:Control	C18:pos		S3757733	HMDB0031859	Organoheterocyclic compounds	Furanones	yes	up
12	2.435_217.1096	Glutethimide	C13 H15 N O2	217.11	1.4726	0.0336	1.2308	Glc:Control	C18:pos	C07489	S3367	HMDB0015505	Organoheterocyclic compounds	Phenylpiperidines	yes	up
13	9.504_559.3054		C24 H51 N O9 P2	559.305	1.308	0.0106	1.0305	Glc:Control	C18:pos						yes	up
14	2.556_274.1525		C12 H22 N2 O5	274.152	1.3851	0.0064	1.1082	Glc:Control	C18:pos						yes	up
15	8.778_306.2563	Eicosa-8,11,14-trienoic acid	C20 H34 O2	306.256	1.9858	0.0056	1.9661	Glc:Control	C18:pos		S4445953				yes	up
16	6.631_291.1106		C15 H17 N O5	291.111	2.0505	0.0184	1.9113	Glc:Control	C18:pos						yes	up
17	8.611_364.2592		C19 H43 P3	364.259	2.1226	0.0077	1.9097	Glc:Control	C18:pos						yes	up
18	8.779_364.2594		C19 H43 P3	364.259	1.9381	0.006	1.8694	Glc:Control	C18:pos						yes	up
19	7.587_452.3616		C26 H48 N2 O4	452.362	1.9395	0.0018	1.9494	Glc:Control	C18:pos						yes	up
20	7.826_454.3772		C26 H50 N2 O4	454.377	2.1269	0.0006	2.3076	Glc:Control	C18:pos						yes	up
21	7.562_245.1081		C13 H16 N3 P	245.108	2.0124	0.0005	2.1486	Glc:Control	C18:pos						yes	up
22	8.644_512.218	Raucaffricine	C27 H32 N2 O8	512.218	1.5976	0.0018	1.6144	Glc:Control	C18:pos	C02074	S4444126		Alkaloids	Alkaloids	yes	up
23	6.188_272.21	N~6~-octanoyllysine	C14 H28 N2 O3	272.21	1.9614	0.0006	2.1714	Glc:Control	C18:pos		S35032089	HMDB0011684	Organic acids and derivatives	Amino acids, peptides, and analogues	yes	up
24	8.382_298.2297	Cardanol triene	C21 H30 O	298.23	1.4861	0.0008	1.6584	Glc:Control	C18:pos		S9441534				yes	up
25	8.483_382.2694		C16 H39 N4 O4 P	382.269	1.9059	0.0003	2.2137	Glc:Control	C18:pos						yes	up
26	8.57_310.2872	Ethyl oleate	C20 H38 O2	310.287	1.9969	0.0001	2.4318	Glc:Control	C18:pos	D04090	MReference-2715				yes	up
27	8.572_368.2903		C18 H36 N6 O2	368.29	1.9288	0.0001	2.2936	Glc:Control	C18:pos						yes	up
28	3.743_269.174		C13 H23 N3 O3	269.174	1.3698	0.0278	1.0824	Glc:Control	C18:pos						yes	up
29	8.534_241.277		C16 H35 N	241.277	1.929	0.0252	1.4729	Glc:Control	C18:pos						yes	up
30	3.451_487.2649		C19 H42 N3 O9 P	487.265	1.4031	0.0059	1.3024	Glc:Control	C18:pos						yes	up
31	8.752_510.3173	(7r)-4-hydroxy-n,n,n-trimethyl-7-(octanoyloxy)-10-oxo-3,5,9-trioxa-4-phosphaheptadecan-1-aminium 4-oxide	C24 H49 N O8 P	510.317	1.6784	0.0087	1.7681	Glc:Control	C18:pos		S4473241				yes	up
32	2.666_445.2156	[similar to: microcystin-lr ; δmass: -549.3332 da]		445.216	1.753	0.0414	1.36	Glc:Control	C18:pos						yes	up
33	8.875_350.2796		C18 H34 N6 O	350.28	2.1601	0.0004	2.0591	Glc:Control	C18:pos						yes	up
34	5.429_347.0407		C12 H14 N O9 P	347.041	2.0763	0.0011	1.9468	Glc:Control	C18:pos						yes	up
35	7.633_161.0478	2-indolylformic acid	C9 H7 N O2	161.048	1.6233	0.0019	1.5883	Glc:Control	C18:pos		S65731	HMDB0002285	Organoheterocyclic compounds	Indole and derivatives	yes	up
36	7.755_379.2723	Leukotriene b4 ethanolamide	C22 H37 N O4	379.272	1.6377	0.0112	1.5664	Glc:Control	C18:pos		S4446251	HMDB0002304	Organic nitrogen compounds	Amines	yes	up
37	6.775_253.2042		C15 H27 N O2	253.204	1.87	0.0042	1.9593	Glc:Control	C18:pos						yes	up
38	6.782_271.2148	N-tridecanoylglycine	C15 H29 N O3	271.215	1.7396	0.0085	1.752	Glc:Control	C18:pos		S21513291	HMDB0013317	Organic acids and derivatives	Amino acids, peptides, and analogues	yes	up
39	3.721_137.0479	Trigonelline	C7 H7 N O2	137.048	1.7306	0.0026	1.5424	Glc:Control	C18:pos	C01004	MReference-806	HMDB0000875	Alkaloids and derivatives	Alkaloids and derivatives	yes	up
40	0.676_217.0383		C11 H7 N O4	217.038	1.6163	0.0064	1.3512	Glc:Control	C18:pos						yes	up
41	7.219_249.1049		C11 H15 N5 S	249.105	2.0256	0.0129	1.8379	Glc:Control	C18:pos						yes	up
42	11.081_679.5178		C44 H65 N5 O	679.518	4.3049	0.0146	2.9103	Glc:Control	C18:pos						yes	up
43	11.023_364.3131		C27 H40	364.313	2.9569	0.0045	2.2026	Glc:Control	C18:pos						yes	up
44	11.025_383.3315		C25 H41 N3	383.332	3.7577	0.0036	2.5808	Glc:Control	C18:pos						yes	up
45	10.12_378.3109		C20 H38 N6 O	378.311	2.2736	0.0012	1.9165	Glc:Control	C18:pos						yes	up
46	8.576_266.1883	Juvenile hormone iii	C16 H26 O3	266.188	1.3699	0.0029	1.5999	Glc:Control	C18:pos	C09694	S4444856		Terpenoids	Terpenoids	yes	up
47	0.643_295.0583	5-aminoimidazole ribotide	C8 H14 N3 O7 P	295.058	1.7864	0.0101	1.6388	Glc:Control	C18:pos	C03373	S141854	HMDB0001235	Organic oxygen compounds	Carbohydrates	yes	up
48	0.656_337.043		C8 H16 Cl N O11	337.043	2.1227	0.0086	1.8972	Glc:Control	C18:pos						yes	up
49	0.636_347.0718	Flumipropyn	C18 H15 Cl F N O3	347.072	1.9213	0.0101	1.698	Glc:Control	C18:pos	C10993	S139377				yes	up
50	0.647_279.0844			279.084	1.7903	0.0055	1.7196	Glc:Control	C18:pos						yes	up
51	0.664_237.0376		C5 H13 N5 P2 S	237.038	1.6054	0.0078	1.6619	Glc:Control	C18:pos						yes	up
52	10.205_343.3424			343.342	1.4017	0.0323	1.1107	Glc:Control	C18:pos						yes	up
53	0.619_174.1366	N~6~,n~6~-dimethyllysine	C8 H18 N2 O2	174.137	1.4863	0.0104	1.4419	Glc:Control	C18:pos		S3676766	HMDB0013287	Organic acids and derivatives	Amino acids, peptides, and analogues	yes	up
54	8.503_493.2808	Cytochalasin h	C30 H39 N O5	493.281	1.2107	0.0017	1.0845	Glc:Control	C18:pos		S10313322				yes	up
55	5.692_226.0743		C13 H10 N2 O2	226.074	1.5139	0.0006	1.5055	Glc:Control	C18:pos						yes	up
56	8.887_269.1815		C15 H27 N O S	269.182	1.3251	0.0046	1.0946	Glc:Control	C18:pos						yes	up
57	7.289_426.3459		C24 H46 N2 O4	426.346	1.9842	0.0058	2.0043	Glc:Control	C18:pos						yes	up
58	7.622_472.3879		C26 H52 N2 O5	472.388	2.1581	0.0001	2.4647	Glc:Control	C18:pos						yes	up
59	4.146_201.0789	Carbaryl	C12 H11 N O2	201.079	1.2606	0.0026	1.0033	Glc:Control	C18:pos	C07491	S5899				yes	up
60	7.61_476.3617	13,26-dimethyl-2,15-dioxa-12,25-diazatricyclo[22.2.2.2~11,14~]triacont-12-ene-3,16-dione	C28 H48 N2 O4	476.362	2.0659	0.0026	1.9987	Glc:Control	C18:pos		S35013170	HMDB0030271	Phenylpropanoids and polyketides	Polyketides[PK]	yes	up
61	7.633_273.1001	Thyronine	C15 H15 N O4	273.1	1.7279	0.0002	1.8827	Glc:Control	C18:pos		S92619				yes	up
62	7.637_467.1923		C26 H29 N O7	467.192	1.5272	0.0001	1.5856	Glc:Control	C18:pos						yes	up
63	8.362_458.3511		C22 H47 N6 O2 P	458.351	1.7411	0.0028	1.9155	Glc:Control	C18:pos						yes	up
64	8.555_460.3668		C28 H48 N2 O3	460.367	1.6062	0.0031	1.7278	Glc:Control	C18:pos						yes	up
65	8.618_436.3667		C26 H48 N2 O3	436.367	1.5333	0.0009	1.7296	Glc:Control	C18:pos						yes	up
66	8.636_414.3135	Diosgenin	C27 H42 O3	414.313	1.5069	0.0002	1.5516	Glc:Control	C18:pos	C08898	S89870		Steroids	Sterol lipids[ST]	yes	up
67	8.528_255.2199		C15 H29 N O2	255.22	1.2959	0.0004	1.1038	Glc:Control	C18:pos						yes	up
	8.537_555.3539	N-[(3alpha,5beta,7alpha,12alpha)-3,7,12-trihydroxy-24-oxocholan-24-yl]-l-phenylalanine	C33 H49 N O6	555.354	1.3606	0.0002	1.1209	Glc:Control	C18:pos		S427336				yes	up
	8.528_532.4222		C27 H56 N4 O6	532.422	1.5245	0.0007	1.5622	Glc:Control	C18:pos						yes	up
	8.529_355.1446	Amodiaquine	C20 H22 Cl N3 O	355.145	1.354	0.0005	1.1812	Glc:Control	C18:pos	C07626	S2080	HMDB0014751	Organoheterocyclic compounds	Aminoquinolines and derivatives	yes	up
	4.061_226.1316	Pentobarbital	C11 H18 N2 O3	226.132	1.6609	0.0153	1.36	Glc:Control	C18:pos	C07422	S4575	HMDB0014457	Organoheterocyclic compounds	Pyrimidines and pyrimidine derivatives	yes	up
	1.003_216.0748	8-hydroxyalanylclavam	C8 H12 N2 O5	216.075	1.2215	0.0006	1.1012	Glc:Control	C18:pos	C17359	S30791683				yes	up
	9.074_305.233		C13 H32 N5 O P	305.233	1.4718	0.0025	1.3002	Glc:Control	C18:pos						yes	up
	3.831_423.1941		C17 H34 N3 O5 P S	423.194	1.6782	0.0401	1.1511	Glc:Control	C18:pos						yes	up
	8.696_484.3068	N-[(10z)-3-sec-butyl-7-isobutyl-5,8-dioxo-2-oxa-6,9-diazabicyclo[10.2.2]hexadeca-1(14),10,12,15-tetraen-4-yl]-1-methylprolinamide	C27 H40 N4 O4	484.307	1.9431	0.0395	1.4124	Glc:Control	C18:pos		S35032857	HMDB0029341	Organic acids and derivatives	Amino acids, peptides, and analogues	yes	up
	2.329_275.1567			275.157	1.5538	0.0463	1.0891	Glc:Control	C18:pos						yes	up
	3.847_343.1938	Didesmethyl tamoxifen	C24 H25 N O	343.194	1.4406	0.0245	1.0116	Glc:Control	C18:pos	C16548	S2300247	HMDB0061086	Phenylpropanoids and polyketides	Polyketides[PK]	yes	up
	8.881_361.2615	N-arachidonylglycine	C22 H35 N O3	361.262	1.413	0.0058	1.1483	Glc:Control	C18:pos		S4446510	HMDB0005096	Organic acids and derivatives	Amino acids, peptides, and analogues	yes	up
	1.054_145.02	3,4-dehydrothiomorpholine-3-carboxylic acid	C5 H7 N O2 S	145.02	1.572	0.0098	1.3892	Glc:Control	C18:pos	C04445	S163623				yes	up
	10.152_618.4902		C37 H67 N2 O3 P	618.49	1.4687	0.0113	1.0735	Glc:Control	C18:pos						yes	up
	3.297_293.1846	[similar to: microcystin lf; δmass: -692.3315 da]		293.185	2.2735	0.0055	2.0174	Glc:Control	C18:pos						yes	up
	2.326_275.1572			275.157	1.8334	0.0326	1.4102	Glc:Control	C18:pos						yes	up
	9.527_593.3467	Braco-19	C35 H43 N7 O2	593.347	1.5155	0.0044	1.4487	Glc:Control	C18:pos	C20202	S7984425				yes	up
	3.414_297.0898	5'-methylthioadenosine	C11 H15 N5 O3 S	297.09	4.2651	0.0284	2.3983	Glc:Control	C18:pos	C00170	BGI135	HMDB0001173	Nucleosides, nucleotides, and analogues	Nucleic acids and analogues	yes	up
	8.811_963.609		C47 H90 N5 O11 P S	963.609	2.3585	0.0039	2.0584	Glc:Control	C18:pos						yes	up
	1.115_687.0956	[similar to: p1,p4-bis(5'-guanosyl) tetraphosphate; δmass: -180.9425 da]		687.096	1.3762	0.0222	1.0174	Glc:Control	C18:pos						yes	up
	3.415_135.0548	Adenine	C5 H5 N5	135.055	3.9355	0.0465	1.9164	Glc:Control	C18:pos	C00147	MReference-296	HMDB0000034	Organoheterocyclic compounds	Purines and derivatives	yes	up
	3.817_374.2153		C16 H30 N4 O6	374.215	1.4738	0.0379	1.4907	Glc:Control	C18:pos						yes	up
	9_1008.6187		C44 H95 N6 O13 P3	1008.62	1.3597	0.0466	1.0302	Glc:Control	C18:pos						yes	up
	0.654_256.1397			256.14	2.1926	0.0085	2.6747	Glc:Control	C18:pos						yes	up
	9.612_562.3233		C27 H51 N2 O6 P S	562.323	1.3045	0.0376	1.1152	Glc:Control	C18:pos						yes	up
	9.546_559.3649		C29 H54 N O7 P	559.365	1.4273	0.0323	1.2933	Glc:Control	C18:pos						yes	up
	9.069_283.2511	11-[(2r,5s,6s)-5-hydroxy-6-methyl-2-piperidinyl]-3-undecanone	C17 H33 N O2	283.251	1.4192	0.001	1.5998	Glc:Control	C18:pos		S24823235				yes	up
	8.84_311.246	N-tetradecanoyl-l-homoserine lactone	C18 H33 N O3	311.246	1.5401	0.0068	1.8394	Glc:Control	C18:pos		S21467810				yes	up
	8.842_293.2355	(2e,4e,8z)-n-(2-hydroxy-2-methylpropyl)-2,4,8-tetradecatrienamide	C18 H31 N O2	293.236	1.6408	0.0017	1.9619	Glc:Control	C18:pos		S4475684				yes	up
	8.85_214.1723		C16 H22	214.172	1.9745	0.004	2.2531	Glc:Control	C18:pos						yes	up
	9.12_271.2512	1785113	C16 H33 N O2	271.251	1.4506	0.0058	1.7113	Glc:Control	C18:pos		S362214				yes	up
	8.645_339.2773	Mfcd01320532	C20 H37 N O3	339.277	1.3488	0.0282	1.2086	Glc:Control	C18:pos		S4941514	HMDB0013631	Organic acids and derivatives	Amino acids, peptides, and analogues	yes	up
	11.148_581.2066		C27 H41 N3 O3 P2 S2	581.207	1.3177	0.0198	1.1564	Glc:Control	C18:pos						yes	up
	8.547_230.1675	Phenol, 2-(3,7-dimethylocta-2,6-dienyl)-	C16 H22 O	230.167	1.4864	0.0007	1.6604	Glc:Control	C18:pos	C05807	S4444378		PR Prenol Lipids	Prenol lipids[PR]	yes	up
	2.804_327.1338		C14 H22 N3 O4 P	327.134	3.1969	0.0095	2.5808	Glc:Control	C18:pos						yes	up
	8.819_561.3432		C28 H52 N O8 P	561.343	1.2959	0.0427	1.4215	Glc:Control	C18:pos						yes	up
	4.4_260.1158	Maculosin	C14 H16 N2 O3	260.116	1.5907	0.0003	1.7938	Glc:Control	C18:pos	C10605	S106647				yes	up
	8.846_315.2174		C14 H30 N5 O P	315.217	1.6184	0.0081	1.5718	Glc:Control	C18:pos						yes	up
	8.595_297.2305		C17 H31 N O3	297.231	1.377	0.0033	1.6691	Glc:Control	C18:pos						yes	up
	7.802_215.1886	907502	C12 H25 N O2	215.189	1.4613	0.0018	1.8605	Glc:Control	C18:pos		S62862				yes	up
	8.546_291.2198	Penbutolol	C18 H29 N O2	291.22	1.4958	0.0007	1.8512	Glc:Control	C18:pos	C07416	S34369	HMDB0015447	Benzenoids	Benzene and derivatives	yes	up
	8_259.2147		C14 H29 N O3	259.215	1.2238	0.0491	1.1692	Glc:Control	C18:pos						yes	up
	8.137_229.2041	13-aminotridecanoic acid	C13 H27 N O2	229.204	1.324	0.0152	1.3885	Glc:Control	C18:pos		S4354102				yes	up
	0.693_390.2586		C16 H34 N6 O5	390.259	1.3623	0.0451	1.0406	Glc:Control	C18:pos						yes	up
	2.218_308.1406	(e)-1-(2,4-dihydroxy-3-(3-methyl-2-butenyl)phenyl)-3-phenyl-2-propen-1-one	C20 H20 O3	308.141	1.344	0.0146	1.4287	Glc:Control	C18:pos		S4862582				yes	up
	8.042_302.1665	Dehydrosiphonochalynol	C22 H22 O	302.166	1.243	0.0058	1.4035	Glc:Control	C18:pos		S8170678				yes	up
	8.458_316.182		C15 H28 N2 O3 S	316.182	1.255	0.0111	1.4045	Glc:Control	C18:pos						yes	up
	0.562_242.1012	3125	C9 H14 N4 O4	242.101	1.2336	0.001	1.1833	Glc:Control	C18:pos		S4090				yes	up
	6.39_346.1562		C15 H26 N2 O5 S	346.156	1.2178	0.0018	1.0762	Glc:Control	C18:pos						yes	up
	5.337_432.236		C22 H32 N4 O5	432.236	1.8325	0.0324	2.1409	Glc:Control	C18:pos						yes	up
	9.093_1019.6071			1019.61	1.4439	0.0226	1.4732	Glc:Control	C18:pos						yes	up
	8.52_267.2199	(+)-allopumiliotoxin 267a	C16 H29 N O2	267.22	1.228	0.0118	1.2203	Glc:Control	C18:pos	C20034	S4580699		Venoms	Venoms	yes	up
	9.955_342.2533		C19 H30 N6	342.253	1.3297	0.0093	1.084	Glc:Control	C18:pos						yes	up
	8.388_257.2356		C15 H31 N O2	257.236	1.3422	0.0117	1.327	Glc:Control	C18:pos						yes	up
	8.63_507.2625	1632828	C30 H37 N O6	507.262	1.5166	0.0054	1.903	Glc:Control	C18:pos		S4572382				yes	up
	8.357_428.3616		C25 H44 N6	428.362	1.4408	0.0377	1.8037	Glc:Control	C18:pos						yes	up
	8.685_454.3773		C26 H50 N2 O4	454.377	1.501	0.0024	1.5936	Glc:Control	C18:pos						yes	up
	8.483_535.3278	1-[(9z)-hexadecenoyl]-2-acetyl-sn-glycero-3-phosphocholine	C26 H50 N O8 P	535.328	1.2264	0.0027	1.2205	Glc:Control	C18:pos		S24822408				yes	up
	8.427_478.3773	(+)-carpaine	C28 H50 N2 O4	478.377	1.599	0.0002	2.0327	Glc:Control	C18:pos	C10135	S390994	HMDB0030272	Alkaloids	Alkaloids	yes	up
	8.535_410.3511		C24 H46 N2 O3	410.351	1.579	0.0016	2.0225	Glc:Control	C18:pos						yes	up
	4.714_414.246			414.246	0.7678	0.0483	1.2262	Glc:Control	C18:pos						yes	down
	0.679_153.0192	Fosamine	C3 H8 N O4 P	153.019	0.8163	0.0476	1.2148	Glc:Control	C18:pos	C18789	S30725				yes	down
	4.218_109.0528	4-aminophenol	C6 H7 N O	109.053	0.6713	0.0478	1.9946	Glc:Control	C18:pos	C02372	S392	HMDB0001169	Benzenoids	Benzene and derivatives	yes	down
	5.514_428.2999		C21 H40 N4 O5	428.3	0.4145	0.0025	2.3187	Glc:Control	C18:pos						yes	down
	3.904_485.2848		C20 H44 N3 O8 P	485.285	0.5788	0.0066	2.0883	Glc:Control	C18:pos						yes	down
	6.366_398.1479	(z)-n-(1-hydroxy-2-{(z)-[(2e)-1-hydroxy-3-(4-hydroxy-3-methoxyphenyl)-2-propen-1-ylidene]amino}ethylidene)phenylalanine	C21 H22 N2 O6	398.148	0.4324	0.0012	2.8913	Glc:Control	C18:pos		S35032858	HMDB0029356	Organic acids and derivatives	Amino acids, peptides, and analogues	yes	down
	3.041_304.1477			304.148	0.5329	0.0032	1.8925	Glc:Control	C18:pos						yes	down
	3.568_247.1246			247.125	0.6137	0.0071	1.9124	Glc:Control	C18:pos						yes	down
	3.526_237.1199			237.12	0.4366	0.0002	2.6408	Glc:Control	C18:pos						yes	down
	3.646_280.1065	Levosimendan	C14 H12 N6 O	280.106	0.7048	0.0005	1.3023	Glc:Control	C18:pos		S2298414	HMDB0015058	Benzenoids	Benzene and derivatives	yes	down
	4.945_379.1741		C18 H25 N3 O6	379.174	0.4922	0.001	2.2939	Glc:Control	C18:pos						yes	down
	3.774_434.1685		C22 H22 N6 O4	434.168	0.7648	0.0473	1.2022	Glc:Control	C18:pos						yes	down
	0.642_248.0882		C6 H12 N6 O5	248.088	0.6496	0.0031	1.6854	Glc:Control	C18:pos						yes	down
	4.002_520.2517			520.252	0.5724	0.0116	1.7376	Glc:Control	C18:pos						yes	down
	3.829_332.1934			332.193	0.754	0.0278	1.4432	Glc:Control	C18:pos						yes	down
	0.606_167.1398			167.14	0.6457	0.0008	1.8216	Glc:Control	C18:pos						yes	down
	6.673_594.1577	Veronicastroside	C27 H30 O15	594.158	0.7449	0.0113	1.5391	Glc:Control	C18:pos	C12630	S4445349	HMDB0005799	Flavonoids	Flavonoids	yes	down
	2.341_401.2388		C18 H36 N5 O P S	401.239	0.7377	0.0035	1.4863	Glc:Control	C18:pos						yes	down
	0.684_114.0293		C H2 N6 O	114.029	0.7583	0.0162	1.2303	Glc:Control	C18:pos						yes	down
	3.64_280.1048	L-alpha-aspartyl-l-phenylalanine	C13 H16 N2 O5	280.105	0.7217	0.024	1.4593	Glc:Control	C18:pos		S84028	HMDB0000706	Organic acids and derivatives	Amino acids, peptides, and analogues	yes	down
	2.329_358.185		C15 H26 N4 O6	358.185	0.5701	0.0038	2.0457	Glc:Control	C18:pos						yes	down
	8.19_383.3035	N-oleoylthreonine	C22 H41 N O4	383.303	0.764	0.0102	1.5255	Glc:Control	C18:pos		S58827380				yes	down
	8.565_411.335	2-({[(2s,3r)-2-methyl-3-pentadecyl-2-oxiranyl]carbonyl}amino)propyl acetate	C24 H45 N O4	411.335	0.7588	0.0051	1.4586	Glc:Control	C18:pos		S10208162				yes	down
	0.515_128.1312		C7 H16 N2	128.131	0.7508	0.004	1.2394	Glc:Control	C18:pos						yes	down
	9.185_1021.6243			1021.62	0.7504	0.0129	1.4299	Glc:Control	C18:pos						yes	down
	9.132_478.23			478.23	0.7436	0.0027	1.2198	Glc:Control	C18:pos						yes	down
	8.979_463.2702	Bucromarone	C29 H37 N O4	463.27	0.6995	0.0053	1.6506	Glc:Control	C18:pos		S117250				yes	down
	9.09_463.2701	(2r)-3-{[(2-aminoethoxy)(hydroxy)phosphoryl]oxy}-2-hydroxypropyl (9z,12z)-9,12-heptadecadienoate	C22 H42 N O7 P	463.27	0.8283	0.0496	1.0783	Glc:Control	C18:pos		S113376038				yes	down
	8.314_421.3194	(4s)-4-[(6z,9z,12z)-6,9,12-octadecatrienoyloxy]-4-(trimethylammonio)butanoate	C25 H43 N O4	421.319	0.74	0.0077	1.669	Glc:Control	C18:pos		S30776572				yes	down
	4.205_279.1106		C14 H17 N O5	279.111	0.4818	0.0001	2.6924	Glc:Control	C18:pos						yes	down
	5.364_243.0895	Alonimid	C14 H13 N O3	243.089	0.4443	0.0006	2.8665	Glc:Control	C18:pos		S16932				yes	down
	2.775_303.1797		C13 H25 N3 O5	303.18	0.172	0.0269	2.9327	Glc:Control	C18:pos						yes	down
	0.617_367.8425			367.842	0.8243	0.0282	1.0152	Glc:Control	C18:pos						yes	down
	3.999_542.3067		C25 H46 N6 O3 S2	542.307	0.522	0.0178	2.4907	Glc:Control	C18:pos						yes	down
	4.915_588.3103		C26 H55 O8 P3	588.31	0.3518	0.0383	1.6399	Glc:Control	C18:pos						yes	down
	7.691_355.2723	N-[(9z)-3-hydroxy-9-octadecenoyl]glycine	C20 H37 N O4	355.272	0.7796	0.0217	1.0761	Glc:Control	C18:pos		S113368782				yes	down
	7.941_369.2879	N-oleoyl-l-serine	C21 H39 N O4	369.288	0.605	0.0244	1.3983	Glc:Control	C18:pos		S29341560				yes	down
	2.768_184.1581		C10 H20 N2 O	184.158	0.2521	0.041	1.8605	Glc:Control	C18:pos						yes	down
	3.707_425.2284			425.228	0.4962	0.0495	1.2201	Glc:Control	C18:pos						yes	down
	4.036_441.2578		C18 H40 N3 O7 P	441.258	0.5123	0.0381	1.3228	Glc:Control	C18:pos						yes	down
	4.476_449.1179	Crizotinib	C21 H22 Cl2 F N5 O	449.118	0.7331	0.0063	1.0441	Glc:Control	C18:pos		S9801307				yes	down
	4.988_598.3687		C32 H50 N6 O3 S	598.369	0.4977	0.0015	1.9337	Glc:Control	C18:pos						yes	down
	3.963_418.1744	Nimodipine	C21 H26 N2 O7	418.174	0.6209	0.0222	1.3903	Glc:Control	C18:pos	C07267	S4341	HMDB0014537	Organoheterocyclic compounds	Pyridine and derivatives	yes	down
	3.636_421.7242			421.724	0.4574	0.0097	1.5402	Glc:Control	C18:pos						yes	down
	4.678_584.3503		C24 H53 N6 O6 P S	584.35	0.5159	0.0084	1.5199	Glc:Control	C18:pos						yes	down
	4.303_448.7475	[similar to: microcystin ly; δmass: -552.7635 da]		448.748	0.4979	0.0106	1.6132	Glc:Control	C18:pos						yes	down
	0.7_277.1272			277.127	0.5677	0.0039	1.449	Glc:Control	C18:pos						yes	down
	0.713_259.1162	Linatine	C10 H17 N3 O5	259.116	0.5273	0.003	1.7094	Glc:Control	C18:pos	C05939	S141375	HMDB0038516	Organic acids and derivatives	Amino acids, peptides, and analogues	yes	down
	0.7_291.1062	[similar to: betaine; δmass: 174.0272 da]		291.106	0.5638	0.0104	1.579	Glc:Control	C18:pos						yes	down
	3.964_422.2162	1-octen-3-yl 6-o-beta-d-xylopyranosyl-beta-d-glucopyranoside	C19 H34 O10	422.216	0.6448	0.002	1.4722	Glc:Control	C18:pos	C17614	S30791616				yes	down
	4.05_455.2732		C21 H45 N O5 S2	455.273	0.6349	0.0249	1.4076	Glc:Control	C18:pos						yes	down
	5.97_411.1533		C20 H21 N5 O5	411.153	0.4901	0.0382	2.1328	Glc:Control	C18:pos						yes	down
	8.922_382.2852		C21 H39 Cl N4	382.285	1.7532	0.0003	1.8756	Glc:Control	C18:neg						yes	up
	8.991_536.2406		C24 H41 O11 P	536.241	1.7355	0.0001	2.0678	Glc:Control	C18:neg						yes	up
	3.833_492.0892	Carminic acid	C22 H20 O13	492.089	1.5853	0.0004	1.6772	Glc:Control	C18:neg	C11254	MReference-1327	HMDB0030658	Benzenoids	Benzene and derivatives	yes	up
	4.736_484.0883		C19 H21 N2 O11 P	484.088	1.9198	0.0016	1.8826	Glc:Control	C18:neg						yes	up
	7.257_445.2102	Icos#3	C24 H31 N O7	445.21	1.6133	0.0011	1.5811	Glc:Control	C18:neg		S31150688				yes	up
	7.258_508.2055	Lonaprisan	C28 H29 F5 O3	508.205	1.5318	0.0066	1.3306	Glc:Control	C18:neg		S5293745				yes	up
	0.673_263.0437	Miloxacin	C12 H9 N O6	263.044	1.6398	0.0016	1.5243	Glc:Control	C18:neg		S34501				yes	up
	5.934_391.1636	Icas#9	C20 H25 N O7	391.164	1.8748	0.0011	1.7621	Glc:Control	C18:neg		S31150666				yes	up
	0.636_273.0143	Stepronin	C10 H11 N O4 S2	273.014	2.0204	0.0002	2.2764	Glc:Control	C18:neg		S48889	HMDB0015492	Organic acids and derivatives	Amino acids, peptides, and analogues	yes	up
	0.64_293.0794			293.079	2.1097	0.0042	2.4108	Glc:Control	C18:neg						yes	up
	6.974_217.1136		C10 H19 N O2 S	217.114	1.2185	0	1.0119	Glc:Control	C18:neg						yes	up
	3.727_308.1107		C12 H20 O9	308.111	2.0823	0	2.361	Glc:Control	C18:neg						yes	up
	8.595_356.2565	Prostaglandin f1α	C20 H36 O5	356.257	2.2603	0.0001	2.5481	Glc:Control	C18:neg	C06475	MReference-1358	HMDB0002685	Lipids and lipid-like molecules	Fatty acyls[FA]	yes	up
	8.92_392.314		C22 H40 N4 O2	392.314	1.9499	0	2.2852	Glc:Control	C18:neg						yes	up
	8.474_460.3035	Dokdolipid b	C24 H44 O8	460.303	1.3398	0.0145	1.1781	Glc:Control	C18:neg		S72092685				yes	up
	6.372_488.1349	3214	C24 H28 Cl2 F2 O4	488.135	2.1741	0.0024	1.9553	Glc:Control	C18:neg		S16736551				yes	up
	6.864_454.1742		C24 H26 N2 O7	454.174	1.9444	0.0101	1.6332	Glc:Control	C18:neg						yes	up
	8.632_360.2877		C20 H40 O5	360.288	1.597	0.0017	1.4715	Glc:Control	C18:neg						yes	up
	8.874_342.2772	Icosanedioic acid	C20 H38 O4	342.277	1.6408	0.0021	1.5176	Glc:Control	C18:neg		S68030				yes	up
	0.669_225.0014		C7 H3 N3 O6	225.001	1.5695	0.0028	1.6122	Glc:Control	C18:neg						yes	up
	8.476_360.2878		C20 H40 O5	360.288	1.8731	0.0001	2.1942	Glc:Control	C18:neg						yes	up
	8.529_259.1604		C13 H25 N O2 S	259.16	1.2278	0.0008	1.0519	Glc:Control	C18:neg						yes	up
	0.668_187.0457	[similar to: threonine; δmass: 67.9874 da]		187.046	1.3558	0.0444	1.1954	Glc:Control	C18:neg						yes	up
	4.215_343.0953		C12 H17 N5 O5 S	343.095	3.7972	0.0194	2.508	Glc:Control	C18:neg						yes	up
	9.211_557.2764		C35 H35 N5 O2	557.276	1.2087	0.0144	1.1029	Glc:Control	C18:neg						yes	up
	3.298_198.1369	(1s,6s)-6-aminooctahydro-1-indolizinyl acetate	C10 H18 N2 O2	198.137	1.4409	0.0362	1.1465	Glc:Control	C18:neg	C06185	S29368600		Alkaloids	Alkaloids	yes	up
	7.711_249.1046		C11 H15 N5 S	249.105	1.8429	0.0208	1.5734	Glc:Control	C18:neg						yes	up
	9.697_338.2016			338.202	1.5604	0.0122	1.1691	Glc:Control	C18:neg						yes	up
	9.793_344.2929	Mfcd00273074	C20 H40 O4	344.293	1.3215	0.0193	1.4412	Glc:Control	C18:neg		S96316				yes	up
	7.276_338.1943		C16 H26 N4 O4	338.194	1.3376	0.0194	1.418	Glc:Control	C18:neg						yes	up
	8.504_460.2309		C22 H36 O10	460.231	1.2163	0.0248	1.2328	Glc:Control	C18:neg						yes	up
	8.206_446.2153		C21 H34 O10	446.215	1.2855	0.0313	1.4464	Glc:Control	C18:neg						yes	up
	8.207_463.2053		C21 H29 N5 O7	463.205	1.2065	0.0387	1.2107	Glc:Control	C18:neg						yes	up
	9.215_329.2123		C18 H32 Cl N O2	329.212	1.4624	0.0275	1.1392	Glc:Control	C18:neg						yes	up
	9.461_319.228		C17 H34 Cl N O2	319.228	1.4031	0.0013	1.1872	Glc:Control	C18:neg						yes	up
	9.509_307.2281		C16 H34 Cl N O2	307.228	1.4789	0.0141	1.2098	Glc:Control	C18:neg						yes	up
	10.325_320.2715	Pregnane-3,3-diol	C21 H36 O2	320.272	1.3841	0.0252	1.0578	Glc:Control	C18:neg		S2297701				yes	up
	9.265_383.2674	3-hydroxy-5, 8-tetradecadiencarnitine	C21 H37 N O5	383.267	1.2981	0.0067	1.0253	Glc:Control	C18:neg		S35032592				yes	up
	9.753_615.3566		C28 H60 N O7 P3	615.357	1.2309	0.0117	1.0051	Glc:Control	C18:neg						yes	up
	8.912_289.2253		C15 H31 N O4	289.225	1.5553	0.0491	1.8198	Glc:Control	C18:neg						yes	up
	8.915_279.1965		C14 H30 Cl N O2	279.197	1.524	0.0161	1.6574	Glc:Control	C18:neg						yes	up
	9.45_329.2568	Commendamide	C18 H35 N O4	329.257	1.43	0.0015	1.6018	Glc:Control	C18:neg		S8886784				yes	up
	9.207_339.2412		C19 H33 N O4	339.241	1.658	0.0112	1.9741	Glc:Control	C18:neg						yes	up
	9.213_363.2412	Cardiopetalidine	C21 H33 N O4	363.241	1.9262	0.0102	2.1093	Glc:Control	C18:neg	C08667	S390321		Alkaloids	Alkaloids	yes	up
	9.733_345.288		C19 H39 N O4	345.288	1.4767	0.0235	1.6878	Glc:Control	C18:neg						yes	up
	9.509_317.2568		C17 H35 N O4	317.257	1.4523	0.0126	1.5907	Glc:Control	C18:neg						yes	up
	9.6_357.2439		C20 H36 Cl N O2	357.244	1.7639	0.0308	1.9407	Glc:Control	C18:neg						yes	up
	9.49_365.2569		C21 H35 N O4	365.257	1.7524	0.0458	1.804	Glc:Control	C18:neg						yes	up
	9.596_367.2726	(5z,8z)-tetradecadienoylcarnitine	C21 H37 N O4	367.273	1.6609	0.048	1.8294	Glc:Control	C18:neg		S28639179				yes	up
	9.219_353.2124		C20 H32 Cl N O2	353.212	1.7768	0.0049	1.8294	Glc:Control	C18:neg						yes	up
	9.555_381.2439		C22 H36 Cl N O2	381.244	1.7174	0.0448	1.5534	Glc:Control	C18:neg						yes	up
	9.041_333.2517		C17 H35 N O5	333.252	1.3389	0.001	1.317	Glc:Control	C18:neg						yes	up
	9.458_559.4609		C32 H65 N O4 S	559.461	1.4283	0.0003	1.4045	Glc:Control	C18:neg						yes	up
	9.504_325.2619	(6e,8z,11z,14z)-5-oxo(6,8,9,11,12,14,15-~2~h_7_)-6,8,11,14-icosatetraenoic acid	C20 H23 D7 O3	325.262	1.315	0.005	1.2096	Glc:Control	C18:neg		S17220807				yes	up
	9.899_615.5248		C36 H75 N O2 P2	615.525	1.4245	0.0117	1.3106	Glc:Control	C18:neg						yes	up
	0.61_259.0454	D-glucosamine 6-phosphate	C6 H14 N O8 P	259.045	1.2533	0.0206	1.355	Glc:Control	C18:neg	C00352	S389822				yes	up
	9.734_340.2615	Prostaglandin e1 alcohol	C20 H36 O4	340.262	1.463	0.0029	1.5543	Glc:Control	C18:neg		S4446181				yes	up
	8.887_337.2254		C20 H27 N5	337.225	1.5015	0.0008	1.6893	Glc:Control	C18:neg						yes	up
	8.943_297.2305		C17 H31 N O3	297.231	1.4884	0.0007	1.6923	Glc:Control	C18:neg						yes	up
	4.721_615.3494			615.349	0.608	0.0432	1.8207	Glc:Control	C18:neg						yes	down
	0.712_311.1094		C9 H23 N5 O P2 S	311.109	0.6783	0.0073	1.6174	Glc:Control	C18:neg						yes	down
	1.155_289.127	Ophthalmic acid	C11 H19 N3 O6	289.127	0.4215	0	2.2791	Glc:Control	C18:neg	C21016	S5381695	HMDB0005765	Organic acids and derivatives	Amino acids, peptides, and analogues	yes	down
	2.77_217.1506	Butylate	C11 H23 N O S	217.151	0.0407	0.0028	4.036	Glc:Control	C18:neg	C14323	S15357				yes	down
	2.983_390.2116	Pre-putrebactin	C16 H30 N4 O7	390.212	0.803	0.026	1.4656	Glc:Control	C18:neg		S21865742				yes	down
	2.96_372.2011	Mfcd00037235	C16 H28 N4 O6	372.201	0.7004	0.0431	1.7395	Glc:Control	C18:neg	C03326	S134569				yes	down
	8.505_331.2149	Megastachine	C20 H29 N O3	331.215	0.5385	0.012	1.6565	Glc:Control	C18:neg	C09888	S390920				yes	down
	3.272_601.2039	Montelukast sulfoxide	C35 H36 Cl N O4 S	601.204	0.4071	0.0218	3.096	Glc:Control	C18:neg		S22547182	HMDB0143563	Phenylpropanoids and polyketides	Polyketides[PK]	yes	down
	4.3_315.0876	Rosinidin	C17 H15 O6	315.088	0.5206	0.0171	2.7529	Glc:Control	C18:neg	C08729	S390373		Flavonoids	Flavonoids	yes	down
	4.301_342.1065	Streptidine 6-phosphate	C8 H19 N6 O7 P	342.106	0.5952	0.0494	2.4315	Glc:Control	C18:neg	C01121	S4444082				yes	down
	3.682_529.084	(4r,6r)-4-amino-6-methyl-5-oxotetrahydro-2h-pyran-2-yl [(2r,3s,5r)-3-hydroxy-5-(5-methyl-2,4-dioxo-3,4-dihydro-1(2h)-pyrimidinyl)tetrahydro-2-furanyl]methyl dihydrogen diphosphate	C16 H25 N3 O13 P2	529.084	0.798	0.0378	1.1685	Glc:Control	C18:neg		S391862				yes	down
	5.582_414.2844		C20 H38 N4 O5	414.284	0.4672	0.0397	2.6372	Glc:Control	C18:neg						yes	down
	5.351_315.2158		C15 H29 N3 O4	315.216	0.6984	0.0028	1.5963	Glc:Control	C18:neg						yes	down
	6.036_428.3002		C21 H40 N4 O5	428.3	0.4584	0	2.4005	Glc:Control	C18:neg						yes	down
	3.777_438.2593		C18 H39 N4 O6 P	438.259	0.4684	0.0013	2.4737	Glc:Control	C18:neg						yes	down
	4.389_452.2749		C19 H41 N4 O6 P	452.275	0.4074	0.0005	2.7085	Glc:Control	C18:neg						yes	down
	2.364_303.143	Nicotianamine	C12 H21 N3 O6	303.143	0.3958	0.0037	2.5733	Glc:Control	C18:neg	C05324	S8058557				yes	down
	4.519_485.2849		C20 H44 N3 O8 P	485.285	0.5992	0.0101	2.2166	Glc:Control	C18:neg						yes	down
	6.601_444.1535	Tetracycline	C22 H24 N2 O8	444.154	0.4352	0.0008	2.7589	Glc:Control	C18:neg	C06570	S10257122	HMDB0014897	Phenylpropanoids and polyketides	Polyketides[PK]	yes	down
	3.269_359.0772		C14 H18 N O8 P	359.077	0.4647	0	2.6948	Glc:Control	C18:neg						yes	down
	4.299_279.1109		C14 H17 N O5	279.111	0.4876	0	2.5742	Glc:Control	C18:neg						yes	down
	4.299_325.1163		C15 H19 N O7	325.116	0.4811	0	2.5281	Glc:Control	C18:neg						yes	down
	8.656_629.3195	Indaconitine	C34 H47 N O10	629.319	0.6722	0.0001	1.5244	Glc:Control	C18:neg	C08691	S390342		Alkaloids	Alkaloids	yes	down
	8.711_555.2818		C25 H42 N5 O7 P	555.282	0.6716	0.003	1.5927	Glc:Control	C18:neg						yes	down
	8.721_611.3092	5-{[(19r,25s)-25-amino-25-carboxy-22-hydroxy-22-oxido-16-oxo-17,21,23-trioxa-22lambda~5~-phosphapentacosan-19-yl]oxy}-5-oxopentanoic acid	C27 H50 N O12 P	611.309	0.7168	0.002	1.4762	Glc:Control	C18:neg		S113380894				yes	down
	2.426_299.148		C13 H21 N3 O5	299.148	0.6845	0.0169	1.4045	Glc:Control	C18:neg						yes	down
	9.024_613.3248		C27 H52 N O12 P	613.325	0.8205	0.0451	1.2117	Glc:Control	C18:neg						yes	down
	9.478_463.2702	(2r)-3-{[(2-aminoethoxy)(hydroxy)phosphoryl]oxy}-2-hydroxypropyl (9z,12z)-9,12-heptadecadienoate	C22 H42 N O7 P	463.27	0.8053	0.0367	1.2093	Glc:Control	C18:neg		S113376038				yes	down
	9.684_477.2883		C22 H45 N3 O4 P2	477.288	0.7171	0.0271	1.3088	Glc:Control	C18:neg						yes	down
	9.687_954.577	[similar to: 10-nitrooleate; δmass: 627.3361 da]		954.577	0.7171	0.0271	1.3088	Glc:Control	C18:neg						yes	down
	10.044_593.3697	1-o-palmitoyl-2-o-(5-oxovaleryl)-sn-glycero-3-phosphocholine	C29 H56 N O9 P	593.37	0.7698	0.016	1.4087	Glc:Control	C18:neg		S19160424				yes	down
	9.678_996.623		C50 H89 N6 O12 P	996.623	0.6186	0.0036	1.5866	Glc:Control	C18:neg						yes	down
	9.679_996.6202	[similar to: 10-nitrooleate; δmass: 669.3792 da]		996.62	0.6191	0.0038	1.4255	Glc:Control	C18:neg						yes	down
	5.285_501.3161		C23 H43 N5 O7	501.316	0.4421	0.0013	2.5738	Glc:Control	C18:neg						yes	down
	5.798_359.0774		C16 H14 Cl N5 O3	359.077	0.355	0.0003	2.6003	Glc:Control	C18:neg						yes	down
	5.372_584.3541		C25 H53 N4 O9 P	584.354	0.4267	0	2.4412	Glc:Control	C18:neg						yes	down
	5.808_598.3696	(3beta,4beta,15alpha,16beta,25s)-4,8,15,16,26-pentahydroxycholest-5-en-3-yl beta-d-xylopyranoside	C32 H54 O10	598.37	0.4398	0.0001	2.3939	Glc:Control	C18:neg		S29213983				yes	down
	2.829_339.1907		C15 H25 N5 O4	339.191	0.4085	0.0003	2.042	Glc:Control	C18:neg						yes	down
	5.209_558.3391		C23 H51 N4 O9 P	558.339	0.6623	0.0055	1.7076	Glc:Control	C18:neg						yes	down
	2.434_374.1801	(9z)-16-(dimethylarsoryl)-9-hexadecenoic acid	C18 H35 As O3	374.18	0.6432	0.0278	1.1745	Glc:Control	C18:neg		S113368130				yes	down
	5.827_618.3402		C28 H51 N4 O9 P	618.34	0.7506	0.0113	1.1027	Glc:Control	C18:neg						yes	down
	2.985_369.2014		C14 H32 N3 O6 P	369.201	0.6209	0.0336	1.0662	Glc:Control	C18:neg						yes	down
	6.462_478.1142	Chlortetracycline	C22 H23 Cl N2 O8	478.114	0.3163	0.0199	1.8772	Glc:Control	C18:neg		MReference-1977				yes	down
	4.308_606.3264		C28 H51 N2 O10 P	606.326	0.3742	0.0003	2.3811	Glc:Control	C18:neg						yes	down
	4.34_572.3175		C23 H49 N4 O10 P	572.317	0.444	0.03	1.5257	Glc:Control	C18:neg						yes	down
	3.75_558.3019		C26 H49 N4 O3 P3	558.302	0.5479	0.0268	1.2456	Glc:Control	C18:neg						yes	down
	4.369_464.1796		C23 H24 N6 O5	464.18	0.6284	0.0281	1.1948	Glc:Control	C18:neg						yes	down
	4.785_794.421		C40 H62 N2 O14	794.421	0.6494	0.0493	1.0057	Glc:Control	C18:neg						yes	down
	4.981_595.3338		C42 H46 N P	595.334	0.6953	0.0353	1.0336	Glc:Control	C18:neg						yes	down
	2.415_346.1852		C14 H26 N4 O6	346.185	0.5745	0.0203	1.3056	Glc:Control	C18:neg						yes	down
	3.997_449.1184	Crizotinib	C21 H22 Cl2 F N5 O	449.118	0.7355	0.0049	1.0152	Glc:Control	C18:neg		S9801307				yes	down
