# Supplementary material for: Integrated Analysis of Transcriptome and Metabolome Provides Insight into Camellia oleifera Oil Alleviating Fat Accumulation in High-Fat Caenorhabditis elegans
Source: Int J Mol Sci. 2023 Jul 19;24(14):11615. doi: 10.3390/ijms241411615 (PMC10380387; doi:10.3390/ijms241411615)
Supplement: Supplementary file 1 [file ijms-24-11615-s001.zip › Table S6.xlsx]

## Sheet: Sheet1
Table S6. The DEMs of Glc-CO/Glc
Compound.ID	Name	Formula	Molecular.Weight	FC(Glc-CO/Glc)	Pvalue	VIP	Sample	LCplatform	KEGG.ID	mzCloud.ID..ChemSpider.ID	HMDB.ID	Super.class	Family	Significant	Regulation
3.768_319.1168	(e)-3-o-methyl entacapone	C15 H17 N3 O5	319.117	1.3275	0.0197	1.5314	Glc-CO:Glc	C18:pos		S29787377	HMDB0142237	Phenylpropanoids and polyketides	Polyketides[PK]	yes	up
4.303_448.7475	[similar to: microcystin ly; δmass: -552.7635 da]		448.748	1.5972	0.0227	2.1908	Glc-CO:Glc	C18:pos						yes	up
3.704_334.1374	Pseudaminic acid	C13 H22 N2 O8	334.137	1.2771	0.022	1.1669	Glc-CO:Glc	C18:pos	C20082	S26333073				yes	up
3.435_263.0795	Dimethylthiambutene	C14 H17 N S2	263.079	1.235	0.0089	1.2207	Glc-CO:Glc	C18:pos		S10218	HMDB0061719	Organoheterocyclic compounds	Heteroaromatic compounds	yes	up
3.435_280.1063	Α-aspartylphenylalanine	C13 H16 N2 O5	280.106	1.2324	0.0088	1.2222	Glc-CO:Glc	C18:pos		MReference-327	HMDB0000706	Organic acids and derivatives	Amino acids, peptides, and analogues	yes	up
3.391_358.2036			358.204	1.2671	0.0042	1.3176	Glc-CO:Glc	C18:pos						yes	up
3.944_357.2136			357.214	1.4412	0.0252	1.4959	Glc-CO:Glc	C18:pos						yes	up
4.05_455.2732		C21 H45 N O5 S2	455.273	1.3973	0.024	1.839	Glc-CO:Glc	C18:pos						yes	up
2.444_187.1083	[similar to: microcystin-lr ; δmass: -807.4404 da]		187.108	1.891	0.0247	2.3084	Glc-CO:Glc	C18:pos						yes	up
4.397_399.7287			399.729	1.4432	0.0381	1.6186	Glc-CO:Glc	C18:pos						yes	up
2.734_204.1068		C13 H17 P	204.107	1.3779	0.0369	1.4568	Glc-CO:Glc	C18:pos						yes	up
3.707_391.2202			391.22	1.2614	0.0495	1.2862	Glc-CO:Glc	C18:pos						yes	up
4.531_400.8967		C4 H6 N O15 P3	400.897	1.3761	0.0456	1.6253	Glc-CO:Glc	C18:pos						yes	up
10.124_428.3073		C23 H44 N2 O3 S	428.307	1.3411	0.0139	1.0806	Glc-CO:Glc	C18:pos						yes	up
3.788_327.1881	8222943	C17 H29 N O3 S	327.188	1.6925	0.0211	2.495	Glc-CO:Glc	C18:pos	C18539	S10442308				yes	up
4.104_409.1848		C28 H27 N S	409.185	1.9907	0.0396	2.2667	Glc-CO:Glc	C18:pos						yes	up
3.785_279.1564			279.156	1.363	0.0318	1.557	Glc-CO:Glc	C18:pos						yes	up
2.259_296.1007	Asp-tyr	C13 H16 N2 O6	296.101	1.3976	0.001	1.9089	Glc-CO:Glc	C18:pos		S13585187	HMDB0028765	Organic acids and derivatives	Amino acids, peptides, and analogues	yes	up
4.714_414.246			414.246	1.291	0.0168	1.7175	Glc-CO:Glc	C18:pos						yes	up
4.048_517.2382		C20 H40 Cl N3 O10	517.238	2.0069	0.0469	2.1416	Glc-CO:Glc	C18:pos						yes	up
4.491_430.2242	[similar to: microcystin la; δmass: -479.2606 da]		430.224	1.5552	0.0397	2.0186	Glc-CO:Glc	C18:pos						yes	up
3.487_317.1593		C13 H23 N3 O6	317.159	1.7275	0.0433	1.8442	Glc-CO:Glc	C18:pos						yes	up
4.857_522.2327		C23 H38 O13	522.233	2.0605	0.0398	2.4889	Glc-CO:Glc	C18:pos						yes	up
2.698_192.1245		C5 H17 N6 P	192.125	1.4009	0.0232	1.454	Glc-CO:Glc	C18:pos						yes	up
8.872_313.2617	Palgly	C18 H35 N O3	313.262	1.2848	0.047	1.7336	Glc-CO:Glc	C18:pos		S133100	HMDB0013034	Organic acids and derivatives	Amino acids, peptides, and analogues	yes	up
8.846_315.2174		C14 H30 N5 O P	315.217	1.3421	0.0341	1.5788	Glc-CO:Glc	C18:pos						yes	up
9.253_546.2933	[similar to: cytidine 5'-diphosphocholine; δmass: 58.1860 da]		546.293	1.3305	0.0297	1.4851	Glc-CO:Glc	C18:pos						yes	up
4.964_591.779			591.779	1.2676	0.0094	1.4358	Glc-CO:Glc	C18:pos						yes	up
8.795_536.4537		C26 H61 N6 O3 P	536.454	1.4354	0.0388	1.8212	Glc-CO:Glc	C18:pos						yes	up
0.87_345.0337		C12 H11 N O11	345.034	1.8879	0.0159	2.3236	Glc-CO:Glc	C18:pos						yes	up
2.789_199.1328		C9 H17 N3 O2	199.133	2.7612	0.0071	3.9258	Glc-CO:Glc	C18:pos						yes	up
4.038_343.1742		C17 H32 N P3	343.174	1.4657	0.0065	2.1181	Glc-CO:Glc	C18:pos						yes	up
1.396_329.0527	Adenosine 2',3'-cyclic monophosphate	C10 H12 N5 O6 P	329.053	1.3886	0.0262	1.6	Glc-CO:Glc	C18:pos	C02353	BGI145		Nucleic acids	Nucleic acids	yes	up
2.775_303.1797		C13 H25 N3 O5	303.18	3.0447	0.0393	3.5782	Glc-CO:Glc	C18:pos						yes	up
10.153_400.3342	Mfcd00010474	C27 H44 O2	400.334	1.3374	0.0137	1.1324	Glc-CO:Glc	C18:pos		S82599				yes	up
2.939_131.0949	L-norleucine	C6 H13 N O2	131.095	1.2419	0.039	1.1587	Glc-CO:Glc	C18:pos	C01933	BGI371	HMDB0001645	FA Fatty acyls	Fatty acyls[FA]	yes	up
1.421_437.1201		C11 H30 N5 O5 P3 S	437.12	1.4002	0.0318	1.7941	Glc-CO:Glc	C18:pos						yes	up
4.002_520.2517			520.252	1.3429	0.0284	1.4956	Glc-CO:Glc	C18:pos						yes	up
4.452_376.2215	[similar to: flavin mononucleotide (fmn); δmass: -79.8831 da]		376.221	1.5303	0.0081	2.0583	Glc-CO:Glc	C18:pos						yes	up
0.853_111.0433	Cytosine	C4 H5 N3 O	111.043	1.8932	0.0176	2.185	Glc-CO:Glc	C18:pos	C00380	MReference-365	HMDB0000630	Organoheterocyclic compounds	Pyrimidines and pyrimidine derivatives	yes	up
1.214_347.0633	Deoxyguanosine monophosphate	C10 H14 N5 O7 P	347.063	1.4189	0.0194	1.8155	Glc-CO:Glc	C18:pos	C00362	BGI218	HMDB0001044	Nucleic acids	Nucleic acids	yes	up
3.828_384.2373		C18 H32 N4 O5	384.237	0.7076	0.0469	1.9492	Glc-CO:Glc	C18:pos						yes	down
9.503_174.1413	Ionene	C13 H18	174.141	0.7651	0.0338	1.7164	Glc-CO:Glc	C18:pos		S61372	HMDB0059826	Benzenoids	Benzene and derivatives	yes	down
3.743_269.174		C13 H23 N3 O3	269.174	0.6964	0.0426	2.1548	Glc-CO:Glc	C18:pos						yes	down
9.57_266.2245	Hydroprene	C17 H30 O2	266.224	0.789	0.002	1.4393	Glc-CO:Glc	C18:pos	C18862	S4522732				yes	down
9.572_288.2064		C14 H28 N2 O4	288.206	0.8052	0.0417	1.1918	Glc-CO:Glc	C18:pos						yes	down
2.101_161.0514	S-allyl-l-cysteine	C6 H11 N O2 S	161.051	0.7999	0.0371	1.0933	Glc-CO:Glc	C18:pos	C16759	S7969672	HMDB0034323	Organic acids and derivatives	Amino acids, peptides, and analogues	yes	down
8.636_414.3135	Diosgenin	C27 H42 O3	414.313	0.7965	0.0086	1.2793	Glc-CO:Glc	C18:pos	C08898	S89870		Steroids	Sterol lipids[ST]	yes	down
3.144_303.1434	Nicotianamine	C12 H21 N3 O6	303.143	0.6316	0.0127	1.2962	Glc-CO:Glc	C18:pos	C05324	S8058557				yes	down
4.945_379.1741		C18 H25 N3 O6	379.174	0.6543	0.0246	1.641	Glc-CO:Glc	C18:pos						yes	down
2.264_128.0474	Furaneol	C6 H8 O3	128.047	0.7387	0.0066	1.4218	Glc-CO:Glc	C18:pos	C20717	S18218	HMDB0040594	Organoheterocyclic compounds	Furanones	yes	down
7.033_314.1705		C10 H27 N4 O5 P	314.171	0.6657	0.0006	2.4997	Glc-CO:Glc	C18:pos						yes	down
9.33_342.1282		C14 H25 N4 P3	342.128	0.7278	0.0239	1.6867	Glc-CO:Glc	C18:pos						yes	down
9.513_180.1154	3-bha	C11 H16 O2	180.115	0.7946	0.01	1.4486	Glc-CO:Glc	C18:pos		S8145	HMDB0059925	Benzenoids	Phenols and derivatives	yes	down
9.76_347.2823	Anandamide (aea)	C22 H37 N O2	347.282	0.7913	0.0019	1.6112	Glc-CO:Glc	C18:pos	C11695	MReference-821	HMDB0004080	Organic nitrogen compounds	Amines	yes	down
9.759_330.2558	Docosapentaenoic acid	C22 H34 O2	330.256	0.8107	0.0016	1.4849	Glc-CO:Glc	C18:pos		S4942831				yes	down
9.759_352.2377		C19 H32 N2 O4	352.238	0.8182	0.0019	1.4302	Glc-CO:Glc	C18:pos						yes	down
4.441_464.2632		C27 H36 N4 O S	464.263	0.8323	0.0457	1.1076	Glc-CO:Glc	C18:pos						yes	down
9.328_288.2089	Testosterone	C19 H28 O2	288.209	0.7933	0.0256	1.4447	Glc-CO:Glc	C18:pos	C00535	MReference-674	HMDB0000234	Lipids and lipid-like molecules	Steroids and derivatives	yes	down
9.575_322.1441		C16 H23 N2 O3 P	322.144	0.8331	0.0087	1.1441	Glc-CO:Glc	C18:pos						yes	down
9.685_346.1593		C22 H23 N2 P	346.159	0.7272	0.0445	1.8496	Glc-CO:Glc	C18:pos						yes	down
9.979_388.2277		C20 H38 O3 P2	388.228	0.7866	0.0411	1.404	Glc-CO:Glc	C18:pos						yes	down
3.297_293.1846	[similar to: microcystin lf; δmass: -692.3315 da]		293.185	0.6487	0.0491	1.7648	Glc-CO:Glc	C18:pos						yes	down
9.529_290.2246	5α-dihydrotestosterone	C19 H30 O2	290.225	0.7702	0.0241	1.6396	Glc-CO:Glc	C18:pos	C03917	MReference-2931	HMDB0002961	Lipids and lipid-like molecules	Steroids and derivatives	yes	down
9.65_399.1619	Pipazetate	C21 H25 N3 O3 S	399.162	0.6959	0.0273	1.8317	Glc-CO:Glc	C18:pos		S21046	HMDB0015686	Organosulfur compounds	Aryl thioethers	yes	down
3.829_400.2321			400.232	0.7186	0.0454	1.758	Glc-CO:Glc	C18:pos						yes	down
5.877_506.2743		C18 H43 N4 O10 P	506.274	0.7254	0.0496	1.6834	Glc-CO:Glc	C18:pos						yes	down
1.347_289.973		C H2 N6 O12	289.973	0.6459	0.0281	1.7258	Glc-CO:Glc	C18:pos						yes	down
4.983_497.3214		C22 H48 N3 O7 P	497.321	0.7185	0.0193	1.6018	Glc-CO:Glc	C18:pos						yes	down
5.306_531.3064		C29 H46 N3 O2 P S	531.306	0.7226	0.0099	1.6872	Glc-CO:Glc	C18:pos						yes	down
7.755_379.2723	Leukotriene b4 ethanolamide	C22 H37 N O4	379.272	0.6817	0.0013	2.0479	Glc-CO:Glc	C18:pos		S4446251	HMDB0002304	Organic nitrogen compounds	Amines	yes	down
3.041_304.1477			304.148	0.5948	0.0096	1.901	Glc-CO:Glc	C18:pos						yes	down
9.527_593.3467	Braco-19	C35 H43 N7 O2	593.347	0.7241	0.0089	1.878	Glc-CO:Glc	C18:pos	C20202	S7984425				yes	down
0.686_259.0456	D-glucosamine 6-phosphate	C6 H14 N O8 P	259.046	0.7486	0.0073	1.3539	Glc-CO:Glc	C18:pos	C00352	BGI228				yes	down
9.045_1026.5709	[similar to: gamithromycin; δmass: 250.0311 da]		1026.57	0.7191	0.0294	1.7982	Glc-CO:Glc	C18:pos						yes	down
8.981_631.3122		C30 H50 N O11 P	631.312	0.8206	0.0484	1.2101	Glc-CO:Glc	C18:pos						yes	down
6.775_253.2042		C15 H27 N O2	253.204	0.7604	0.0353	1.4448	Glc-CO:Glc	C18:pos						yes	down
6.782_271.2148	N-tridecanoylglycine	C15 H29 N O3	271.215	0.7919	0.0468	1.2376	Glc-CO:Glc	C18:pos		S21513291	HMDB0013317	Organic acids and derivatives	Amino acids, peptides, and analogues	yes	down
9.09_463.2701	(2r)-3-{[(2-aminoethoxy)(hydroxy)phosphoryl]oxy}-2-hydroxypropyl (9z,12z)-9,12-heptadecadienoate	C22 H42 N O7 P	463.27	0.7942	0.0361	1.3811	Glc-CO:Glc	C18:pos		S113376038				yes	down
7.406_234.0683	1,6-pyrenediol	C16 H10 O2	234.068	0.7352	0.0273	1.6738	Glc-CO:Glc	C18:pos	C18263	S145344				yes	down
8.979_463.2702	Bucromarone	C29 H37 N O4	463.27	0.8079	0.0274	1.1778	Glc-CO:Glc	C18:pos		S117250				yes	down
9.22_531.3331	(2r)-2-hydroxy-3-[(10z,13z,16z)-10,13,16-nonadecatrienoyloxy]propyl 2-(trimethylammonio)ethyl phosphate	C27 H50 N O7 P	531.333	0.7604	0.0448	1.8182	Glc-CO:Glc	C18:pos		S24823001				yes	down
9.546_559.3649		C29 H54 N O7 P	559.365	0.7925	0.0316	1.0947	Glc-CO:Glc	C18:pos						yes	down
5.419_359.2052		C18 H34 N O2 P S	359.205	0.7044	0.0451	1.505	Glc-CO:Glc	C18:pos						yes	down
4.266_261.0901		C16 H11 N3 O	261.09	0.7125	0.012	1.5908	Glc-CO:Glc	C18:pos						yes	down
8.837_485.2546		C18 H41 N5 O6 P2	485.255	0.8034	0.0048	1.5448	Glc-CO:Glc	C18:pos						yes	down
8.843_507.2367		C26 H38 N O7 P	507.237	0.804	0.0134	1.4044	Glc-CO:Glc	C18:pos						yes	down
3.847_376.2083	17beta-hydroxy-7alpha-mercaptoandrost-4-en-3-one 7-propionate	C22 H32 O3 S	376.208	0.5903	0.0238	2.3372	Glc-CO:Glc	C18:pos	C14973	S10128388				yes	down
8.824_561.2836		C23 H49 N O10 P2	561.284	0.8033	0.0153	1.6318	Glc-CO:Glc	C18:pos						yes	down
4.406_493.2521	(−)-epothilone a	C26 H39 N O6 S	493.252	0.775	0.04	1.4903	Glc-CO:Glc	C18:pos	C12153	S395491		PK Polyketides	Polyketides[PK]	yes	down
3.811_260.1196		C11 H20 N2 O3 S	260.12	0.6032	0.0315	2.5716	Glc-CO:Glc	C18:pos						yes	down
3.818_148.0672		C5 H12 N2 O S	148.067	0.6132	0.0215	2.5827	Glc-CO:Glc	C18:pos						yes	down
8.63_507.2625	1632828	C30 H37 N O6	507.262	0.8156	0.0388	1.2659	Glc-CO:Glc	C18:pos		S4572382				yes	down
8.819_561.3432		C28 H52 N O8 P	561.343	0.7804	0.0454	1.5242	Glc-CO:Glc	C18:pos						yes	down
9.042_183.0663		C5 H14 N O4 P	183.066	0.7549	0.0248	1.8388	Glc-CO:Glc	C18:pos						yes	down
11.154_566.2459		C24 H45 N2 O7 P3	566.246	0.7793	0.0186	1.5737	Glc-CO:Glc	C18:pos						yes	down
2.682_318.1614		C15 H28 Cl N2 O P	318.161	0.6591	0.0014	2.0567	Glc-CO:Glc	C18:pos						yes	down
8.991_536.2406		C24 H41 O11 P	536.241	0.821	0.001	1.041	Glc-CO:Glc	C18:neg						yes	down
9.697_338.2016			338.202	0.7558	0.0304	1.2422	Glc-CO:Glc	C18:neg						yes	down
0.669_225.0014		C7 H3 N3 O6	225.001	0.7457	0.0271	1.4351	Glc-CO:Glc	C18:neg						yes	down
7.276_338.1943		C16 H26 N4 O4	338.194	0.6832	0.0031	2.1743	Glc-CO:Glc	C18:neg						yes	down
9.456_300.209	Tretinoin	C20 H28 O2	300.209	0.7689	0.0086	1.3757	Glc-CO:Glc	C18:neg	C00777	MReference-1709	HMDB0001852	Lipids and lipid-like molecules	Prenol lipids[PR]	yes	down
9.904_825.5916	(2r)-2-{[(5z,8z,10e,12s,14z)-12-hydroxy-5,8,10,14-icosatetraenoyl]oxy}-3-(stearoyloxy)propyl 2-(trimethylammonio)ethyl phosphate	C46 H84 N O9 P	825.592	0.7949	0.0303	1.3079	Glc-CO:Glc	C18:neg		S113380790				yes	down
0.669_226.0065		C8 H8 N2 O2 P2	226.006	0.7458	0.0348	1.4057	Glc-CO:Glc	C18:neg						yes	down
8.85_525.2698		C24 H40 N5 O6 P	525.27	0.7692	0.0016	1.4885	Glc-CO:Glc	C18:neg						yes	down
1.155_289.127	Ophthalmic acid	C11 H19 N3 O6	289.127	0.6346	0.0086	1.5935	Glc-CO:Glc	C18:neg	C21016	S5381695	HMDB0005765	Organic acids and derivatives	Amino acids, peptides, and analogues	yes	down
9.481_264.2088	2-(4-nonylphenoxy)ethanol	C17 H28 O2	264.209	0.7897	0.0003	1.5386	Glc-CO:Glc	C18:neg		S7414				yes	down
9.705_290.2247	5α-dihydrotestosterone	C19 H30 O2	290.225	0.8081	0.0041	1.3341	Glc-CO:Glc	C18:neg	C03917	MReference-2931	HMDB0002961	Lipids and lipid-like molecules	Steroids and derivatives	yes	down
2.366_310.1198	Moracin c	C19 H18 O4	310.12	0.7709	0.0287	1.7077	Glc-CO:Glc	C18:neg		S136764	HMDB0033310	Phenylpropanoids and polyketides	Flavonoids	yes	down
8.822_604.2652		C27 H46 N2 O9 P2	604.265	0.7632	0.0351	1.4285	Glc-CO:Glc	C18:neg						yes	down
4.547_372.2374		C17 H32 N4 O5	372.237	0.2745	0.0119	3.61	Glc-CO:Glc	C18:neg						yes	down
9.454_527.3219		C24 H50 N O9 P	527.322	0.6835	0.0391	1.4139	Glc-CO:Glc	C18:neg						yes	down
2.193_165.0652	Epiguanine	C6 H7 N5 O	165.065	1.2303	0.0492	1.1795	Glc-CO:Glc	C18:neg	C02242	S10883	HMDB0000897	Organoheterocyclic compounds	Purines and derivatives	yes	up
6.842_326.2094	2,3-dinor-11β-prostaglandin f2α	C18 H30 O5	326.209	1.666	0.0376	2.0095	Glc-CO:Glc	C18:neg		MReference-9782				yes	up
0.685_323.0519	Cytidine 5′-monophosphate	C9 H14 N3 O8 P	323.052	1.7805	0.0215	1.8968	Glc-CO:Glc	C18:neg	C00055	S5901	HMDB0000095	Nucleosides, nucleotides, and analogues	Nucleic acids and analogues	yes	up
0.693_392.0234		C7 H13 N4 O13 P	392.023	1.4997	0.0421	1.6866	Glc-CO:Glc	C18:neg						yes	up
0.694_324.0359	Uridine 5'-monophosphate	C9 H13 N2 O9 P	324.036	1.3914	0.0429	1.4669	Glc-CO:Glc	C18:neg	C00105	BGI562	HMDB0000288	Nucleic acids	Nucleic acids	yes	up
1.127_402.132	Nobiletin	C21 H22 O8	402.132	1.6175	0.0219	2.3134	Glc-CO:Glc	C18:neg	C10112	S65283	HMDB0029540	Phenylpropanoids and polyketides	Flavonoids	yes	up
3.559_561.2363		C23 H40 N5 O7 P S	561.236	1.2347	0.0143	1.4279	Glc-CO:Glc	C18:neg						yes	up
0.633_203.0906	Glycylglutamine	C7 H13 N3 O4	203.091	1.3226	0.024	1.5457	Glc-CO:Glc	C18:neg		S519616	HMDB0028839	Organic acids and derivatives	Amino acids, peptides, and analogues	yes	up
9.509_307.2281		C16 H34 Cl N O2	307.228	1.2645	0.0305	1.2804	Glc-CO:Glc	C18:neg						yes	up
9.905_357.2882	N-palmitoyl-l-threonine	C20 H39 N O4	357.288	1.2344	0.0255	1.2089	Glc-CO:Glc	C18:neg		S26667403				yes	up
9.364_331.228		C18 H34 Cl N O2	331.228	1.4397	0.0082	1.9831	Glc-CO:Glc	C18:neg						yes	up
9.461_319.228		C17 H34 Cl N O2	319.228	1.2184	0.0152	1.197	Glc-CO:Glc	C18:neg						yes	up
2.371_333.1324	Oglufanide	C16 H19 N3 O5	333.132	1.3735	0.0343	1.6535	Glc-CO:Glc	C18:neg		S90450	HMDB0028830	Organic acids and derivatives	Amino acids, peptides, and analogues	yes	up
10.068_400.2761		C21 H40 N2 O3 S	400.276	1.3775	0.016	1.6728	Glc-CO:Glc	C18:neg						yes	up
9.24_349.2387		C18 H36 Cl N O3	349.239	1.3591	0.0115	1.9276	Glc-CO:Glc	C18:neg						yes	up
3.861_544.2849		C23 H40 N6 O9	544.285	1.2674	0.0338	1.2611	Glc-CO:Glc	C18:neg						yes	up
4.901_432.2013	(3r,4s,5s,6s)-6-carboxy-n-[2-(diphenylmethoxy)ethyl]-3,4,5-trihydroxy-n,n-dimethyltetrahydro-2h-pyran-2-aminium (non-preferred name)	C23 H30 N O7	432.201	1.4681	0.0269	1.3991	Glc-CO:Glc	C18:neg		S35031959	HMDB0060897	Organic acids and derivatives	Amino acids, peptides, and analogues	yes	up
9.734_340.2615	Prostaglandin e1 alcohol	C20 H36 O4	340.262	1.2634	0.0012	1.0297	Glc-CO:Glc	C18:neg		S4446181				yes	up
