# Supplementary material for: Integrated Analysis of Transcriptome and Metabolome Provides Insight into Camellia oleifera Oil Alleviating Fat Accumulation in High-Fat Caenorhabditis elegans
Source: Int J Mol Sci. 2023 Jul 19;24(14):11615. doi: 10.3390/ijms241411615 (PMC10380387; doi:10.3390/ijms241411615)
Supplement: Supplementary file 1 [file ijms-24-11615-s001.zip › Table S7.xlsx]

## Sheet: Sheet2
Table S7. The primers used for qRT-PCR
Gene		Primer sequences
act-1	forward	AGAAGAGCACCCAGTCCTCC
	reverse	GAAGCGTAGAGGGAGAGGAC
ugt-55	forward	TCATCACACATGGCGGTCAG
	reverse	TGCAATTTGAGCGTTCCTGT
bath-25	forward	TTCCACGCACTACTTCTCGG
	reverse	TCGCATCTCCGAATTGCTGT
srr-6	forward	TCGCTGCAGAGTTATGCTACT
	reverse	GGAAGTGAACTGCTGAATCCAC
W09G12.7	forward	TGTGGACTATCCAGCCTTCG
	reverse	TGTGGACTATCCAGCCTTCG
cyp-37B1	forward	TGAAGACGGACAAACGGAGC
	reverse	GTTGTGTCGTGGCCTTCAAAC
pals-39	forward	GCTAAACGTAGCGAACAGGC
	reverse	TGGGCCCTTAGTTTCTCGAT
nhr-17	forward	AACGCAAGCGACTTCTGGAT
	reverse	TTGAATGCCGCCACTTTCTGT
hsp-16.2	forward	TATGGCTCTGATGGAACG
	reverse	GATTGATAGCGTACGACC
nspe-6	forward	GACCGTCGCGCCATAGAAG
	reverse	GTGGAACTTGTGCCCATCCTAGA
